# Supplementary material for: Measured solar irradiance data for resource assessment at four sites in Geba catchment, Tigray, North Ethiopia
Source: Data Brief. 2022 Jan 17;40:107836. doi: 10.1016/j.dib.2022.107836 (PMC8792435; doi:10.1016/j.dib.2022.107836)
Supplement: Supplementary file 1 [file mmc1.xlsx]

## Sheet: 2011, 2013-2015
Date	Time	Dera2011	Dera2013	Dera2014	Dera2015	HS2011	HS2013	HS2014	MD2011	MD2013	MD2014	MD2015	MU2011	MU2013	MU2014
2011-01-01	00:00:00	0.015	0	0	0	0	0	0	#DIV/0!	0	#DIV/0!	0	0	0	0
2011-01-01	01:00:00	0.00366667	0	0	0	0	0	0	#DIV/0!	0	#DIV/0!	0	0	0	0
2011-01-01	02:00:00	0	0	0	0	0	0	0	#DIV/0!	0	#DIV/0!	0	0	0	0
2011-01-01	03:00:00	0	0	0	0	0	0	0	#DIV/0!	0	#DIV/0!	0	0	0	0
2011-01-01	04:00:00	0	0.00366667	0	0	0	0	0	#DIV/0!	0	#DIV/0!	0	0	0	0
2011-01-01	05:00:00	0	0	0	0	0	0	0	#DIV/0!	0	#DIV/0!	0	0	0	0
2011-01-01	06:00:00	0	0	0	0	0	0	0	#DIV/0!	0	#DIV/0!	0	0	0.296833	0.727
2011-01-01	07:00:00	8.599	21.0357	14.1485	32.6998	15.42	0.6205	0	#DIV/0!	0.552	#DIV/0!	21.3623	15.6292	76.3032	91.2083
2011-01-01	08:00:00	65.2267	217.117	190.21	254.717	70.28	88.465	0	#DIV/0!	41.1303	#DIV/0!	233.117	109.393	290.717	306.733
2011-01-01	09:00:00	171.783	454.217	423.817	492.867	200.947	330.45	0	#DIV/0!	278.067	#DIV/0!	491.517	348.567	495.833	513.767
2011-01-01	10:00:00	292.983	651.7	611.967	685.083	636.583	541.683	0	#DIV/0!	550.417	#DIV/0!	693.45	552.133	661.467	677.433
2011-01-01	11:00:00	601.683	797.217	756.567	822.45	746.283	712.45	0	#DIV/0!	734.95	#DIV/0!	844.2	684.367	771.1	785.617
2011-01-01	12:00:00	701.85	875.45	838.9	895.083	752.083	798.45	0	#DIV/0!	855.917	#DIV/0!	921.583	781.167	828.15	821.856
2011-01-01	13:00:00	801.433	870	825.8	882.9	521	803.85	0	#DIV/0!	896.683	#DIV/0!	918.967	662.617	827.883	797.283
2011-01-01	14:00:00	802.633	767.017	750.217	811.15	133.097	778.783	0	#DIV/0!	875.383	#DIV/0!	856.2	635.2	695.183	722.35
2011-01-01	15:00:00	658.883	626.567	647.333	669.783	228.855	704.3	0	#DIV/0!	778.233	#DIV/0!	712.883	571.833	535.967	367.183
2011-01-01	16:00:00	443.883	442.7	493.467	474.733	172.973	577.65	0	#DIV/0!	604.983	#DIV/0!	514.3	405.483	347.2	227.067
2011-01-01	17:00:00	182.877	228.717	121.378	237.733	49.7833	363.583	0	#DIV/0!	388.767	#DIV/0!	278.583	131.01	139.467	114.55
2011-01-01	18:00:00	12.4462	24.5052	16.0792	25.6492	1.26367	119.04	0	#DIV/0!	133.982	#DIV/0!	43.14	8.90017	7.64317	4.36883
2011-01-01	19:00:00	0	0	0	0	0	1.7435	0	#DIV/0!	3.96283	#DIV/0!	0	0	0	0
2011-01-01	20:00:00	0	0	0	0	0	0	0	#DIV/0!	0	#DIV/0!	0	0	0	0
2011-01-01	21:00:00	0.00366667	0.0113333	0	0	0	0	0	#DIV/0!	0	#DIV/0!	0	0	0	0
2011-01-01	22:00:00	0	0.00366667	0	0	0	0	0.472	#DIV/0!	0	#DIV/0!	0	0	0	0
2011-01-01	23:00:00	0.00733333	0	0	0	0	0	1.67467	#DIV/0!	0	#DIV/0!	0	0	0	0
2011-01-02	1900-01-01	0.00366667	0	0	0	0	0	3.643	#DIV/0!	0	#DIV/0!	0	0	0	0
2011-01-02	1900-01-01 01:00:00	0	0.00366667	0	0	0	0	4.63667	#DIV/0!	0	#DIV/0!	0	0	0	0
2011-01-02	1900-01-01 02:00:00	0	0	0	0	0	0	6.27367	#DIV/0!	0	#DIV/0!	0	0	0	0
2011-01-02	1900-01-01 03:00:00	0	0	0	0	0	0	3.69617	#DIV/0!	0	#DIV/0!	0	0	0	0
2011-01-02	1900-01-01 04:00:00	0.00366667	0	0	0	0	0	0	#DIV/0!	0	#DIV/0!	0	0	0	0
2011-01-02	1900-01-01 05:00:00	0	0	0	0	0	0	0	#DIV/0!	0	#DIV/0!	0	0	0	0
2011-01-02	1900-01-01 06:00:00	0	0	0	0.00366667	0.190333	0	0	#DIV/0!	0	#DIV/0!	0	0	0.365333	0.799333
2011-01-02	1900-01-01 07:00:00	33.6903	23.033	14.7758	31.3715	51.9663	0.696667	0	#DIV/0!	0.574833	#DIV/0!	20.5038	34.7448	85.6758	94.795
2011-01-02	1900-01-01 08:00:00	239.483	227.467	199.252	256.133	232.14	91.6833	0	#DIV/0!	36.34	#DIV/0!	233.05	181.1	296.867	321.783
2011-01-02	1900-01-01 09:00:00	473.067	467.667	445.683	498.367	460.233	339.967	0	#DIV/0!	287.6	#DIV/0!	488.2	372.217	504.75	528.533
2011-01-02	1900-01-01 10:00:00	660.683	661.35	639.7	691.067	668.567	560.433	0	#DIV/0!	549.583	#DIV/0!	690.15	552.267	671.717	697.667
2011-01-02	1900-01-01 11:00:00	810.433	805.9	778.05	829.7	815.65	710.117	0	#DIV/0!	740.75	#DIV/0!	842.7	706.633	779.333	808.117
2011-01-02	1900-01-01 12:00:00	550.4	874.583	860.683	895.9	593.15	759.717	0	#DIV/0!	856.467	#DIV/0!	926.117	768.567	822.233	847.117
2011-01-02	1900-01-01 13:00:00	401.267	870.883	810.6	889.133	526.75	825.45	0	#DIV/0!	896	#DIV/0!	923.767	676.333	789.617	806.4
2011-01-02	1900-01-01 14:00:00	511.85	812.45	573.867	822.1	236.767	831.033	1.51117	#DIV/0!	870.35	#DIV/0!	863.7	715.817	682.783	697.25
2011-01-02	1900-01-01 15:00:00	585.55	678.133	515.367	677.7	172.317	719.617	2.62667	#DIV/0!	763.683	#DIV/0!	727.883	587.65	522.833	535.133
2011-01-02	1900-01-01 16:00:00	299.483	483.317	324.333	483.917	153.733	561.817	0.666	#DIV/0!	596.45	#DIV/0!	532.75	395.3	342.367	324.267
2011-01-02	1900-01-01 17:00:00	93.0083	252.667	175.817	242.85	83.6833	351.733	0	#DIV/0!	388.933	#DIV/0!	293.85	175.673	135.995	113.238
2011-01-02	1900-01-01 18:00:00	18.0527	35.7003	39.6213	26.496	0.7765	113.763	0	#DIV/0!	135.367	#DIV/0!	46.0192	12.1778	7.21217	4.27417
2011-01-02	1900-01-01 19:00:00	0	0.0111667	0	0	0	2.14317	0	#DIV/0!	4.55183	#DIV/0!	0	0	0	0
2011-01-02	1900-01-01 20:00:00	0	0	0	0	0	0	0	#DIV/0!	0	#DIV/0!	0	0	0	0
2011-01-02	1900-01-01 21:00:00	0	0.00366667	0	0	0	0	0	#DIV/0!	0	#DIV/0!	0	0	0	0
2011-01-02	1900-01-01 22:00:00	0.00366667	0	0	0	0	0	0	#DIV/0!	0	#DIV/0!	0	0	0	0
2011-01-02	1900-01-01 23:00:00	0	0	0	0	0	0	0	#DIV/0!	0	#DIV/0!	0	0	0	0
2011-01-03	1900-01-02	0	0	0	0	0	0	0	#DIV/0!	0	#DIV/0!	0	0	0	0
2011-01-03	1900-01-02 01:00:00	0	0	0	0	0	0	0.171	#DIV/0!	0	#DIV/0!	0	0	0	0
2011-01-03	1900-01-02 02:00:00	0	0	0	0	0	0	0	#DIV/0!	0	#DIV/0!	0	0	0	0
2011-01-03	1900-01-02 03:00:00	0.00366667	0	0	0	0	0	0	#DIV/0!	0	#DIV/0!	0	0	0	0
2011-01-03	1900-01-02 04:00:00	0	0	0	0	0	0	0	#DIV/0!	0	#DIV/0!	0	0	0	0
2011-01-03	1900-01-02 05:00:00	0	0	0	0	0	0	0	#DIV/0!	0	#DIV/0!	0	0	0	0
2011-01-03	1900-01-02 06:00:00	0	0	0	0	0.232167	0	3.247	#DIV/0!	0	#DIV/0!	0	0	0.730667	1.123
2011-01-03	1900-01-02 07:00:00	34.7607	20.4298	13.8923	31.0503	72.0217	0.532833	7.2445	#DIV/0!	0.9935	#DIV/0!	19.9007	36.6182	87.6253	108.283
2011-01-03	1900-01-02 08:00:00	231.467	201.765	190.417	256.083	300.683	97.295	0.871667	#DIV/0!	90.2683	#DIV/0!	231.417	187.867	297.45	327.167
2011-01-03	1900-01-02 09:00:00	466.967	454.2	433.467	494.817	512.75	316.633	0	#DIV/0!	325.333	#DIV/0!	489.45	384	498.533	541.4
2011-01-03	1900-01-02 10:00:00	658.983	639.75	630.85	688.233	691.433	537.467	0	#DIV/0!	545	#DIV/0!	692.267	565.733	661.95	707.483
2011-01-03	1900-01-02 11:00:00	800.517	789.95	784.667	827.55	808.567	711.8	0	#DIV/0!	737.633	#DIV/0!	843	706.917	785.183	815.267
2011-01-03	1900-01-02 12:00:00	837.25	860.133	863.133	901.133	877.15	808.983	0	#DIV/0!	854.767	#DIV/0!	922.6	777.783	810.65	852.35
2011-01-03	1900-01-02 13:00:00	759	883.05	860.2	895.867	617.567	861.3	585.75	#DIV/0!	899.133	#DIV/0!	927.667	795.967	799.117	821.517
2011-01-03	1900-01-02 14:00:00	692.3	802.217	798.933	829	547.117	#DIV/0!	834.875	#DIV/0!	897.933	#DIV/0!	862.483	719.583	712.383	718.083
2011-01-03	1900-01-02 15:00:00	483.367	675.433	668.567	686.95	465.417	#DIV/0!	699.85	#DIV/0!	793.233	#DIV/0!	724.133	588.55	555.4	555.583
2011-01-03	1900-01-02 16:00:00	317.2	497.117	487.867	490.533	281.68	#DIV/0!	499.467	#DIV/0!	605.167	#DIV/0!	529.967	389.8	365.4	345.9
2011-01-03	1900-01-02 17:00:00	144.223	275.317	270.067	246.1	51.0217	#DIV/0!	276.9	#DIV/0!	407.8	#DIV/0!	293.167	174.833	151.007	130.613
2011-01-03	1900-01-02 18:00:00	11.1037	35.8378	43.178	28.9172	2.417	#DIV/0!	46.3602	#DIV/0!	144.323	#DIV/0!	45.273	14.435	7.99683	4.84167
2011-01-03	1900-01-02 19:00:00	0	0	0	0	0	#DIV/0!	0	#DIV/0!	3.87017	#DIV/0!	0	0	0	0
2011-01-03	1900-01-02 20:00:00	0	0	0	0	0	#DIV/0!	0	#DIV/0!	0	#DIV/0!	0	0	0	0
2011-01-03	1900-01-02 21:00:00	0	0.0151667	0	0	0	#DIV/0!	0	#DIV/0!	0	#DIV/0!	0	0	0	0
2011-01-03	1900-01-02 22:00:00	0	0.00366667	0	0	0	#DIV/0!	0	#DIV/0!	0	#DIV/0!	0	0	0	0
2011-01-03	1900-01-02 23:00:00	0	0	0	0	0	#DIV/0!	0	#DIV/0!	0	#DIV/0!	0	0	0	0
2011-01-04	1900-01-03	0.0111667	0	0	0	0	#DIV/0!	0	#DIV/0!	0	#DIV/0!	0	0	0	0
2011-01-04	1900-01-03 01:00:00	0	0.00366667	0	0	0	#DIV/0!	0	#DIV/0!	0	#DIV/0!	0	0	0	0
2011-01-04	1900-01-03 02:00:00	0	0.00366667	0	0	0	#DIV/0!	0	#DIV/0!	0	#DIV/0!	0	0	0	0
2011-01-04	1900-01-03 03:00:00	0	0	0	0	0	#DIV/0!	0	#DIV/0!	0	#DIV/0!	0	0	0	0
2011-01-04	1900-01-03 04:00:00	0	0.00366667	0	0	0	#DIV/0!	0	#DIV/0!	0	#DIV/0!	0	0	0	0
2011-01-04	1900-01-03 05:00:00	0.00366667	0.00366667	0	0	0	#DIV/0!	0	#DIV/0!	0	#DIV/0!	0	0	0	0
2011-01-04	1900-01-03 06:00:00	0	0	0	0	0.1865	#DIV/0!	0	#DIV/0!	0	#DIV/0!	0	0	0.300667	1.142
2011-01-04	1900-01-03 07:00:00	33.2333	21.1207	13.5695	29.594	70.4515	#DIV/0!	13.4635	#DIV/0!	0.247333	#DIV/0!	19.5102	34.722	83.7772	122.128
2011-01-04	1900-01-03 08:00:00	238.1	226.05	193.738	253.55	295.317	#DIV/0!	202.275	#DIV/0!	52.1623	#DIV/0!	231.2	175.733	297	349.35
2011-01-04	1900-01-03 09:00:00	464.817	464.417	437.067	496.633	507.017	#DIV/0!	450.95	#DIV/0!	185.433	#DIV/0!	490.2	272.667	504.383	564.067
2011-01-04	1900-01-03 10:00:00	654.8	663.533	634.6	691.583	681.183	#DIV/0!	654.067	#DIV/0!	491.283	#DIV/0!	694	553.017	669.35	727.95
2011-01-04	1900-01-03 11:00:00	741.65	804.867	784.283	834.35	742.433	#DIV/0!	806.967	#DIV/0!	739.283	#DIV/0!	846.7	662.45	778.5	834.617
2011-01-04	1900-01-03 12:00:00	645.483	871.7	862.1	905.183	820.667	#DIV/0!	894.133	#DIV/0!	862.1	#DIV/0!	924.35	736.583	829.433	866.583
2011-01-04	1900-01-03 13:00:00	527.283	873.567	860.25	885.767	656.767	#DIV/0!	895.15	#DIV/0!	906.467	#DIV/0!	923.267	776.983	795.833	829.85
2011-01-04	1900-01-03 14:00:00	566.017	817.783	806.85	820.467	512.467	#DIV/0!	836.467	#DIV/0!	883.283	#DIV/0!	857.767	722.433	703.717	722.933
2011-01-04	1900-01-03 15:00:00	458.95	686.683	680.517	667.283	381.212	#DIV/0!	707.3	#DIV/0!	776.433	#DIV/0!	720.633	578.017	546.983	552.267
2011-01-04	1900-01-03 16:00:00	343.833	495.9	494.267	466.333	325.583	#DIV/0!	511.4	#DIV/0!	607.417	#DIV/0!	525.017	401.133	349.65	338.867
2011-01-04	1900-01-03 17:00:00	171.042	260.817	277.517	227.967	124.96	#DIV/0!	275.25	#DIV/0!	394.9	#DIV/0!	287.383	184.97	141.963	122.462
2011-01-04	1900-01-03 18:00:00	13.6725	33.4928	50.094	23.4152	2.93133	#DIV/0!	46.5592	#DIV/0!	145.198	#DIV/0!	45.8657	17.4365	7.73517	4.66617
2011-01-04	1900-01-03 19:00:00	0.0185	0	0	0	0	#DIV/0!	0	#DIV/0!	4.978	#DIV/0!	0	0	0	0
2011-01-04	1900-01-03 20:00:00	0	0	0	0	0	#DIV/0!	0	#DIV/0!	0	#DIV/0!	0	0	0	0
2011-01-04	1900-01-03 21:00:00	0	0	0	0	0	#DIV/0!	0	#DIV/0!	0	#DIV/0!	0	0	0	0
2011-01-04	1900-01-03 22:00:00	0.00366667	0	0	0	0	#DIV/0!	0	#DIV/0!	0	#DIV/0!	0	0	0	0
2011-01-04	1900-01-03 23:00:00	0	0	0	0	0	#DIV/0!	0	#DIV/0!	0	#DIV/0!	0	0	0	0
2011-01-05	1900-01-04	0	0	0	0	0	#DIV/0!	0	#DIV/0!	0	#DIV/0!	0	0	0	0
2011-01-05	1900-01-04 01:00:00	0	0	0	0	0	#DIV/0!	0	#DIV/0!	0	#DIV/0!	0	0	0	0
2011-01-05	1900-01-04 02:00:00	0	0	0	0	0	#DIV/0!	0	#DIV/0!	0	#DIV/0!	0	0	0	0
2011-01-05	1900-01-04 03:00:00	0	0	0	0	0	#DIV/0!	0	#DIV/0!	0	#DIV/0!	0	0	0	0
2011-01-05	1900-01-04 04:00:00	0	0.00366667	0	0	0	#DIV/0!	0	#DIV/0!	0	#DIV/0!	0	0	0	0
2011-01-05	1900-01-04 05:00:00	0	0.0111667	0	0	0	#DIV/0!	0	#DIV/0!	0	#DIV/0!	0	0	0	0
2011-01-05	1900-01-04 06:00:00	0	0	0	0	0.236	#DIV/0!	0	#DIV/0!	0	#DIV/0!	0	0	0.251167	1.123
2011-01-05	1900-01-04 07:00:00	31.7788	19.482	13.7152	28.4168	71.1832	#DIV/0!	12.467	#DIV/0!	0.479667	#DIV/0!	16.7623	35.4753	70.6558	116.082
2011-01-05	1900-01-04 08:00:00	241.45	206.547	188.233	246.933	304.233	#DIV/0!	189.602	#DIV/0!	66.1033	#DIV/0!	215.408	187.833	277.3	335.333
2011-01-05	1900-01-04 09:00:00	475.233	441.217	428.267	490.6	523	#DIV/0!	375.6	#DIV/0!	314.167	#DIV/0!	465.967	386.033	486.867	533.5
2011-01-05	1900-01-04 10:00:00	663.817	642.367	619.617	686.683	696.967	#DIV/0!	#DIV/0!	#DIV/0!	552.2	#DIV/0!	671.467	571.183	656.333	714.22
2011-01-05	1900-01-04 11:00:00	800.75	786.55	767.333	828.2	815.917	#DIV/0!	#DIV/0!	#DIV/0!	737.267	#DIV/0!	825.467	709.767	761.45	807.267
2011-01-05	1900-01-04 12:00:00	865.283	865.833	851.017	903.033	837.833	#DIV/0!	#DIV/0!	#DIV/0!	858.017	#DIV/0!	912.533	787.133	808.267	844.3
2011-01-05	1900-01-04 13:00:00	817.417	866.933	853.25	885.7	735.867	#DIV/0!	#DIV/0!	#DIV/0!	902.85	#DIV/0!	914.35	792.45	778.733	806.467
2011-01-05	1900-01-04 14:00:00	698.983	805.3	797.267	812.3	444.167	#DIV/0!	#DIV/0!	#DIV/0!	879.983	#DIV/0!	846.433	619.633	694.483	730.117
2011-01-05	1900-01-04 15:00:00	571.283	673.25	668.017	663.467	498.217	#DIV/0!	#DIV/0!	#DIV/0!	753.05	#DIV/0!	706.017	515.8	534.05	617.4
2011-01-05	1900-01-04 16:00:00	394.5	484.3	502.5	464.933	188.25	#DIV/0!	#DIV/0!	#DIV/0!	640.75	#DIV/0!	512.983	405.05	341.183	444.967
2011-01-05	1900-01-04 17:00:00	185.098	254.2	220.262	223.283	117.623	#DIV/0!	#DIV/0!	#DIV/0!	388.633	#DIV/0!	275.817	196.583	138.328	186.978
2011-01-05	1900-01-04 18:00:00	13.7332	35.559	46.0775	25.1082	3.58567	#DIV/0!	#DIV/0!	#DIV/0!	143.917	#DIV/0!	45.0157	22.5397	8.8965	9.84267
2011-01-05	1900-01-04 19:00:00	0	0	0	0	0	#DIV/0!	#DIV/0!	#DIV/0!	5.48517	#DIV/0!	0	0	0	0
2011-01-05	1900-01-04 20:00:00	0	0	0	0	0	#DIV/0!	#DIV/0!	#DIV/0!	0	#DIV/0!	0	0	0	#DIV/0!
2011-01-05	1900-01-04 21:00:00	0	0	0	0	0	#DIV/0!	#DIV/0!	#DIV/0!	0	#DIV/0!	0	0	0	#DIV/0!
2011-01-05	1900-01-04 22:00:00	0	0	0	0	0	#DIV/0!	#DIV/0!	#DIV/0!	0	#DIV/0!	0	0	0	#DIV/0!
2011-01-05	1900-01-04 23:00:00	0	0.0075	0	0	0	#DIV/0!	#DIV/0!	#DIV/0!	0	#DIV/0!	0	0	0	#DIV/0!
2011-01-06	1900-01-05	0.0075	0.00366667	0	0	0	#DIV/0!	#DIV/0!	#DIV/0!	0	#DIV/0!	0	0	0	#DIV/0!
2011-01-06	1900-01-05 01:00:00	0	0	0	0	0	#DIV/0!	#DIV/0!	#DIV/0!	0	#DIV/0!	0	0	0	#DIV/0!
2011-01-06	1900-01-05 02:00:00	0	0	0	0	0	#DIV/0!	#DIV/0!	#DIV/0!	0	#DIV/0!	0	0	0	#DIV/0!
2011-01-06	1900-01-05 03:00:00	0	0.00366667	0	0	0	#DIV/0!	#DIV/0!	#DIV/0!	0	#DIV/0!	0	0	0	#DIV/0!
2011-01-06	1900-01-05 04:00:00	0	0	0	0	0	#DIV/0!	#DIV/0!	#DIV/0!	0	#DIV/0!	0	0	0	#DIV/0!
2011-01-06	1900-01-05 05:00:00	0	0	0	0	0	#DIV/0!	#DIV/0!	#DIV/0!	0	#DIV/0!	0	0	0	#DIV/0!
2011-01-06	1900-01-05 06:00:00	0	0	0	0	0.0913333	#DIV/0!	#DIV/0!	#DIV/0!	0	#DIV/0!	0	0	0.114167	#DIV/0!
2011-01-06	1900-01-05 07:00:00	32.2097	15.7657	11.5912	27.6707	71.8687	#DIV/0!	#DIV/0!	#DIV/0!	0.296833	#DIV/0!	14.2432	35.5217	66.4397	19
2011-01-06	1900-01-05 08:00:00	246.733	180.975	168.607	239.8	303.017	#DIV/0!	#DIV/0!	#DIV/0!	68.1023	#DIV/0!	122.635	189.85	264.433	#DIV/0!
2011-01-06	1900-01-05 09:00:00	483.017	417.55	403.7	481.067	519.4	#DIV/0!	#DIV/0!	#DIV/0!	299.167	#DIV/0!	413.617	392.25	469.483	#DIV/0!
2011-01-06	1900-01-05 10:00:00	668.4	609.15	598.05	672.417	694.133	#DIV/0!	#DIV/0!	#DIV/0!	521.167	#DIV/0!	667.317	575.217	631.4	#DIV/0!
2011-01-06	1900-01-05 11:00:00	801.767	756.183	749.133	812.883	814.467	#DIV/0!	#DIV/0!	#DIV/0!	706.183	#DIV/0!	819.45	715.217	720.15	#DIV/0!
2011-01-06	1900-01-05 12:00:00	868.05	689.283	836.017	888.217	854.5	#DIV/0!	#DIV/0!	#DIV/0!	831.7	#DIV/0!	901.65	792.85	793.3	#DIV/0!
2011-01-06	1900-01-05 13:00:00	855.833	638.1	843.117	877.017	836.467	#DIV/0!	#DIV/0!	#DIV/0!	639.367	#DIV/0!	899.917	797.333	795.817	#DIV/0!
2011-01-06	1900-01-05 14:00:00	782.617	609.1	792.5	809.117	592.3	#DIV/0!	#DIV/0!	#DIV/0!	584.1	#DIV/0!	835.333	733.767	323.367	#DIV/0!
2011-01-06	1900-01-05 15:00:00	644.467	646.567	664.533	666.933	187.117	#DIV/0!	#DIV/0!	#DIV/0!	177.267	#DIV/0!	698.233	600.6	385.433	#DIV/0!
2011-01-06	1900-01-05 16:00:00	424.283	361.367	472.6	476.417	146.35	#DIV/0!	#DIV/0!	#DIV/0!	217.817	#DIV/0!	499.85	415.333	222.917	#DIV/0!
2011-01-06	1900-01-05 17:00:00	190.367	163.245	120.252	237.35	81.45	#DIV/0!	#DIV/0!	#DIV/0!	277.15	#DIV/0!	270.85	199.2	100.1	#DIV/0!
2011-01-06	1900-01-05 18:00:00	14.9257	34.7205	39.6795	26.8213	2.38983	#DIV/0!	#DIV/0!	#DIV/0!	111.987	#DIV/0!	45.7205	22.9318	5.70833	#DIV/0!
2011-01-06	1900-01-05 19:00:00	0	0	0	0	0	#DIV/0!	#DIV/0!	#DIV/0!	5.2945	#DIV/0!	0	0	0	0
2011-01-06	1900-01-05 20:00:00	0	0	0	0	0	#DIV/0!	#DIV/0!	#DIV/0!	0	#DIV/0!	0	0	0	#DIV/0!
2011-01-06	1900-01-05 21:00:00	0	0	0	0	0	#DIV/0!	#DIV/0!	#DIV/0!	0	#DIV/0!	0	0	0	#DIV/0!
2011-01-06	1900-01-05 22:00:00	0	0	0	0	0	#DIV/0!	#DIV/0!	#DIV/0!	0	#DIV/0!	0	0	0	#DIV/0!
2011-01-06	1900-01-05 23:00:00	0	0	0	0	0	#DIV/0!	#DIV/0!	#DIV/0!	0	#DIV/0!	0	0	0	#DIV/0!
2011-01-07	1900-01-06	0	0.00366667	0	0	0	#DIV/0!	#DIV/0!	#DIV/0!	0	#DIV/0!	0	0	0	0
2011-01-07	1900-01-06 01:00:00	0	0	0	0	0	#DIV/0!	#DIV/0!	#DIV/0!	0	#DIV/0!	0	0	0	0
2011-01-07	1900-01-06 02:00:00	0.00366667	0	0	0	0	#DIV/0!	#DIV/0!	#DIV/0!	0	#DIV/0!	0	0	0	0
2011-01-07	1900-01-06 03:00:00	0	0	0	0	0	#DIV/0!	#DIV/0!	#DIV/0!	0	#DIV/0!	0	0	0	0
2011-01-07	1900-01-06 04:00:00	0	0	0	0	0	#DIV/0!	#DIV/0!	#DIV/0!	0	#DIV/0!	0	0	0	0
2011-01-07	1900-01-06 05:00:00	0.00366667	0	0	0	0	#DIV/0!	#DIV/0!	#DIV/0!	0	#DIV/0!	0	0	0	0
2011-01-07	1900-01-06 06:00:00	0.00366667	0.00366667	0	0	0.118	#DIV/0!	#DIV/0!	#DIV/0!	0	#DIV/0!	0	0	0.0608333	0.209333
2011-01-07	1900-01-06 07:00:00	31.8388	10.1708	11.601	25.949	70.7182	#DIV/0!	#DIV/0!	#DIV/0!	0	#DIV/0!	6.10833	35.4878	52.3078	70.9365
2011-01-07	1900-01-06 08:00:00	243.933	74.4983	166.025	229.733	304.4	#DIV/0!	#DIV/0!	#DIV/0!	54.2685	#DIV/0!	157.282	189.933	268.033	338.6
2011-01-07	1900-01-06 09:00:00	478.033	303.25	399.817	468.5	523.417	#DIV/0!	#DIV/0!	#DIV/0!	216.017	#DIV/0!	448.05	392.233	466.833	521.6
2011-01-07	1900-01-06 10:00:00	671.4	354.017	595.2	662.817	704.1	#DIV/0!	#DIV/0!	#DIV/0!	393.017	#DIV/0!	654.25	579.083	566.75	601.55
2011-01-07	1900-01-06 11:00:00	810.083	414.567	747.933	803.617	824.467	#DIV/0!	#DIV/0!	#DIV/0!	440.983	#DIV/0!	806.55	719.75	737.567	799.1
2011-01-07	1900-01-06 12:00:00	879.55	719.35	835.567	875.433	869.883	#DIV/0!	878.05	#DIV/0!	704.05	#DIV/0!	894.667	800.133	776.683	833.9
2011-01-07	1900-01-06 13:00:00	862.05	829.967	847.367	865.867	827.75	#DIV/0!	810.217	#DIV/0!	852.85	#DIV/0!	902.4	806.583	611.933	788.367
2011-01-07	1900-01-06 14:00:00	786.317	447.283	779.933	797.65	744.567	#DIV/0!	730.2	#DIV/0!	770.633	#DIV/0!	843.167	740.5	541.9	681.617
2011-01-07	1900-01-06 15:00:00	634.75	367.283	667.8	665.317	579.433	#DIV/0!	689.05	#DIV/0!	330.817	#DIV/0!	705.067	607.517	528.383	509.925
2011-01-07	1900-01-06 16:00:00	434.383	418.483	491.75	472.6	353.667	#DIV/0!	491.933	#DIV/0!	268.317	#DIV/0!	510.383	425.3	401.933	#DIV/0!
2011-01-07	1900-01-06 17:00:00	198.655	225.017	270.933	230.633	115.23	#DIV/0!	279.133	#DIV/0!	110.802	#DIV/0!	274.317	207.783	176.688	#DIV/0!
2011-01-07	1900-01-06 18:00:00	13.6162	33.9932	45.6342	26.1035	3.3795	#DIV/0!	54.8395	#DIV/0!	51.5867	#DIV/0!	46.4087	23.5773	8.283	#DIV/0!
2011-01-07	1900-01-06 19:00:00	0.00366667	0	0	0	0	#DIV/0!	0	#DIV/0!	5.00183	#DIV/0!	0	0	0	#DIV/0!
2011-01-07	1900-01-06 20:00:00	0	0	0	0	0	#DIV/0!	0	#DIV/0!	0	#DIV/0!	0	0	0	#DIV/0!
2011-01-07	1900-01-06 21:00:00	0	0	0	0	0	#DIV/0!	0	#DIV/0!	0	#DIV/0!	0	0	0	#DIV/0!
2011-01-07	1900-01-06 22:00:00	0.00366667	0	0	0	0	#DIV/0!	0	#DIV/0!	0	#DIV/0!	0	0	0	#DIV/0!
2011-01-07	1900-01-06 23:00:00	0	0.00366667	0	0	0	#DIV/0!	0	#DIV/0!	0	#DIV/0!	0	0	0	0
2011-01-08	1900-01-07	0	0	0	0	0	#DIV/0!	0	#DIV/0!	0	#DIV/0!	0	0	0	0
2011-01-08	1900-01-07 01:00:00	0	0.00366667	0	0	0	#DIV/0!	0	#DIV/0!	0	#DIV/0!	0	0	0	0
2011-01-08	1900-01-07 02:00:00	0	0	0	0	0	#DIV/0!	0	#DIV/0!	0	#DIV/0!	0	0	0	#DIV/0!
2011-01-08	1900-01-07 03:00:00	0.00366667	0	0	0	0	#DIV/0!	0	#DIV/0!	0	#DIV/0!	0	0	0	#DIV/0!
2011-01-08	1900-01-07 04:00:00	0	0	0	0	0	#DIV/0!	0	#DIV/0!	0	#DIV/0!	0	0	0	#DIV/0!
2011-01-08	1900-01-07 05:00:00	0	0	0	0	0	#DIV/0!	0	#DIV/0!	0	#DIV/0!	0	0	0	#DIV/0!
2011-01-08	1900-01-07 06:00:00	0	0	0	0	0	#DIV/0!	0	#DIV/0!	0	#DIV/0!	0	0	0.0875	0
2011-01-08	1900-01-07 07:00:00	30.8378	15.7357	15.9487	24.991	72.652	#DIV/0!	5.83583	#DIV/0!	0	#DIV/0!	4.31917	32.9213	60.3278	152.1
2011-01-08	1900-01-07 08:00:00	241.5	191.017	169.71	221.65	295.967	#DIV/0!	145.648	#DIV/0!	19.4275	#DIV/0!	43.2117	183.233	258.867	248.533
2011-01-08	1900-01-07 09:00:00	471.517	427.933	343.967	453.183	518.783	#DIV/0!	336.267	#DIV/0!	106.583	#DIV/0!	199.152	389.333	465.483	504.42
2011-01-08	1900-01-07 10:00:00	666.95	624.833	579.767	645.833	700.617	#DIV/0!	538.217	#DIV/0!	288.867	#DIV/0!	621.767	581.217	638.933	676.567
2011-01-08	1900-01-07 11:00:00	807.833	769.267	378.367	789.75	823.45	#DIV/0!	727.333	#DIV/0!	499.733	#DIV/0!	795.817	720.1	755.767	779.267
2011-01-08	1900-01-07 12:00:00	863.117	709.533	558.35	868.883	850.633	#DIV/0!	637.467	#DIV/0!	789.917	#DIV/0!	882.383	796.917	817.15	555.95
2011-01-08	1900-01-07 13:00:00	849.867	457.133	648.1	866.083	846.767	#DIV/0!	471.817	#DIV/0!	893.2	#DIV/0!	886.633	790.333	762.583	786.05
2011-01-08	1900-01-07 14:00:00	777.85	579.683	486.083	800.717	593.867	#DIV/0!	534.783	#DIV/0!	789.967	#DIV/0!	830.867	740.05	793.467	195.5
2011-01-08	1900-01-07 15:00:00	629.7	431.417	463.9	662.383	336.75	#DIV/0!	519.95	#DIV/0!	461.4	#DIV/0!	700.183	601.133	628.767	#DIV/0!
2011-01-08	1900-01-07 16:00:00	425.717	255.1	359.367	471.3	135.82	#DIV/0!	273.7	#DIV/0!	451.717	#DIV/0!	512.717	393.65	349.683	#DIV/0!
2011-01-08	1900-01-07 17:00:00	166.785	148.918	182.983	216.843	67.9317	#DIV/0!	200.433	#DIV/0!	241.767	#DIV/0!	279.267	183.733	124.44	#DIV/0!
2011-01-08	1900-01-07 18:00:00	21.1992	31.2873	28.7073	27.0738	4.43783	#DIV/0!	44.9073	#DIV/0!	35.08	#DIV/0!	46.5482	31.0533	4.33533	#DIV/0!
2011-01-08	1900-01-07 19:00:00	0	0	0	0	0	#DIV/0!	0	#DIV/0!	2.46683	#DIV/0!	0	0	0	#DIV/0!
2011-01-08	1900-01-07 20:00:00	0	0	0	0	0	#DIV/0!	0	#DIV/0!	0	#DIV/0!	0	0	0	#DIV/0!
2011-01-08	1900-01-07 21:00:00	0	0	0	0	0	#DIV/0!	0	#DIV/0!	0	#DIV/0!	0	0	0	#DIV/0!
2011-01-08	1900-01-07 22:00:00	0.00366667	0	0	0	0	#DIV/0!	0	#DIV/0!	0	#DIV/0!	0	0	0	#DIV/0!
2011-01-08	1900-01-07 23:00:00	0	0	0	0	0	#DIV/0!	0	#DIV/0!	0	#DIV/0!	0	0	0	#DIV/0!
2011-01-09	1900-01-08	0	0	0	0	0	#DIV/0!	0	#DIV/0!	0	#DIV/0!	0	0	0	#DIV/0!
2011-01-09	1900-01-08 01:00:00	0	0	0	0	0	#DIV/0!	0	#DIV/0!	0	#DIV/0!	0	0	0	#DIV/0!
2011-01-09	1900-01-08 02:00:00	0.0075	0.00366667	0	0	0	#DIV/0!	0	#DIV/0!	0	#DIV/0!	0	0	0	#DIV/0!
2011-01-09	1900-01-08 03:00:00	0	0	0	0	0	#DIV/0!	0	#DIV/0!	0	#DIV/0!	0	0	0	#DIV/0!
2011-01-09	1900-01-08 04:00:00	0	0.00366667	0	0	0	#DIV/0!	0	#DIV/0!	0	#DIV/0!	0	0	0	#DIV/0!
2011-01-09	1900-01-08 05:00:00	0.00366667	0	0	0	0	#DIV/0!	0	#DIV/0!	0	#DIV/0!	0	0	0	#DIV/0!
2011-01-09	1900-01-08 06:00:00	0.0075	0	0	0	0.0456667	#DIV/0!	0	#DIV/0!	0	#DIV/0!	0	0	0.0913333	#DIV/0!
2011-01-09	1900-01-08 07:00:00	30.8732	14.6882	17.2553	24.8878	65.5017	#DIV/0!	14.9337	#DIV/0!	0.258833	#DIV/0!	5.184	33.5983	62.6945	#DIV/0!
2011-01-09	1900-01-08 08:00:00	233.983	183.147	150.635	227.083	294.167	#DIV/0!	118.487	#DIV/0!	60.9788	#DIV/0!	72.1183	184.733	250.483	#DIV/0!
2011-01-09	1900-01-08 09:00:00	468.133	421.6	303.817	466.917	513.883	#DIV/0!	196	#DIV/0!	286.45	#DIV/0!	375.933	385.333	454.933	#DIV/0!
2011-01-09	1900-01-08 10:00:00	662.05	614.3	409.933	652.7	690.6	#DIV/0!	517.567	#DIV/0!	508.317	#DIV/0!	644.9	570.05	623.8	#DIV/0!
2011-01-09	1900-01-08 11:00:00	801.967	755.2	597.683	792.35	793.767	#DIV/0!	488.45	#DIV/0!	692.5	#DIV/0!	799.45	708.467	750.2	#DIV/0!
2011-01-09	1900-01-08 12:00:00	874.183	843.9	550.083	868.567	816	#DIV/0!	813.333	#DIV/0!	821.967	#DIV/0!	885.283	793.433	840.45	#DIV/0!
2011-01-09	1900-01-08 13:00:00	849.017	824.7	427.85	873.533	828.533	#DIV/0!	602.5	#DIV/0!	660.683	#DIV/0!	902.267	778.9	783.467	#DIV/0!
2011-01-09	1900-01-08 14:00:00	726.1	789.233	515.117	792.95	397.2	#DIV/0!	532.85	#DIV/0!	354.017	#DIV/0!	840.833	736.8	684.433	#DIV/0!
2011-01-09	1900-01-08 15:00:00	483.183	666.75	571.483	670.933	219.6	#DIV/0!	464.467	#DIV/0!	476.05	#DIV/0!	689.317	605.067	284.55	#DIV/0!
2011-01-09	1900-01-08 16:00:00	438.133	470.483	427.917	476.45	221.628	#DIV/0!	334.6	#DIV/0!	189.895	#DIV/0!	474.6	417.267	178.233	#DIV/0!
2011-01-09	1900-01-08 17:00:00	173.583	223.257	264.367	213.65	50.9433	#DIV/0!	130.293	#DIV/0!	117.535	#DIV/0!	256.367	203.4	93.44	#DIV/0!
2011-01-09	1900-01-08 18:00:00	11.565	13.5688	43.8077	29.7145	2.80117	#DIV/0!	41.2255	#DIV/0!	84.4383	#DIV/0!	34.4542	23.7647	8.43183	#DIV/0!
2011-01-09	1900-01-08 19:00:00	0	0	0	0	0	#DIV/0!	0	#DIV/0!	4.76217	#DIV/0!	0	0	0	#DIV/0!
2011-01-09	1900-01-08 20:00:00	0	0	0	0	0	#DIV/0!	0	#DIV/0!	0	#DIV/0!	0	0	0	#DIV/0!
2011-01-09	1900-01-08 21:00:00	0.00366667	0	0	0	0	#DIV/0!	0	#DIV/0!	0	#DIV/0!	0	0	0	#DIV/0!
2011-01-09	1900-01-08 22:00:00	0.00366667	0	0	0	0	#DIV/0!	0	#DIV/0!	0	#DIV/0!	0	0	0	#DIV/0!
2011-01-09	1900-01-08 23:00:00	0	0	0	0	0	#DIV/0!	0	#DIV/0!	0	#DIV/0!	0	0	0	#DIV/0!
2011-01-10	1900-01-09	0	0	0	0	0	#DIV/0!	0	#DIV/0!	0	#DIV/0!	0	0	0	#DIV/0!
2011-01-10	1900-01-09 01:00:00	0	0.0075	0	0	0	#DIV/0!	0	#DIV/0!	0	#DIV/0!	0	0	0	#DIV/0!
2011-01-10	1900-01-09 02:00:00	0	0	0	0	0	#DIV/0!	0	#DIV/0!	0	#DIV/0!	0	0	0	#DIV/0!
2011-01-10	1900-01-09 03:00:00	0	0	0	0	0	#DIV/0!	0	#DIV/0!	0	#DIV/0!	0	0	0	#DIV/0!
2011-01-10	1900-01-09 04:00:00	0.00366667	0	0	0	0	#DIV/0!	0	#DIV/0!	0	#DIV/0!	0	0	0	#DIV/0!
2011-01-10	1900-01-09 05:00:00	0	0	0	0	0	#DIV/0!	0	#DIV/0!	0	#DIV/0!	0	0	0	#DIV/0!
2011-01-10	1900-01-09 06:00:00	0	0.00366667	0	0	0.019	#DIV/0!	0	#DIV/0!	0	#DIV/0!	0	0	0.0798333	#DIV/0!
2011-01-10	1900-01-09 07:00:00	35.1277	14.0447	8.55283	22.7987	64.5467	#DIV/0!	5.59567	#DIV/0!	0	#DIV/0!	10.989	22.2605	55.4612	#DIV/0!
2011-01-10	1900-01-09 08:00:00	188.833	159.25	126.423	210.617	163.2	#DIV/0!	131.978	#DIV/0!	12.1972	#DIV/0!	144.595	117.235	235.8	#DIV/0!
2011-01-10	1900-01-09 09:00:00	425.5	394.4	386.233	443.567	161.767	#DIV/0!	363.8	#DIV/0!	82.68	#DIV/0!	141.117	368.067	455.65	#DIV/0!
2011-01-10	1900-01-09 10:00:00	532.783	603.25	584.467	640.2	310.117	#DIV/0!	581.117	#DIV/0!	310.55	#DIV/0!	138.95	588.783	624.933	310.35
2011-01-10	1900-01-09 11:00:00	620.617	738.2	736.367	786.067	329.8	#DIV/0!	737.767	#DIV/0!	605.883	#DIV/0!	190.133	712.45	742.883	#DIV/0!
2011-01-10	1900-01-09 12:00:00	495.85	352.367	825.383	893.75	436.917	#DIV/0!	832.45	#DIV/0!	714.25	#DIV/0!	426.417	835.667	795.75	#DIV/0!
2011-01-10	1900-01-09 13:00:00	384.917	673.6	797.717	767.183	445.983	#DIV/0!	555.2	#DIV/0!	887.067	#DIV/0!	842.783	780.567	734.383	#DIV/0!
2011-01-10	1900-01-09 14:00:00	655.867	371.833	807.383	833.867	63.425	#DIV/0!	183.65	#DIV/0!	718.6	#DIV/0!	839.25	635.217	698.7	#DIV/0!
2011-01-10	1900-01-09 15:00:00	575.417	373.483	321.367	501	89.3283	#DIV/0!	190.267	#DIV/0!	587.817	#DIV/0!	569.167	212.017	508.417	#DIV/0!
2011-01-10	1900-01-09 16:00:00	114.21	220.933	269.783	199.523	81.7183	#DIV/0!	142.383	#DIV/0!	591.133	#DIV/0!	432.067	236.4	303.35	#DIV/0!
2011-01-10	1900-01-09 17:00:00	96.39	128.788	145.667	73.96	66.055	#DIV/0!	102.935	#DIV/0!	234.473	#DIV/0!	176.783	152.682	136.003	#DIV/0!
2011-01-10	1900-01-09 18:00:00	15.0395	24.7663	37.058	13.3037	0.624333	#DIV/0!	9.08283	#DIV/0!	36.48	#DIV/0!	27.7333	9.7295	8.22583	#DIV/0!
2011-01-10	1900-01-09 19:00:00	0	0	0	0	0	#DIV/0!	0	#DIV/0!	1.99483	#DIV/0!	0	0	0	#DIV/0!
2011-01-10	1900-01-09 20:00:00	0	0	0	0	0	#DIV/0!	0	#DIV/0!	0	#DIV/0!	0	0	0	#DIV/0!
2011-01-10	1900-01-09 21:00:00	0.00366667	0	0	0	0	#DIV/0!	0	#DIV/0!	0	#DIV/0!	0	0	0	#DIV/0!
2011-01-10	1900-01-09 22:00:00	0	0.00366667	0	0	0	#DIV/0!	0	#DIV/0!	0	#DIV/0!	0	0	0	#DIV/0!
2011-01-10	1900-01-09 23:00:00	0.00366667	0	0	0	0	#DIV/0!	0	#DIV/0!	0	#DIV/0!	0	0	0	#DIV/0!
2011-01-11	1900-01-10	0	0	0	0	0	#DIV/0!	0	#DIV/0!	0	#DIV/0!	0	0	0	#DIV/0!
2011-01-11	1900-01-10 01:00:00	0	0	0	0	0	#DIV/0!	0	#DIV/0!	0	#DIV/0!	0	0	0	#DIV/0!
2011-01-11	1900-01-10 02:00:00	0	0	0	0	0	#DIV/0!	0	#DIV/0!	0	#DIV/0!	0	0	0	0
2011-01-11	1900-01-10 03:00:00	0	0	0	0	0	#DIV/0!	0	#DIV/0!	0	#DIV/0!	0	0	0	#DIV/0!
2011-01-11	1900-01-10 04:00:00	0	0	0	0	0	#DIV/0!	0	#DIV/0!	0	#DIV/0!	0	0	0	0
2011-01-11	1900-01-10 05:00:00	0	0	0	0	0	#DIV/0!	0	#DIV/0!	0	#DIV/0!	0	0	0	8.999
2011-01-11	1900-01-10 06:00:00	0	0	0	0	0	#DIV/0!	0	#DIV/0!	0	#DIV/0!	0	0	0	0
2011-01-11	1900-01-10 07:00:00	26.9547	4.57917	11.7365	9.43883	56.7688	#DIV/0!	6.29583	#DIV/0!	0	#DIV/0!	0	28.8972	20.6462	91.92
2011-01-11	1900-01-10 08:00:00	186.093	86.955	119.755	166.977	236.933	#DIV/0!	126.235	#DIV/0!	7.30533	#DIV/0!	6.8555	179.137	112.293	127.55
2011-01-11	1900-01-10 09:00:00	449.85	193.87	313.317	424.9	482.017	#DIV/0!	324.842	#DIV/0!	30.17	#DIV/0!	48.7917	350.617	142.782	#DIV/0!
2011-01-11	1900-01-10 10:00:00	588.15	382.683	531.633	605.133	685.233	#DIV/0!	539.15	#DIV/0!	85.2533	#DIV/0!	126.018	505.417	349.267	#DIV/0!
2011-01-11	1900-01-10 11:00:00	654.483	529.767	727.633	722.55	721.617	#DIV/0!	730.9	#DIV/0!	146.883	#DIV/0!	204.483	697.483	693.7	#DIV/0!
2011-01-11	1900-01-10 12:00:00	453.2	773.867	819.083	498.217	561.5	#DIV/0!	823.367	#DIV/0!	228.167	#DIV/0!	315.8	783.667	800.533	#DIV/0!
2011-01-11	1900-01-10 13:00:00	506.383	738.717	829.317	244.9	561.2	#DIV/0!	821.517	#DIV/0!	291.583	#DIV/0!	298.133	794.767	762.367	#DIV/0!
2011-01-11	1900-01-10 14:00:00	387.1	829.85	499.667	218.417	357.25	#DIV/0!	198.833	#DIV/0!	435.45	#DIV/0!	386.017	741.233	578.817	#DIV/0!
2011-01-11	1900-01-10 15:00:00	413.533	557.3	430.05	160.833	244.117	#DIV/0!	193.533	#DIV/0!	202.783	#DIV/0!	343.867	611.783	478.017	#DIV/0!
2011-01-11	1900-01-10 16:00:00	216.6	486.917	372.117	299.713	151.067	#DIV/0!	225.477	#DIV/0!	195.733	#DIV/0!	179.383	454.15	313	#DIV/0!
2011-01-11	1900-01-10 17:00:00	162.428	233.593	99.7233	112.6	40.3783	#DIV/0!	89.5583	#DIV/0!	144.928	#DIV/0!	61.1633	237.518	145.253	#DIV/0!
2011-01-11	1900-01-10 18:00:00	15.5883	43.7247	13.397	13.6352	4.47617	#DIV/0!	22.3408	#DIV/0!	29.6483	#DIV/0!	12.729	12.9228	10.7997	#DIV/0!
2011-01-11	1900-01-10 19:00:00	0	0	0	0	0	#DIV/0!	0	#DIV/0!	1.713	#DIV/0!	0	0	0	#DIV/0!
2011-01-11	1900-01-10 20:00:00	0	0	0	0	0	#DIV/0!	0	#DIV/0!	0	#DIV/0!	0	0	0	#DIV/0!
2011-01-11	1900-01-10 21:00:00	0	0	0	0	0	#DIV/0!	0	#DIV/0!	0	#DIV/0!	0	0	0	#DIV/0!
2011-01-11	1900-01-10 22:00:00	0	0	0	0	0	#DIV/0!	0	#DIV/0!	0	#DIV/0!	0	0	0	#DIV/0!
2011-01-11	1900-01-10 23:00:00	0	0	0	0	0	#DIV/0!	0	#DIV/0!	0	#DIV/0!	0	0	0	#DIV/0!
2011-01-12	1900-01-11	0.00733333	0	0	0	0	#DIV/0!	0	#DIV/0!	0	#DIV/0!	0	0	0	#DIV/0!
2011-01-12	1900-01-11 01:00:00	0	0	0	0	0	#DIV/0!	0	#DIV/0!	0	#DIV/0!	0	0	0	#DIV/0!
2011-01-12	1900-01-11 02:00:00	0	0	0	0	0	#DIV/0!	0	#DIV/0!	0	#DIV/0!	0	0	0	#DIV/0!
2011-01-12	1900-01-11 03:00:00	0.0075	0	0	0	0	#DIV/0!	0	#DIV/0!	0	#DIV/0!	0	0	0	#DIV/0!
2011-01-12	1900-01-11 04:00:00	0	0	0	0	0	#DIV/0!	0	#DIV/0!	0	#DIV/0!	0	0	0	#DIV/0!
2011-01-12	1900-01-11 05:00:00	0	0	0	0	0	#DIV/0!	0	#DIV/0!	0	#DIV/0!	0	0	0	#DIV/0!
2011-01-12	1900-01-11 06:00:00	0.00366667	0	0	0	0	#DIV/0!	0	#DIV/0!	0	#DIV/0!	0	0	0.0456667	#DIV/0!
2011-01-12	1900-01-11 07:00:00	28.2153	13.8093	5.35833	9.90033	60.5842	#DIV/0!	71.5583	#DIV/0!	0	#DIV/0!	0.247333	25.546	26.6237	#DIV/0!
2011-01-12	1900-01-11 08:00:00	227.633	107.852	59.5183	95.2883	221.867	#DIV/0!	52.855	#DIV/0!	12.9347	#DIV/0!	29.7617	173.848	227.675	#DIV/0!
2011-01-12	1900-01-11 09:00:00	468.517	285.583	304.117	188.817	513.933	#DIV/0!	100.305	#DIV/0!	66.5417	#DIV/0!	70.1567	379.9	489	#DIV/0!
2011-01-12	1900-01-11 10:00:00	648.733	619.267	561.183	281.467	702.367	#DIV/0!	222.067	#DIV/0!	90.8817	#DIV/0!	127.033	566.817	628.783	423.2
2011-01-12	1900-01-11 11:00:00	822.867	768.117	674.7	444.217	836.3	#DIV/0!	470.683	#DIV/0!	114.593	#DIV/0!	170.933	711.083	758.8	#DIV/0!
2011-01-12	1900-01-11 12:00:00	864.9	857.383	794.65	798	335.983	#DIV/0!	843.733	#DIV/0!	199.067	#DIV/0!	211.583	793.25	803.65	#DIV/0!
2011-01-12	1900-01-11 13:00:00	717.717	866.583	625	850.133	535.85	#DIV/0!	257.033	#DIV/0!	460.2	#DIV/0!	350.8	831.067	783.983	#DIV/0!
2011-01-12	1900-01-11 14:00:00	704.367	815.267	475.65	787.117	639.783	#DIV/0!	358	#DIV/0!	483.383	#DIV/0!	403.467	654.617	696.617	#DIV/0!
2011-01-12	1900-01-11 15:00:00	506.65	689.817	188.567	653.767	688.15	#DIV/0!	281.567	#DIV/0!	337.95	#DIV/0!	239.617	654.3	549.567	#DIV/0!
2011-01-12	1900-01-11 16:00:00	236.015	506.3	191.817	464.05	377.367	#DIV/0!	475.617	#DIV/0!	191.733	#DIV/0!	168.183	547.283	346.433	#DIV/0!
2011-01-12	1900-01-11 17:00:00	72.81	282.517	203.218	230.75	103.255	#DIV/0!	173.067	#DIV/0!	79.6967	#DIV/0!	58.045	279.733	141.203	#DIV/0!
2011-01-12	1900-01-11 18:00:00	27.137	48.5278	46.2163	26.9262	2.34883	#DIV/0!	53.533	#DIV/0!	31.8117	#DIV/0!	10.642	17.3193	5.5905	#DIV/0!
2011-01-12	1900-01-11 19:00:00	0.00366667	0	0.114167	0	0	#DIV/0!	0.00366667	#DIV/0!	2.2915	#DIV/0!	0	0	0	#DIV/0!
2011-01-12	1900-01-11 20:00:00	0.00366667	0	0	0	0	#DIV/0!	0	#DIV/0!	0	#DIV/0!	0	0	0	#DIV/0!
2011-01-12	1900-01-11 21:00:00	0	0.0075	0	0	0	#DIV/0!	0	#DIV/0!	0	#DIV/0!	0	0	0	#DIV/0!
2011-01-12	1900-01-11 22:00:00	0.00366667	0	0	0	0	#DIV/0!	0	#DIV/0!	0	#DIV/0!	0	0	0	#DIV/0!
2011-01-12	1900-01-11 23:00:00	0.00366667	0	0	0	0	#DIV/0!	0	#DIV/0!	0	#DIV/0!	0	0	0	#DIV/0!
2011-01-13	1900-01-12	0	0	0	0	0	#DIV/0!	0	#DIV/0!	0	#DIV/0!	0	0	0	#DIV/0!
2011-01-13	1900-01-12 01:00:00	0	0	0	0	0	#DIV/0!	0	#DIV/0!	0	#DIV/0!	0	0	0	0
2011-01-13	1900-01-12 02:00:00	0	0	0	0	0	#DIV/0!	0	#DIV/0!	0	#DIV/0!	0	0	0	0
2011-01-13	1900-01-12 03:00:00	0	0	0	0	0	#DIV/0!	0	#DIV/0!	0	#DIV/0!	0	0	0	0
2011-01-13	1900-01-12 04:00:00	0	0	0	0	0	#DIV/0!	0	#DIV/0!	0	#DIV/0!	0	0	0	0
2011-01-13	1900-01-12 05:00:00	0.00366667	0.0075	0	0	0	#DIV/0!	0	#DIV/0!	0	#DIV/0!	0	0	0	0
2011-01-13	1900-01-12 06:00:00	0	0	0	0	0	#DIV/0!	0	#DIV/0!	0	#DIV/0!	0	0	0.102667	0.314
2011-01-13	1900-01-12 07:00:00	16.8768	12.6408	10.514	14.6322	56.3625	#DIV/0!	4.20267	#DIV/0!	0.0913333	#DIV/0!	1.0925	34.5043	68.136	30.6733
2011-01-13	1900-01-12 08:00:00	220.328	186.353	127.407	133.007	288.883	#DIV/0!	107.152	#DIV/0!	20.962	#DIV/0!	16.3815	174.133	275.833	163.25
2011-01-13	1900-01-12 09:00:00	465.9	428.2	397	417.517	517.15	#DIV/0!	303.083	#DIV/0!	68.34	#DIV/0!	87.9183	370	479.35	328.233
2011-01-13	1900-01-12 10:00:00	659.333	626.5	603.217	581.3	705.683	#DIV/0!	592.967	#DIV/0!	262.283	#DIV/0!	171.433	559.183	650.917	616.25
2011-01-13	1900-01-12 11:00:00	800.183	776.467	681.467	716.533	829.85	#DIV/0!	760.6	#DIV/0!	739.25	#DIV/0!	280.3	702.033	766.417	788.6
2011-01-13	1900-01-12 12:00:00	878.217	867.217	620.45	727.583	876.683	#DIV/0!	790.317	#DIV/0!	869.567	#DIV/0!	463.75	781.2	815.867	813.3
2011-01-13	1900-01-12 13:00:00	865.267	878.217	559.1	804.617	862.983	#DIV/0!	336.817	#DIV/0!	921.783	#DIV/0!	525.2	797.233	790.15	806.175
2011-01-13	1900-01-12 14:00:00	792.05	825.533	494.067	771.35	767.433	#DIV/0!	340.083	#DIV/0!	909.867	#DIV/0!	472.517	741.467	708.083	723.133
2011-01-13	1900-01-12 15:00:00	650.3	695.967	458.517	566.083	598.767	#DIV/0!	291.95	#DIV/0!	809.717	#DIV/0!	477.433	614.483	558.783	533.5
2011-01-13	1900-01-12 16:00:00	453.417	511.883	325.767	357.167	384.767	#DIV/0!	199.167	#DIV/0!	643.067	#DIV/0!	414.683	427.517	366.017	254.975
2011-01-13	1900-01-12 17:00:00	214.433	287.733	164.402	153.268	147.437	#DIV/0!	94.3733	#DIV/0!	428.583	#DIV/0!	158.593	206.667	155.843	92.8133
2011-01-13	1900-01-12 18:00:00	21.1872	48.9063	23.6397	22.8432	4.69667	#DIV/0!	26.418	#DIV/0!	171.188	#DIV/0!	33.6157	26.5628	13.6727	14.2865
2011-01-13	1900-01-12 19:00:00	0.00366667	0.00366667	0	0	0	#DIV/0!	0	#DIV/0!	9.61383	#DIV/0!	0	0	0	0
2011-01-13	1900-01-12 20:00:00	0	0	0	0	0	#DIV/0!	0	#DIV/0!	0	#DIV/0!	0	0	0	0
2011-01-13	1900-01-12 21:00:00	0	0	0	0	0	#DIV/0!	0	#DIV/0!	0	#DIV/0!	0	0	0	0
2011-01-13	1900-01-12 22:00:00	0	0	0	0	0	#DIV/0!	0	#DIV/0!	0	#DIV/0!	0	0	0	0
2011-01-13	1900-01-12 23:00:00	0	0	0	0	0	#DIV/0!	0	#DIV/0!	0	#DIV/0!	0	0	0	0
2011-01-14	1900-01-13	0.00366667	0	0	0	0	#DIV/0!	0	#DIV/0!	0	#DIV/0!	0	0	0	0
2011-01-14	1900-01-13 01:00:00	0.00366667	0	0	0	0	#DIV/0!	0	#DIV/0!	0	#DIV/0!	0	0	0	0
2011-01-14	1900-01-13 02:00:00	0	0.00366667	0	0	0	#DIV/0!	0	#DIV/0!	0	#DIV/0!	0	0	0	0
2011-01-14	1900-01-13 03:00:00	0	0	0	0	0	#DIV/0!	0	#DIV/0!	0	#DIV/0!	0	0	0	0
2011-01-14	1900-01-13 04:00:00	0	0	0	0	0	#DIV/0!	0	#DIV/0!	0	#DIV/0!	0	0	0	0
2011-01-14	1900-01-13 05:00:00	0	0	0	0	0	#DIV/0!	0	#DIV/0!	0	#DIV/0!	0	0	0	0
2011-01-14	1900-01-13 06:00:00	0	0	0	0	0	#DIV/0!	0	#DIV/0!	0	#DIV/0!	0	0	0.0951667	0.234
2011-01-14	1900-01-13 07:00:00	23.6563	14.4373	10.2925	19.503	57.7577	#DIV/0!	6.96967	#DIV/0!	0.156	#DIV/0!	11.5257	24.2762	70.24	86.8825
2011-01-14	1900-01-13 08:00:00	219.915	193.725	160.955	200.41	283.483	#DIV/0!	148.633	#DIV/0!	59.2605	#DIV/0!	145.453	174.165	278.2	285.5
2011-01-14	1900-01-13 09:00:00	454.933	431.95	397.617	394.95	505.233	#DIV/0!	385.1	#DIV/0!	327.017	#DIV/0!	411.1	372.733	489.25	490.75
2011-01-14	1900-01-13 10:00:00	647.183	626.367	596.517	551.617	702.417	#DIV/0!	593.883	#DIV/0!	557.55	#DIV/0!	583.2	545.3	660.9	661.367
2011-01-14	1900-01-13 11:00:00	790.317	784.717	753.117	770.05	812.833	#DIV/0!	757.7	#DIV/0!	748.05	#DIV/0!	689.467	709.817	791.8	776.625
2011-01-14	1900-01-13 12:00:00	866.167	811.55	833.4	856.1	879.867	#DIV/0!	860.433	#DIV/0!	877.633	#DIV/0!	719.567	822.283	796.2	833.225
2011-01-14	1900-01-13 13:00:00	867.1	858.217	762.95	857.35	869.783	#DIV/0!	892.967	#DIV/0!	934.1	#DIV/0!	855.483	836.817	810.25	811.433
2011-01-14	1900-01-13 14:00:00	797.267	833.633	792.15	788.283	762	#DIV/0!	904.333	#DIV/0!	914.533	#DIV/0!	770.65	760.5	721.65	722.625
2011-01-14	1900-01-13 15:00:00	657.483	698.567	627.65	364.183	602.983	#DIV/0!	728.1	#DIV/0!	816.433	#DIV/0!	614.883	646.1	574.583	571.133
2011-01-14	1900-01-13 16:00:00	463.1	511.483	509.533	225.583	398	#DIV/0!	303.517	#DIV/0!	650.183	#DIV/0!	493.8	463.583	377.25	370.375
2011-01-14	1900-01-13 17:00:00	223.667	257.45	265.4	239.633	160.697	#DIV/0!	81.94	#DIV/0!	428.05	#DIV/0!	271.733	218.8	134.09	124.693
2011-01-14	1900-01-13 18:00:00	22.5287	48.8118	54.9565	27.8012	5.40967	#DIV/0!	12.457	#DIV/0!	145.91	#DIV/0!	45.2675	30.6903	20.1038	6.926
2011-01-14	1900-01-13 19:00:00	0	0	0	0	0	#DIV/0!	0	#DIV/0!	11.1228	#DIV/0!	0.118	0	0	0
2011-01-14	1900-01-13 20:00:00	0	0	0	0	0	#DIV/0!	0	#DIV/0!	0	#DIV/0!	0	0	0	0
2011-01-14	1900-01-13 21:00:00	0	0	0	0	0	#DIV/0!	0	#DIV/0!	0	#DIV/0!	0	0	0	0
2011-01-14	1900-01-13 22:00:00	0	0	0	0	0	#DIV/0!	0	#DIV/0!	0	#DIV/0!	0	0	0	0
2011-01-14	1900-01-13 23:00:00	0	0	0	0	0	#DIV/0!	0	#DIV/0!	0	#DIV/0!	0	0	0	0
2011-01-15	1900-01-14	0	0	0	0	0	#DIV/0!	0	#DIV/0!	0	#DIV/0!	0	0	0	0
2011-01-15	1900-01-14 01:00:00	0	0	0	0	0	#DIV/0!	0	#DIV/0!	0	#DIV/0!	0	0	0	0
2011-01-15	1900-01-14 02:00:00	0	0	0	0	0	#DIV/0!	0	#DIV/0!	0	#DIV/0!	0	0	0	0
2011-01-15	1900-01-14 03:00:00	0	0	0	0	0	#DIV/0!	0	#DIV/0!	0	#DIV/0!	0	0	0	0
2011-01-15	1900-01-14 04:00:00	0	0	0	0	0	#DIV/0!	0	#DIV/0!	0	#DIV/0!	0	0	0	0
2011-01-15	1900-01-14 05:00:00	0	0	0	0	0	#DIV/0!	0	#DIV/0!	0	#DIV/0!	0	0	0	0
2011-01-15	1900-01-14 06:00:00	0.00366667	0	0	0	0	#DIV/0!	0	#DIV/0!	0	#DIV/0!	0	0	0.0303333	0
2011-01-15	1900-01-14 07:00:00	26.3413	14.0952	9.69233	20.977	57.4453	#DIV/0!	5.77767	#DIV/0!	0.190333	#DIV/0!	9.8395	28.394	78.5822	57.8013
2011-01-15	1900-01-14 08:00:00	218.817	198.317	150.7	208.2	281.033	#DIV/0!	140.493	#DIV/0!	74.93	#DIV/0!	174.948	179.433	292.033	283.325
2011-01-15	1900-01-14 09:00:00	455.017	443.683	391.9	447.217	505.983	#DIV/0!	380.683	#DIV/0!	335.717	#DIV/0!	423.1	389.767	501.217	503.533
2011-01-15	1900-01-14 10:00:00	649.267	643.833	591.883	640.983	688.983	#DIV/0!	592.133	#DIV/0!	569.85	#DIV/0!	630.367	571	676.233	677.65
2011-01-15	1900-01-14 11:00:00	790.733	796.517	750.217	787.417	829.917	#DIV/0!	753.483	#DIV/0!	762.267	#DIV/0!	791.25	727.15	795.967	794.733
2011-01-15	1900-01-14 12:00:00	846.917	885.917	907.05	871.467	860.433	#DIV/0!	852.217	930.933	895.267	#DIV/0!	884.283	833.917	841.317	845.6
2011-01-15	1900-01-14 13:00:00	775.367	888.05	465.317	873.683	860.75	#DIV/0!	828.433	864.4	925.583	#DIV/0!	895.267	750.033	824.533	819.075
2011-01-15	1900-01-14 14:00:00	812.717	810.633	429.617	809.883	772.75	#DIV/0!	775.683	783.183	924.433	#DIV/0!	841.383	788.6	734.067	730.9
2011-01-15	1900-01-14 15:00:00	612.3	697.467	550.3	680.1	602.417	#DIV/0!	392.7	500.067	822.8	#DIV/0!	714.717	588.8	581.7	576.725
2011-01-15	1900-01-14 16:00:00	407.717	510.533	339.133	486.033	395.683	#DIV/0!	148.95	413.817	655.883	#DIV/0!	529.55	445.517	388.6	377.9
2011-01-15	1900-01-14 17:00:00	200.283	292.067	253.667	249.283	170.162	#DIV/0!	136.755	155.557	440.2	#DIV/0!	285.15	223.2	174.957	163.263
2011-01-15	1900-01-14 18:00:00	21.508	54.7247	48.3303	33.945	6.79133	#DIV/0!	21.8053	7.02867	183.905	#DIV/0!	62.873	30.5768	13.4077	8.952
2011-01-15	1900-01-14 19:00:00	0	0	0	0	0	#DIV/0!	0	0	8.69767	#DIV/0!	0.281667	0	0	0
2011-01-15	1900-01-14 20:00:00	0	0.00366667	0	0	0	#DIV/0!	0	0	0	#DIV/0!	0	0.00366667	0	0
2011-01-15	1900-01-14 21:00:00	0	0.00366667	0	0	0	#DIV/0!	0	0	0	#DIV/0!	0	0	0	0
2011-01-15	1900-01-14 22:00:00	0.00366667	0	0	0	0	#DIV/0!	0	0	0	#DIV/0!	0	0	0	0
2011-01-15	1900-01-14 23:00:00	0	0	0	0	0	#DIV/0!	0	0	0	#DIV/0!	0	0	0	0
2011-01-16	1900-01-15	0	0	0	0	0	#DIV/0!	0	0	0	#DIV/0!	0	0	0	0
2011-01-16	1900-01-15 01:00:00	0	0	0	0	0	#DIV/0!	0	0	0	#DIV/0!	0	0	0	0
2011-01-16	1900-01-15 02:00:00	0	0	0	0	0	#DIV/0!	0	0	0	#DIV/0!	0	0	0	0
2011-01-16	1900-01-15 03:00:00	0.0111667	0	0	0	0	#DIV/0!	0	0	0	#DIV/0!	0	0	0	0
2011-01-16	1900-01-15 04:00:00	0	0	0	0	0	#DIV/0!	0	0	0	#DIV/0!	0	0	0	0
2011-01-16	1900-01-15 05:00:00	0	0	0	0	0	#DIV/0!	0	0	0	#DIV/0!	0	0	0	0
2011-01-16	1900-01-15 06:00:00	0	0.0075	0	0	0	#DIV/0!	0	0	0	#DIV/0!	0	0	0.0531667	0.46825
2011-01-16	1900-01-15 07:00:00	12.9488	14.3207	9.91133	14.1095	54.0027	#DIV/0!	6.00967	15.967	0.114167	#DIV/0!	12.0392	19.1278	82.7188	63.5433
2011-01-16	1900-01-15 08:00:00	121.99	200.127	156.703	178.542	92.4717	#DIV/0!	145.712	50.345	67.69	#DIV/0!	88.4183	105.638	297	269.75
2011-01-16	1900-01-15 09:00:00	210.717	445.417	393.3	443.267	133.34	#DIV/0!	387.283	125.565	339.4	#DIV/0!	364.65	306.933	508.383	510.75
2011-01-16	1900-01-15 10:00:00	340.75	647.467	595.267	640.75	343.8	#DIV/0!	594.317	328.05	572.35	#DIV/0!	625.883	571.4	681.183	681.767
2011-01-16	1900-01-15 11:00:00	462.717	802.283	754.133	788.7	524.867	#DIV/0!	756.533	500.867	764.317	#DIV/0!	786.9	714.367	799.65	794.425
2011-01-16	1900-01-15 12:00:00	538.55	892.733	847.5	868.783	661.583	#DIV/0!	853.5	619.7	893.75	#DIV/0!	880.083	780.35	850.6	846.033
2011-01-16	1900-01-15 13:00:00	368.717	901.983	862.883	872.35	573.867	#DIV/0!	878.667	301.2	935.7	#DIV/0!	895.183	751.883	825.433	822
2011-01-16	1900-01-15 14:00:00	614.083	841.917	816.567	807.583	339.667	#DIV/0!	878.517	261.55	930.667	#DIV/0!	842.467	687.517	737.25	718.375
2011-01-16	1900-01-15 15:00:00	671.567	713.883	693.933	680.283	198.967	#DIV/0!	646	187.95	828.333	#DIV/0!	710.3	608.55	586.567	567.9
2011-01-16	1900-01-15 16:00:00	364.95	529.467	483.4	457.8	122.357	#DIV/0!	339.933	80.3767	669.517	#DIV/0!	513.633	425.733	390.217	368.675
2011-01-16	1900-01-15 17:00:00	77.935	305.2	287.05	239.017	46.6267	#DIV/0!	125.132	34.405	455.9	#DIV/0!	282.9	210.562	180.185	158.533
2011-01-16	1900-01-15 18:00:00	10.159	59.9657	59.0113	33.6962	3.7915	#DIV/0!	47.9563	0.753667	199.013	#DIV/0!	51.2625	23.3078	19.5353	18.276
2011-01-16	1900-01-15 19:00:00	0.00366667	0.00366667	0	0	0	#DIV/0!	0.076	0	12.0542	#DIV/0!	0.338833	0	0	0
2011-01-16	1900-01-15 20:00:00	0	0	0	0	0	#DIV/0!	0	0	0	#DIV/0!	0	0	0	0
2011-01-16	1900-01-15 21:00:00	0	0.00366667	0	0	0	#DIV/0!	0	0	0	#DIV/0!	0	0	0	0
2011-01-16	1900-01-15 22:00:00	0	0	0	0	0	#DIV/0!	0	0	0	#DIV/0!	0	0	0	0
2011-01-16	1900-01-15 23:00:00	0	0	0	0	0	#DIV/0!	0	0	0	#DIV/0!	0	0	0	0
2011-01-17	1900-01-16	0	0.00366667	0	0	0	#DIV/0!	0	0	0	#DIV/0!	0	0	0	0
2011-01-17	1900-01-16 01:00:00	0	0.00366667	0	0	0	#DIV/0!	0	0	0	#DIV/0!	0	0	0	0
2011-01-17	1900-01-16 02:00:00	0	0	0	0	0	#DIV/0!	0	0	0	#DIV/0!	0	0	0	0
2011-01-17	1900-01-16 03:00:00	0	0	0	0	0	#DIV/0!	0	0	0	#DIV/0!	0	0	0	0
2011-01-17	1900-01-16 04:00:00	0	0	0	0	0	#DIV/0!	0	0	0	#DIV/0!	0	0	0	0
2011-01-17	1900-01-16 05:00:00	0	0.0075	0	0	0	#DIV/0!	0	0	0	#DIV/0!	0	0	0	0
2011-01-17	1900-01-16 06:00:00	0.00366667	0	0	0	0	#DIV/0!	0	0	0	#DIV/0!	0	0	0.133167	0.152
2011-01-17	1900-01-16 07:00:00	15.9753	14.3463	9.97983	21.2993	11.095	#DIV/0!	5.265	21.0878	0.2855	#DIV/0!	2.68383	17.1795	80.5717	69.6327
2011-01-17	1900-01-16 08:00:00	40.6817	201.297	157.135	216.633	50.615	#DIV/0!	140.667	65.1683	72.6012	#DIV/0!	33.52	139.992	292.917	273.133
2011-01-17	1900-01-16 09:00:00	119.032	446.933	397.383	446.467	170.9	#DIV/0!	386.6	96.0117	334.75	#DIV/0!	112.997	206.45	502.767	493.3
2011-01-17	1900-01-16 10:00:00	380.883	650.65	602.817	640.633	371.85	#DIV/0!	601.283	157.823	568.783	#DIV/0!	432.3	397.117	677.067	686.55
2011-01-17	1900-01-16 11:00:00	555.983	805.183	761.867	794.7	648.617	#DIV/0!	775.867	231.383	761.75	#DIV/0!	791.65	492.133	792.917	789.433
2011-01-17	1900-01-16 12:00:00	670.567	898.55	855.017	879.45	624.933	#DIV/0!	880.35	530.983	895.4	#DIV/0!	875.433	686.067	842.083	841.875
2011-01-17	1900-01-16 13:00:00	607.383	904.35	870.183	782.6	163.847	#DIV/0!	893.65	526.083	946.167	#DIV/0!	877.85	699.4	819.817	830.267
2011-01-17	1900-01-16 14:00:00	604.383	841.183	825.667	609.133	217.317	#DIV/0!	863.367	268.083	932.7	#DIV/0!	736.083	461.867	734.9	738.075
2011-01-17	1900-01-16 15:00:00	585.617	712.4	660.55	624.117	150.067	#DIV/0!	745.833	433.35	833.15	#DIV/0!	709.717	593.833	586.167	385.025
2011-01-17	1900-01-16 16:00:00	436.567	531.583	500.117	520.183	122.36	#DIV/0!	549.083	276.183	667.983	#DIV/0!	523.617	440.817	392.933	318.1
2011-01-17	1900-01-16 17:00:00	139.653	305.617	254.583	140.34	69.65	#DIV/0!	328.25	107.942	450.05	#DIV/0!	264.1	146.792	182.618	51.9
2011-01-17	1900-01-16 18:00:00	20.5572	61.1762	45.24	30.427	5.25667	#DIV/0!	29.8483	3.85533	196.537	#DIV/0!	47.7753	16.2083	18.0662	6.33433
2011-01-17	1900-01-16 19:00:00	0.00366667	0	0	0	0	#DIV/0!	0	0	11.4833	#DIV/0!	0	0	0	0
2011-01-17	1900-01-16 20:00:00	0	0	0	0	0	#DIV/0!	0	0	0	#DIV/0!	0	0	0	0
2011-01-17	1900-01-16 21:00:00	0.00366667	0.00366667	0	0	0	#DIV/0!	0	0	0	#DIV/0!	0	0	0	0
2011-01-17	1900-01-16 22:00:00	0	0	0	0	0	#DIV/0!	0	0	0	#DIV/0!	0	0	0	0
2011-01-17	1900-01-16 23:00:00	0	0	0	0	0	#DIV/0!	0	0	0	#DIV/0!	0	0	0	0
2011-01-18	1900-01-17	0	0	0	0	0	#DIV/0!	0	0	0	#DIV/0!	0	0	0	0
2011-01-18	1900-01-17 01:00:00	0	0	0	0	0	#DIV/0!	0	0	0	#DIV/0!	0	0	0	0
2011-01-18	1900-01-17 02:00:00	0	0.00366667	0	0	0	#DIV/0!	0	0	0	#DIV/0!	0	0	0	0
2011-01-18	1900-01-17 03:00:00	0	0	0	0	0	#DIV/0!	0	0	0	#DIV/0!	0	0	0	0
2011-01-18	1900-01-17 04:00:00	0	0	0	0	0	#DIV/0!	0	0	0	#DIV/0!	0	0	0	0
2011-01-18	1900-01-17 05:00:00	0	0	0	0	0	#DIV/0!	0	0	0	#DIV/0!	0	0	0	0
2011-01-18	1900-01-17 06:00:00	0	0	0	0	0	#DIV/0!	0	0.468167	0	#DIV/0!	0	0	0.1065	0.5595
2011-01-18	1900-01-17 07:00:00	22.9837	13.9082	8.786	20.2288	52.4433	#DIV/0!	5.18033	33.4317	0.2055	#DIV/0!	4.09567	28.8932	80.3403	69.5233
2011-01-18	1900-01-17 08:00:00	201.015	204.765	165.993	206.117	239.15	#DIV/0!	150.023	120.933	71.0525	#DIV/0!	46.9017	182.417	292.05	283.425
2011-01-18	1900-01-17 09:00:00	439.267	452.667	411.717	442.783	472.267	#DIV/0!	405.717	341.3	332.767	#DIV/0!	319.95	377.65	498.517	498.3
2011-01-18	1900-01-17 10:00:00	625.167	656.467	615.483	641.917	619.683	#DIV/0!	619.217	668.017	572.817	#DIV/0!	616.083	548.967	665.717	645.375
2011-01-18	1900-01-17 11:00:00	721.917	805.85	769.9	779.083	275.917	#DIV/0!	779.583	505.533	763.633	#DIV/0!	803.267	771.067	782.767	803.425
2011-01-18	1900-01-17 12:00:00	845.183	874.9	859.883	876.683	235.15	#DIV/0!	872.25	378.3	899.95	#DIV/0!	513.7	631.483	845.383	854.4
2011-01-18	1900-01-17 13:00:00	577.117	#DIV/0!	877.65	855.15	370.95	#DIV/0!	894.583	741.283	945.6	#DIV/0!	683.6	807.117	821.45	841.775
2011-01-18	1900-01-17 14:00:00	492.567	#DIV/0!	835.733	814.9	336.483	#DIV/0!	860.933	386.117	923.983	#DIV/0!	575.967	784.2	725.367	765.2
2011-01-18	1900-01-17 15:00:00	387.15	#DIV/0!	715.1	685.967	207.538	#DIV/0!	733.483	399.417	822.533	#DIV/0!	518.333	280.5	564.833	616.175
2011-01-18	1900-01-17 16:00:00	317.733	#DIV/0!	529.633	467.9	131.217	#DIV/0!	559.1	229.883	653.267	#DIV/0!	407.483	139.212	380.883	374.9
2011-01-18	1900-01-17 17:00:00	182.867	#DIV/0!	297.033	249.5	59.68	#DIV/0!	335.683	67.1083	424.967	#DIV/0!	277.3	99.8033	171.093	159.033
2011-01-18	1900-01-17 18:00:00	13.2577	#DIV/0!	47.8203	45.5743	3.24633	159.248	90.9503	3.02233	176.647	#DIV/0!	54.9273	18.4035	15.4465	16.3282
2011-01-18	1900-01-17 19:00:00	0	#DIV/0!	0	0	0	13.9792	0.178833	0	12.5387	#DIV/0!	0.114167	0	0	0
2011-01-18	1900-01-17 20:00:00	0	#DIV/0!	0	0	0	0	0	0	0	#DIV/0!	0	0	0	0
2011-01-18	1900-01-17 21:00:00	0.00366667	#DIV/0!	0	0	0	0	0	0	0	#DIV/0!	0	0	0	0
2011-01-18	1900-01-17 22:00:00	0.00733333	#DIV/0!	0	0	0	0	0	0	0	#DIV/0!	0	0	0	0
2011-01-18	1900-01-17 23:00:00	0	#DIV/0!	0	0	0	0	0	0	0	#DIV/0!	0	0	0	0
2011-01-19	1900-01-18	0	#DIV/0!	0	0	0	0	0	0	0	#DIV/0!	0	0	0	0
2011-01-19	1900-01-18 01:00:00	0.00366667	#DIV/0!	0	0	0	0	0	0	0	#DIV/0!	0	0	0	0
2011-01-19	1900-01-18 02:00:00	0.0075	#DIV/0!	0	0	0	0	0	0	0	#DIV/0!	0	0	0	0
2011-01-19	1900-01-18 03:00:00	0	#DIV/0!	0	0	0	0	0	0	0	#DIV/0!	0	0	0	0
2011-01-19	1900-01-18 04:00:00	0	#DIV/0!	0	0	0	0	0	0	0	#DIV/0!	0	0	0	0
2011-01-19	1900-01-18 05:00:00	0.00733333	#DIV/0!	0	0	0	0	0	0	0	#DIV/0!	0	0	0	0
2011-01-19	1900-01-18 06:00:00	0	#DIV/0!	0	0	0	0	0	0	0	#DIV/0!	0	0	0.609	0.0285
2011-01-19	1900-01-18 07:00:00	23.6248	#DIV/0!	9.69067	19.4473	52.0402	0.0913333	4.91733	27.5025	0.822333	#DIV/0!	3.38383	28.809	63.4163	83.49
2011-01-19	1900-01-18 08:00:00	206.063	#DIV/0!	174.112	209.25	272.2	54.4987	151.847	159.293	59.1692	#DIV/0!	159.552	187.133	277.583	285.3
2011-01-19	1900-01-18 09:00:00	442.7	#DIV/0!	419.85	446.533	497.817	290.233	402.517	380.967	320.2	#DIV/0!	419.717	388.217	495.6	505
2011-01-19	1900-01-18 10:00:00	644.367	#DIV/0!	618.283	647.4	668.517	516.3	614.267	669.583	555.517	#DIV/0!	631.083	579.117	669.4	684.3
2011-01-19	1900-01-18 11:00:00	792.6	#DIV/0!	777.667	796.817	543.867	700.233	779.4	644.55	751.367	#DIV/0!	724.883	753.55	798.217	806.75
2011-01-19	1900-01-18 12:00:00	797.2	#DIV/0!	874.017	882.817	639.95	838.933	867.017	632.833	901.15	#DIV/0!	664.817	765.133	850.4	862.775
2011-01-19	1900-01-18 13:00:00	680.733	#DIV/0!	889.517	881.233	560.083	897.083	871.35	457.633	945.8	#DIV/0!	925.867	472.183	831.717	824.633
2011-01-19	1900-01-18 14:00:00	567.467	#DIV/0!	856.217	817.667	662.9	884.217	472.167	599.117	944.583	#DIV/0!	858.85	474.85	742.267	746.5
2011-01-19	1900-01-18 15:00:00	479.983	#DIV/0!	726.083	696.65	416.667	801.933	746.733	313.333	847.667	#DIV/0!	735.033	457.133	587.5	595.833
2011-01-19	1900-01-18 16:00:00	251.033	#DIV/0!	519.017	502.6	187.767	642.333	557.833	228.988	682.95	#DIV/0!	485.117	304.94	388.483	389.75
2011-01-19	1900-01-18 17:00:00	65.5967	#DIV/0!	250.467	260.917	63.6367	436.417	337.1	75.865	459.417	#DIV/0!	305.033	78.4667	179.777	155.48
2011-01-19	1900-01-18 18:00:00	15.1407	#DIV/0!	71.188	37.9212	3.69233	192.118	94.9583	4.25467	196.538	#DIV/0!	60.566	26.8368	16.8733	10.932
2011-01-19	1900-01-18 19:00:00	0.00366667	#DIV/0!	0.140833	0	0	9.77883	0.3425	0	15.9347	#DIV/0!	0.331167	0	0	0
2011-01-19	1900-01-18 20:00:00	0.00366667	#DIV/0!	0	0	0	0	0	0	0	#DIV/0!	0	0	0	0
2011-01-19	1900-01-18 21:00:00	0	#DIV/0!	0	0	0	0	0	0	0	#DIV/0!	0	0	0	0
2011-01-19	1900-01-18 22:00:00	0	#DIV/0!	0	0	0	0	0	0	0	#DIV/0!	0	0	0	0
2011-01-19	1900-01-18 23:00:00	0.00366667	#DIV/0!	0	0	0	0	0	0	0	#DIV/0!	0	0	0	0
2011-01-20	1900-01-19	0	#DIV/0!	0	0	0	0	0	0	0	#DIV/0!	0	0	0	0
2011-01-20	1900-01-19 01:00:00	0	#DIV/0!	0	0	0	0	0	0	0	#DIV/0!	0	0	0	0
2011-01-20	1900-01-19 02:00:00	0	#DIV/0!	0	0	0	0	0	0	0	#DIV/0!	0	0	0	0
2011-01-20	1900-01-19 03:00:00	0	#DIV/0!	0	0	0	0	0	0	0	#DIV/0!	0	0	0	0
2011-01-20	1900-01-19 04:00:00	0	#DIV/0!	0	0	0	0	0	0	0	#DIV/0!	0	0	0	0
2011-01-20	1900-01-19 05:00:00	0	#DIV/0!	0	0	0	0	0	0	0	#DIV/0!	0	0	0	0
2011-01-20	1900-01-19 06:00:00	0	#DIV/0!	0	0	0	0	0	0.0151667	0	#DIV/0!	0	0	0.0646667	0
2011-01-20	1900-01-19 07:00:00	23.4765	#DIV/0!	9.0435	18.922	26.9238	0	5.69067	20.6895	0.0228333	#DIV/0!	9.353	35.3607	73.9035	70.9008
2011-01-20	1900-01-19 08:00:00	161.385	#DIV/0!	169.982	201.258	254.848	61.5135	153.435	98.705	61.6078	#DIV/0!	166.858	185.95	288.617	310.975
2011-01-20	1900-01-19 09:00:00	422.317	#DIV/0!	415.817	440.567	324.567	303.1	404.233	231.2	313.733	#DIV/0!	416.3	359.117	502.55	518.2
2011-01-20	1900-01-19 10:00:00	584.85	#DIV/0!	620.15	638.1	575.383	528.033	613.75	457.75	552.6	#DIV/0!	627.033	565.6	679.417	690.2
2011-01-20	1900-01-19 11:00:00	753.983	#DIV/0!	780.383	788.017	393.417	713.2	775.65	698.55	749.05	#DIV/0!	787.7	697.667	798.417	808.533
2011-01-20	1900-01-19 12:00:00	707.9	#DIV/0!	875.083	872.833	286.25	848.5	844.467	150.313	886.6	#DIV/0!	877.867	412.95	848.283	858.375
2011-01-20	1900-01-19 13:00:00	704.633	#DIV/0!	889.367	875.533	576.717	907.6	911.417	129.992	945.4	#DIV/0!	909.233	621.35	828.283	835.8
2011-01-20	1900-01-19 14:00:00	580.917	#DIV/0!	847.483	816.5	452.083	882.517	243.4	525.217	939.383	#DIV/0!	886.217	537.167	744.117	746.167
2011-01-20	1900-01-19 15:00:00	521.483	#DIV/0!	720.75	682.633	414.133	789.2	714.55	479.95	839.8	#DIV/0!	457.567	591.567	594.917	595.05
2011-01-20	1900-01-19 16:00:00	339.983	#DIV/0!	536.45	488.35	244.15	632.867	522.05	333.183	676.767	#DIV/0!	487.667	439.033	396.417	396.633
2011-01-20	1900-01-19 17:00:00	125.718	#DIV/0!	317.083	255.917	93.9883	430.5	381.633	90.185	463.583	#DIV/0!	297.133	127.187	183.893	182.83
2011-01-20	1900-01-19 18:00:00	24.043	#DIV/0!	78.8545	39.938	3.89767	191.013	93.7233	1.92633	206.91	#DIV/0!	66.291	16.5547	19.1533	14.7305
2011-01-20	1900-01-19 19:00:00	0	#DIV/0!	0.0456667	0	0	11.8878	0.2855	0	16.3678	#DIV/0!	0.217	0	0	0
2011-01-20	1900-01-19 20:00:00	0	#DIV/0!	0	0	0	0	0	0	0	#DIV/0!	0	0	0	0
2011-01-20	1900-01-19 21:00:00	0	#DIV/0!	0	0	0	0	0	0	0	#DIV/0!	0	0	0	0
2011-01-20	1900-01-19 22:00:00	0	#DIV/0!	0	0	0	0	0	0	0	#DIV/0!	0	0	0	0
2011-01-20	1900-01-19 23:00:00	0	#DIV/0!	0	0	0	0	0	0	0	#DIV/0!	0	0	0	0
2011-01-21	1900-01-20	0	#DIV/0!	0	0	0	0	0	0	0	#DIV/0!	0	0	0	0
2011-01-21	1900-01-20 01:00:00	0	#DIV/0!	0	0	0	0	0	0	0	#DIV/0!	0	0	0	0
2011-01-21	1900-01-20 02:00:00	0	#DIV/0!	0	0	0	0	0	0	0	#DIV/0!	0	0	0	0
2011-01-21	1900-01-20 03:00:00	0	#DIV/0!	0	0	0	0	0	0	0	#DIV/0!	0	0	0	0
2011-01-21	1900-01-20 04:00:00	0.0075	#DIV/0!	0	0	0	0	0	0	0	#DIV/0!	0	0	0	0
2011-01-21	1900-01-20 05:00:00	0.00366667	#DIV/0!	0	0	0	0	0	0	0	#DIV/0!	0	0	0	0
2011-01-21	1900-01-20 06:00:00	0	#DIV/0!	0	0	0	0	0	0	0	#DIV/0!	0	0	0.0646667	0.3025
2011-01-21	1900-01-20 07:00:00	18.2553	#DIV/0!	8.99117	22.3472	9.32883	0	5.53483	19.6038	0.00366667	#DIV/0!	12.9047	24.3763	72.6105	72.1867
2011-01-21	1900-01-20 08:00:00	52.4283	#DIV/0!	170.023	206.85	66.86	62.4832	156.592	81.8883	60.0683	#DIV/0!	134.382	144.573	288.883	283.9
2011-01-21	1900-01-20 09:00:00	147.923	#DIV/0!	417.417	450.383	183.433	308	408.25	115.927	313.55	#DIV/0!	373.067	209.283	522.217	529.85
2011-01-21	1900-01-20 10:00:00	188.117	#DIV/0!	619.05	648.45	251.35	535.883	620.633	200.583	551.467	#DIV/0!	606.5	383.233	692.4	703.533
2011-01-21	1900-01-20 11:00:00	433.9	#DIV/0!	777.467	797.35	637.133	719.95	783.067	374.833	745.833	#DIV/0!	767.2	640.6	804.567	815.575
2011-01-21	1900-01-20 12:00:00	597.783	#DIV/0!	879.15	869.95	620.933	849.067	884.75	299.767	882.217	#DIV/0!	883	582.183	850.667	865.767
2011-01-21	1900-01-20 13:00:00	260.15	#DIV/0!	888	697.1	660.984	909.067	902.9	616.567	938.717	#DIV/0!	889.183	641.667	821.133	838.6
2011-01-21	1900-01-20 14:00:00	574.55	#DIV/0!	836.767	512.617	456.047	881.233	857.5	322.333	932.233	#DIV/0!	801.75	782.767	717.133	729.5
2011-01-21	1900-01-20 15:00:00	377.717	#DIV/0!	710.55	611.3	156.1	799.433	735.1	140.033	835.417	#DIV/0!	709.7	646.117	565.65	573.067
2011-01-21	1900-01-20 16:00:00	156.9	#DIV/0!	529.633	207.448	57.445	638.05	552.55	109.96	675.833	#DIV/0!	520.683	444	362.15	383.15
2011-01-21	1900-01-20 17:00:00	183.103	#DIV/0!	305.433	174.135	58.6667	427.717	330.817	41.3367	459.2	#DIV/0!	291.9	231.683	149.42	169.1
2011-01-21	1900-01-20 18:00:00	26.0725	#DIV/0!	68.4583	34.9227	5.75033	183.495	84.1217	2.288	211.038	#DIV/0!	67.0877	36.3127	10.2198	20.7658
2011-01-21	1900-01-20 19:00:00	0.00366667	#DIV/0!	0.0836667	0	0	12.1895	0.376833	0	17.5027	#DIV/0!	0.571	0	0	0
2011-01-21	1900-01-20 20:00:00	0	#DIV/0!	0	0	0	0	0	0	0	#DIV/0!	0	0	0	0
2011-01-21	1900-01-20 21:00:00	0	#DIV/0!	0	0	0	0	0	0	0	#DIV/0!	0	0	0	0
2011-01-21	1900-01-20 22:00:00	0	#DIV/0!	0	0	0	0	0	0	0	#DIV/0!	0	0	0	0
2011-01-21	1900-01-20 23:00:00	0	#DIV/0!	0	0	0	0	0	0	0	#DIV/0!	0	0	0	0
2011-01-22	1900-01-21	0	#DIV/0!	0	0	0	0	0	0	0	#DIV/0!	0	0	0	0
2011-01-22	1900-01-21 01:00:00	0	#DIV/0!	0	0	0	0	0	0	0	#DIV/0!	0	0	0	0
2011-01-22	1900-01-21 02:00:00	0	#DIV/0!	0	0	0	0	0	0	0	#DIV/0!	0	0	0	0
2011-01-22	1900-01-21 03:00:00	0	#DIV/0!	0	0	0	0	0	0	0	#DIV/0!	0	0	0	0
2011-01-22	1900-01-21 04:00:00	0	#DIV/0!	0	0	0	0	0	0	0	#DIV/0!	0	0	0	0
2011-01-22	1900-01-21 05:00:00	0	#DIV/0!	0	0	0	0	0	0	0	#DIV/0!	0	0	0	0
2011-01-22	1900-01-21 06:00:00	0.00366667	#DIV/0!	0	0	0	0	0	0	0	#DIV/0!	0	0	0.609	0
2011-01-22	1900-01-21 07:00:00	12.009	#DIV/0!	8.83817	18.1115	11.354	0	5.16917	14.0335	0	#DIV/0!	11.342	25.77	97.5517	77.3875
2011-01-22	1900-01-21 08:00:00	79.0417	#DIV/0!	165.635	211.27	84.9417	59.8867	152.47	62.07	58.6522	#DIV/0!	181.96	147.813	313.383	288.667
2011-01-22	1900-01-21 09:00:00	276.15	#DIV/0!	414.7	458.833	150.683	299.3	404.767	212.65	309.65	#DIV/0!	434.583	312.95	524.75	505.475
2011-01-22	1900-01-21 10:00:00	561.417	#DIV/0!	623.8	657.283	384.767	527.467	619.983	360.45	550.917	#DIV/0!	649.6	589.6	696.883	705.475
2011-01-22	1900-01-21 11:00:00	743.117	#DIV/0!	787.25	808.983	744.683	715.45	788.7	590.017	747.883	#DIV/0!	810.85	690.417	811.2	823.133
2011-01-22	1900-01-21 12:00:00	567.967	#DIV/0!	888.883	897.233	752.367	847.267	887.483	587.033	885.783	#DIV/0!	904.367	722.283	853.817	871.575
2011-01-22	1900-01-21 13:00:00	517.883	#DIV/0!	911.917	891.633	687.75	909.683	908.6	696.067	944.25	#DIV/0!	922.867	835.417	822.467	844.833
2011-01-22	1900-01-21 14:00:00	540.3	#DIV/0!	845.583	842.2	391.85	882.9	859.117	622.483	937.1	#DIV/0!	869.867	724.267	724.267	766.175
2011-01-22	1900-01-21 15:00:00	369.633	#DIV/0!	720.583	607.583	108.178	794.55	736.817	333.633	842.417	#DIV/0!	748	664.483	564.05	593.6
2011-01-22	1900-01-21 16:00:00	263.417	#DIV/0!	532.983	470.517	77.4633	642.183	552.583	319.133	674.05	#DIV/0!	560.517	475.55	364.117	389.133
2011-01-22	1900-01-21 17:00:00	69.135	#DIV/0!	305.8	236.217	42.025	426.867	275.683	79.3367	460.283	#DIV/0!	318.75	241.233	152.652	170.477
2011-01-22	1900-01-21 18:00:00	40.39	#DIV/0!	72.8125	35.198	7.21233	186.395	83.7567	3.19283	215.633	#DIV/0!	74.425	36.4457	10.5738	16.087
2011-01-22	1900-01-21 19:00:00	0	#DIV/0!	0.121667	0	0	12.5772	0.453	0	17.8412	#DIV/0!	0.2245	0	0	0
2011-01-22	1900-01-21 20:00:00	0	#DIV/0!	0	0	0	0	0	0	0	#DIV/0!	0	0	0	0
2011-01-22	1900-01-21 21:00:00	0	#DIV/0!	0	0	0	0	0	0	0	#DIV/0!	0	0	0	0
2011-01-22	1900-01-21 22:00:00	0	#DIV/0!	0	0	0	0	0	0	0	#DIV/0!	0	0	0	0
2011-01-22	1900-01-21 23:00:00	0	#DIV/0!	0	0	0	0	0	0	0	#DIV/0!	0	0	0	0
2011-01-23	1900-01-22	0	#DIV/0!	0	0	0	0	0	0	0	#DIV/0!	0	0	0	0
2011-01-23	1900-01-22 01:00:00	0	#DIV/0!	0	0	0	0	0	0	0	#DIV/0!	0	0	0	0
2011-01-23	1900-01-22 02:00:00	0	#DIV/0!	0	0	0	0	0	0	0	#DIV/0!	0	0	0	0
2011-01-23	1900-01-22 03:00:00	0.00366667	#DIV/0!	0	0	0	0	0	0	0	#DIV/0!	0	0	0	0
2011-01-23	1900-01-22 04:00:00	0	#DIV/0!	0	0	0	0	0	0	0	#DIV/0!	0	0	0	0
2011-01-23	1900-01-22 05:00:00	0.00366667	#DIV/0!	0	0	0	0	0	0	0	#DIV/0!	0	0	0	0
2011-01-23	1900-01-22 06:00:00	0	#DIV/0!	0	0	0	0	0	0	0	#DIV/0!	0	0	0.194	0.67375
2011-01-23	1900-01-22 07:00:00	13.0943	#DIV/0!	9.68983	15.8272	32.3952	0	5.83933	17.5128	0	#DIV/0!	9.03217	20.0805	91.7913	85.26
2011-01-23	1900-01-22 08:00:00	182.368	#DIV/0!	171.603	196.642	262.9	55.9143	157.963	88.1883	53.3527	#DIV/0!	168.028	178.08	308.917	307.025
2011-01-23	1900-01-22 09:00:00	442.433	#DIV/0!	422.617	453.8	492.1	289.567	409.1	161.45	298.833	#DIV/0!	412.067	395.283	509.967	523.733
2011-01-23	1900-01-22 10:00:00	649.133	#DIV/0!	630.767	682.625	692.683	516.933	625.817	654.067	537.05	#DIV/0!	622.167	593.783	668.9	698.1
2011-01-23	1900-01-22 11:00:00	803.65	#DIV/0!	792.15	823.05	832.983	689.867	793.717	882.667	710.667	#DIV/0!	813.933	749.533	772.617	835.7
2011-01-23	1900-01-22 12:00:00	954.15	#DIV/0!	876.85	874.867	906.05	850	898.633	949.317	814.467	#DIV/0!	875.583	838.133	820.717	887.467
2011-01-23	1900-01-22 13:00:00	282.067	#DIV/0!	889.833	892.55	675.3	841.233	906.067	831.217	904.333	#DIV/0!	825.333	850.883	817.45	863.625
2011-01-23	1900-01-22 14:00:00	162.3	#DIV/0!	831.2	777.75	501.517	879.9	874.667	415.417	928.85	#DIV/0!	745.333	796.217	706.4	785.3
2011-01-23	1900-01-22 15:00:00	79.1433	#DIV/0!	700.183	664.15	542.433	761.317	752.283	355.967	838.517	#DIV/0!	666.467	333.95	552.767	639.925
2011-01-23	1900-01-22 16:00:00	107.767	#DIV/0!	516.783	468.117	241.952	530.133	559.6	264.5	668.6	#DIV/0!	507.533	193.6	358.483	409.65
2011-01-23	1900-01-22 17:00:00	77.33	#DIV/0!	305.267	205.017	161.622	382.833	331.083	135.703	473.033	#DIV/0!	288.2	289.817	127.817	178.9
2011-01-23	1900-01-22 18:00:00	10.4165	#DIV/0!	75.5895	42.7733	11.983	166.64	92.3717	5.614	207.745	#DIV/0!	76.9767	36.2437	16.248	24.759
2011-01-23	1900-01-22 19:00:00	0	#DIV/0!	0.392	0	0	14.567	0.769	0	24.2422	#DIV/0!	0.563333	0	0	0
2011-01-23	1900-01-22 20:00:00	0	#DIV/0!	0	0	0	0	0	0	0	#DIV/0!	0	0	0	0
2011-01-23	1900-01-22 21:00:00	0.00366667	#DIV/0!	0	0	0	0	0	0	0	#DIV/0!	0	0	0	0
2011-01-23	1900-01-22 22:00:00	0.00366667	#DIV/0!	0	0	0	0	0	0	0	#DIV/0!	0	0	0	0
2011-01-23	1900-01-22 23:00:00	0	#DIV/0!	0	0	0	0	0	0	0	#DIV/0!	0	0	0	0
2011-01-24	1900-01-23	0.00366667	#DIV/0!	0	0	0	0	0	0	0	#DIV/0!	0	0	0	0
2011-01-24	1900-01-23 01:00:00	0	#DIV/0!	0	0	0	0	0	0	0	#DIV/0!	0	0	0	0
2011-01-24	1900-01-23 02:00:00	0	#DIV/0!	0	0	0	0	0	0	0	#DIV/0!	0	0	0	0
2011-01-24	1900-01-23 03:00:00	0	#DIV/0!	0	0	0	0	0	0	0	#DIV/0!	0	0	0	0
2011-01-24	1900-01-23 04:00:00	0	#DIV/0!	0	0	0	0	0	0	0	#DIV/0!	0	0	0	0
2011-01-24	1900-01-23 05:00:00	0	#DIV/0!	0	0	0	0	0	0	0	#DIV/0!	0	0	0	0
2011-01-24	1900-01-23 06:00:00	0.00366667	#DIV/0!	0	0	0	0	0	0.102667	0	#DIV/0!	0	0	0.6395	0.114
2011-01-24	1900-01-23 07:00:00	25.388	#DIV/0!	9.1195	19.5342	49.3012	0	5.85383	19.2777	0	#DIV/0!	9.42833	31.4772	94.855	94.1225
2011-01-24	1900-01-23 08:00:00	231.033	#DIV/0!	167.802	216.685	276.567	57.3063	161.74	100.747	56.3932	#DIV/0!	173.907	189.917	312.133	312.233
2011-01-24	1900-01-23 09:00:00	480.433	#DIV/0!	420.3	455.183	517.35	293.967	416.25	280.3	302.867	#DIV/0!	431.9	409.883	522.2	531.4
2011-01-24	1900-01-23 10:00:00	683.967	#DIV/0!	630.25	678.133	715.6	519.883	629.85	760.017	542.8	#DIV/0!	643.9	610.85	692.617	711.967
2011-01-24	1900-01-23 11:00:00	836.05	#DIV/0!	794.233	813.633	856.217	709.2	795.3	898.683	740.717	#DIV/0!	808.717	767.483	807.317	834.9
2011-01-24	1900-01-23 12:00:00	920.033	#DIV/0!	888.083	907.683	929.783	841.967	894.1	917.8	880.483	#DIV/0!	908.167	854.5	851.517	882.875
2011-01-24	1900-01-23 13:00:00	920.283	#DIV/0!	897.983	910.683	598.45	903.467	913.4	914.117	941.3	#DIV/0!	921.867	864.517	821.983	866.767
2011-01-24	1900-01-23 14:00:00	860.733	#DIV/0!	857.3	845.15	279.798	883.367	882.083	515.017	936.183	#DIV/0!	877.783	815.917	728.067	783.275
2011-01-24	1900-01-23 15:00:00	720.4	#DIV/0!	726.917	706.083	381.933	795.333	752.633	464.917	843.883	#DIV/0!	745.233	697	569.633	630.567
2011-01-24	1900-01-23 16:00:00	512.417	#DIV/0!	544.267	518.533	264.652	642.067	567.383	479.45	682.7	#DIV/0!	549	507.983	373.467	428.75
2011-01-24	1900-01-23 17:00:00	254.367	#DIV/0!	325.5	273.767	118.422	434.15	340.467	164.1	475.8	#DIV/0!	323.517	104.428	153.825	174.22
2011-01-24	1900-01-23 18:00:00	22.4817	#DIV/0!	82.052	45.4325	9.3785	189.668	95.96	6.95083	215.077	#DIV/0!	76.9267	33.454	9.7555	14.7023
2011-01-24	1900-01-23 19:00:00	0.00366667	#DIV/0!	0.144667	0.00366667	0	11.9082	0.628167	0	15.3753	#DIV/0!	0.574833	0	0	0
2011-01-24	1900-01-23 20:00:00	0	#DIV/0!	0	0	0	0	0	0	0	#DIV/0!	0	0	0	0
2011-01-24	1900-01-23 21:00:00	0	#DIV/0!	0	0	0	0	0	0	0	#DIV/0!	0	0	0	0
2011-01-24	1900-01-23 22:00:00	0.00366667	#DIV/0!	0	0	0	0	0	0	0	#DIV/0!	0	0	0	0
2011-01-24	1900-01-23 23:00:00	0	#DIV/0!	0	0	0	0	0	0	0	#DIV/0!	0	0	0	0
2011-01-25	1900-01-24	0	#DIV/0!	0	0	0	0	0	0	0	#DIV/0!	0	0	0	0
2011-01-25	1900-01-24 01:00:00	0.00733333	#DIV/0!	0	0	0	0	0	0	0	#DIV/0!	0	0	0	0
2011-01-25	1900-01-24 02:00:00	0	#DIV/0!	0	0	0	0	0	0	0	#DIV/0!	0	0	0	0
2011-01-25	1900-01-24 03:00:00	0	#DIV/0!	0	0	0	0	0	0	0	#DIV/0!	0	0	0	0
2011-01-25	1900-01-24 04:00:00	0.00366667	#DIV/0!	0	0	0	0	0	0	0	#DIV/0!	0	0	0	0
2011-01-25	1900-01-24 05:00:00	0	#DIV/0!	0	0	0	0	0	0	0	#DIV/0!	0	0	0	0
2011-01-25	1900-01-24 06:00:00	0	#DIV/0!	0	0	0	0	0	0.651	0	#DIV/0!	0	0	0.251167	0
2011-01-25	1900-01-24 07:00:00	25.8445	#DIV/0!	8.8035	17.2626	49.091	0	5.93517	52.28	0	#DIV/0!	11.6403	33.659	90.4688	76.143
2011-01-25	1900-01-24 08:00:00	244.267	#DIV/0!	167.812	217.557	287.65	55.0772	157.895	307.167	53.0783	#DIV/0!	179.737	196.683	307.583	324.025
2011-01-25	1900-01-24 09:00:00	493.583	#DIV/0!	416.617	474.867	533.833	286.733	410.433	580.05	296.917	#DIV/0!	438.683	427.35	517.55	541.8
2011-01-25	1900-01-24 10:00:00	697.217	#DIV/0!	623.617	686.683	736.517	512.717	624.45	778.617	534.7	#DIV/0!	659.24	609.617	690.45	716.1
2011-01-25	1900-01-24 11:00:00	849.583	#DIV/0!	788.25	846.017	877.883	700.733	793.283	923.817	734.033	#DIV/0!	861.42	787.867	801.733	837.3
2011-01-25	1900-01-24 12:00:00	929.25	467.4	890.75	927.033	943.883	822.317	897.317	984.733	875.267	#DIV/0!	952.05	874.65	845.65	891.6
2011-01-25	1900-01-24 13:00:00	925.617	702.05	910.667	927.333	921.567	890.667	921.25	982.717	934.217	#DIV/0!	948.117	887.867	818.133	867.075
2011-01-25	1900-01-24 14:00:00	864.667	718.533	858.733	860.283	840.117	861.467	870.467	864.367	932.367	#DIV/0!	876.2	832.783	724.683	778.067
2011-01-25	1900-01-24 15:00:00	712.267	642.217	734.433	714.567	681.433	773.167	746.917	367.917	839.7	#DIV/0!	733.317	711.483	562.483	623.075
2011-01-25	1900-01-24 16:00:00	486.75	421.733	553.283	518.283	456.067	624	563.917	481.017	676.083	#DIV/0!	518.017	543.35	362	421.533
2011-01-25	1900-01-24 17:00:00	280.05	160.625	333.733	290.833	195.677	434	339.117	233.01	464.917	#DIV/0!	279.75	300.383	153.85	200.725
2011-01-25	1900-01-24 18:00:00	36.5052	6.49367	86.0223	47.3403	5.5495	192.24	97.4517	11.8042	218.05	#DIV/0!	48.9718	48.5808	11.7957	18.0777
2011-01-25	1900-01-24 19:00:00	0	0	0.148333	0	0	14.1492	0.4605	0	20.5547	#DIV/0!	0.0798333	0	0	0
2011-01-25	1900-01-24 20:00:00	0	0	0	0	0	0	0	0	0	#DIV/0!	0	0	0	0
2011-01-25	1900-01-24 21:00:00	0	0.00733333	0	0	0	0	0	0	0	#DIV/0!	0	0	0	0
2011-01-25	1900-01-24 22:00:00	0.00366667	0	0	0	0	0	0	0	0	#DIV/0!	0	0	0	0
2011-01-25	1900-01-24 23:00:00	0	0	0	0	0	0	0	0	0	#DIV/0!	0	0	0	0
2011-01-26	1900-01-25	0	0.00366667	0	0	0	0	0	0	0	#DIV/0!	0	0	0	0
2011-01-26	1900-01-25 01:00:00	0	0	0	0	0	0	0	0	0	#DIV/0!	0	0	0	0
2011-01-26	1900-01-25 02:00:00	0.0075	0	0	0	0	0	0	0	0	#DIV/0!	0	0	0	0
2011-01-26	1900-01-25 03:00:00	0	0	0	0	0	0	0	0	0	#DIV/0!	0	0	0	0
2011-01-26	1900-01-25 04:00:00	0	0	0	0	0	0	0	0	0	#DIV/0!	0	0	0	0
2011-01-26	1900-01-25 05:00:00	0	0	0	0	0	0	0	0	0	#DIV/0!	0	0	0	0
2011-01-26	1900-01-25 06:00:00	0.0075	1.15333	0	0	0	0	0	0.628167	0	#DIV/0!	0	0	0.5595	0.314
2011-01-26	1900-01-25 07:00:00	25.2335	83.1333	8.562	32.1183	46.972	0	4.537	52.9767	0	#DIV/0!	23.4855	31.4623	88.59	70.08
2011-01-26	1900-01-25 08:00:00	229.567	338.25	155.268	267.65	272.6	52.0917	139.997	289.567	52.8155	#DIV/0!	257.033	183.8	300.683	285.35
2011-01-26	1900-01-25 09:00:00	479.333	570.317	398.817	518.7	509.817	276.2	389.7	545.217	284.7	#DIV/0!	515.983	403.2	509.133	528.7
2011-01-26	1900-01-25 10:00:00	687.817	758.433	605.483	723.667	716.017	494.35	606.95	754.9	523.267	#DIV/0!	743.267	592.833	661.8	691.233
2011-01-26	1900-01-25 11:00:00	838.45	883.317	767.75	873.167	860.183	690.933	775.6	905.783	724.4	#DIV/0!	901.5	740.5	776.75	796.05
2011-01-26	1900-01-25 12:00:00	835.983	927.083	863.767	949.567	829.133	818.533	874.7	734.233	870.533	#DIV/0!	981.533	824.65	814.033	859.3
2011-01-26	1900-01-25 13:00:00	617.75	910.317	883.067	953.283	797.033	856.05	787.583	202.35	935.567	#DIV/0!	973.4	697.6	790.867	848.575
2011-01-26	1900-01-25 14:00:00	594.183	807.6	843.383	890.933	452.15	747.4	826.733	299.5	923.1	#DIV/0!	902.5	828.883	715.267	757.65
2011-01-26	1900-01-25 15:00:00	350.683	640.117	695.817	748.05	201.583	683.383	751.083	479.617	838.417	#DIV/0!	743.5	762.017	554.767	578.9
2011-01-26	1900-01-25 16:00:00	223.535	424.667	545.583	525.55	116.267	416.15	557.817	242.15	671.4	#DIV/0!	531.733	445.083	356.55	358.75
2011-01-26	1900-01-25 17:00:00	91.5983	163.868	318.567	130.92	54.445	403.85	229.85	159.425	450.967	#DIV/0!	308.117	304.05	149.35	184.467
2011-01-26	1900-01-25 18:00:00	27.7302	6.48883	62.1473	44.8685	7.15967	177.233	35.7337	10.0333	205.818	#DIV/0!	59.8695	48.8208	11.37	14.5358
2011-01-26	1900-01-25 19:00:00	0.00366667	0	0.0836667	0	0	8.69117	0.3425	0	18.9083	#DIV/0!	0.6205	0	0	0
2011-01-26	1900-01-25 20:00:00	0.00366667	0.00366667	0	0	0	0	0	0	0	#DIV/0!	0	0	0	0
2011-01-26	1900-01-25 21:00:00	0	0.00366667	0	0	0	0	0	0	0	#DIV/0!	0	0	0	0
2011-01-26	1900-01-25 22:00:00	0	0.00366667	0	0	0	0	0	0	0	#DIV/0!	0	0	0	0
2011-01-26	1900-01-25 23:00:00	0	0	0	0	0	0	0	0	0	#DIV/0!	0	0	0	0
2011-01-27	1900-01-26	0	0	0	0	0	0	0	0	0	#DIV/0!	0	0	0	0
2011-01-27	1900-01-26 01:00:00	0	0.0075	0	0	0	0	0	0	0	#DIV/0!	0	0	0	0
2011-01-27	1900-01-26 02:00:00	0	0	0	0	0	0	0	0	0	#DIV/0!	0	0	0	0
2011-01-27	1900-01-26 03:00:00	0.00366667	0	0	0	0	0	0	0	0	#DIV/0!	0	0	0	0
2011-01-27	1900-01-26 04:00:00	0	0	0	0	0	0	0	0	0	#DIV/0!	0	0	0	0
2011-01-27	1900-01-26 05:00:00	0	0.0075	0	0	0	0	0	0	0	#DIV/0!	0	0	0	0
2011-01-27	1900-01-26 06:00:00	0	1.0925	0	0	0	0	0	0.472	0	#DIV/0!	0	0	0.5595	0
2011-01-27	1900-01-26 07:00:00	25.9457	82.1967	8.054	31.6183	49.899	0	3.49067	56.655	0	#DIV/0!	25.493	34.3827	85.85	48.7425
2011-01-27	1900-01-26 08:00:00	245.483	337.017	151.193	265.8	297.65	53.458	139.193	310.65	52.3688	#DIV/0!	262.933	197.25	298.1	246.48
2011-01-27	1900-01-26 09:00:00	496.85	565.55	372.8	519.3	543.067	283.05	360.3	571.15	287.283	#DIV/0!	516.25	425.483	508.017	479.275
2011-01-27	1900-01-26 10:00:00	701.567	753.7	583.283	714.733	746.55	510.383	581.483	782.867	527.617	#DIV/0!	746.883	631.967	679.383	679.6
2011-01-27	1900-01-26 11:00:00	854.917	878.933	742.233	869.75	892.167	695.917	726.1	930.95	723.767	#DIV/0!	900.45	790.367	796.95	804.833
2011-01-27	1900-01-26 12:00:00	938.1	924.5	845.617	951.167	959.75	835.35	651.283	992.717	868.15	#DIV/0!	983.133	882.45	843.567	844
2011-01-27	1900-01-26 13:00:00	931.767	901.783	883.767	950.617	936.9	882.267	639.05	990	929.683	#DIV/0!	968.933	894.433	811.833	732.733
2011-01-27	1900-01-26 14:00:00	872.783	795.233	671.567	883.05	850.217	855.35	773.7	890.267	922.883	#DIV/0!	905.683	842.633	718.25	759.725
2011-01-27	1900-01-26 15:00:00	729.1	627.85	607.333	740.483	685.367	787.283	715.5	716.8	830.417	#DIV/0!	758.25	713.217	559.867	497.175
2011-01-27	1900-01-26 16:00:00	529.883	410	519.267	540.417	467.733	633.55	503.8	488.067	670.167	#DIV/0!	554.833	524.083	364.9	322.8
2011-01-27	1900-01-26 17:00:00	284.067	157.012	252.2	296.667	215.173	383.5	312.95	218.507	460.833	#DIV/0!	302.65	290.817	153.197	176.183
2011-01-27	1900-01-26 18:00:00	41.7818	6.55417	57.2508	46.1498	17.5652	160.573	82.95	15.5728	213.083	#DIV/0!	51.8902	61.029	11.5412	14.4957
2011-01-27	1900-01-26 19:00:00	0.00366667	0	0.190333	0	0	15.1203	0.772833	0	19.9658	#DIV/0!	0.201667	0	0	0
2011-01-27	1900-01-26 20:00:00	0	0	0	0	0	0	0	0	0	#DIV/0!	0	0	0	0
2011-01-27	1900-01-26 21:00:00	0	0	0	0	0	0	0	0	0	#DIV/0!	0	0	0	0
2011-01-27	1900-01-26 22:00:00	0	0	0	0	0	0	0	0	0	#DIV/0!	0	0	0	0
2011-01-27	1900-01-26 23:00:00	0	0	0	0	0	0	0	0	0	#DIV/0!	0	0	0	0
2011-01-28	1900-01-27	0.0111667	0.0075	0	0	0	0	0	0	0	#DIV/0!	0	0	0	0
2011-01-28	1900-01-27 01:00:00	0	0	0	0	0	0	0	0	0	#DIV/0!	0	0	0	0
2011-01-28	1900-01-27 02:00:00	0	0	0	0	0	0	0	0	0	#DIV/0!	0	0	0	0
2011-01-28	1900-01-27 03:00:00	0	0	0	0	0	0	0	0	0	#DIV/0!	0	0	0	0
2011-01-28	1900-01-27 04:00:00	0.00366667	0	0	0	0	0	0	0	0	#DIV/0!	0	0	0	0
2011-01-28	1900-01-27 05:00:00	0	0	0	0	0	0	0	0	0	#DIV/0!	0	0	0	0
2011-01-28	1900-01-27 06:00:00	0	1.08483	0	0	0	0	0	0.536667	0	#DIV/0!	0	0	0.544333	0.491
2011-01-28	1900-01-27 07:00:00	26.4107	80.8117	8.91783	37.0897	53.591	0	4.28283	56.4533	0	#DIV/0!	28.0793	35.3888	81.9517	63.6633
2011-01-28	1900-01-27 08:00:00	254.983	329.783	142.923	253.517	304.867	51.5438	124.43	315.6	50.2077	#DIV/0!	237.067	202.083	290.417	264.025
2011-01-28	1900-01-27 09:00:00	507.617	562.25	375.783	503.533	552.45	276.067	359.1	576.55	279.633	#DIV/0!	508.283	431.383	499.683	480.867
2011-01-28	1900-01-27 10:00:00	712.4	747.317	574.867	720.617	758.05	503.733	572.817	787.1	516.817	#DIV/0!	734.567	640.983	673.233	658
2011-01-28	1900-01-27 11:00:00	862.95	872.317	739.65	872.9	902.033	692.583	753.083	934.033	716.15	#DIV/0!	897.4	796.417	783.233	801.45
2011-01-28	1900-01-27 12:00:00	945.3	920.833	573.183	954.8	972.283	816.033	863.7	997.3	858.75	#DIV/0!	981.5	885.867	813.383	855.633
2011-01-28	1900-01-27 13:00:00	944.5	913.433	616.367	948.967	936.817	849.05	929.383	990.283	920.117	#DIV/0!	976.5	901.8	742.35	847.2
2011-01-28	1900-01-27 14:00:00	874.233	709.183	698.983	865.65	858.1	746.35	806.75	891.467	869.817	#DIV/0!	899.067	850.033	715.2	767.1
2011-01-28	1900-01-27 15:00:00	735.967	634.833	328.767	743.317	681.65	754.35	623.717	721.933	712.717	#DIV/0!	764.3	720.133	526.083	595.275
2011-01-28	1900-01-27 16:00:00	536	411.85	280.117	549.867	461.383	435.533	374.967	495.5	433.65	#DIV/0!	558.683	530.233	333.7	359.75
2011-01-28	1900-01-27 17:00:00	291.583	161.345	286.4	304.667	212.685	367.417	262.85	224.283	381.417	#DIV/0!	304.667	291.933	123.537	116
2011-01-28	1900-01-27 18:00:00	43.6358	6.79717	75.18	32.338	17.9592	178.912	91.6667	16.4675	160.133	#DIV/0!	48.4997	60.0802	11.48	17.249
2011-01-28	1900-01-27 19:00:00	0	0.00366667	0.217	0	0	15.2912	0.571	0	20.4918	#DIV/0!	0.102667	0	0	0
2011-01-28	1900-01-27 20:00:00	0	0	0	0	0	0	0	0	0	#DIV/0!	0	0	0	0
2011-01-28	1900-01-27 21:00:00	0	0	0	0	0	0	0	0	0	#DIV/0!	0	0	0	0
2011-01-28	1900-01-27 22:00:00	0	0	0	0	0	0	0	0	0	#DIV/0!	0	0	0	0
2011-01-28	1900-01-27 23:00:00	0	0	0	0	0	0	0	0	0	#DIV/0!	0	0	0	0
2011-01-29	1900-01-28	0	0.00366667	0	0	0	0	0	0	0	#DIV/0!	0	0	0	0
2011-01-29	1900-01-28 01:00:00	0	0	0	0	0	0	0	0	0	#DIV/0!	0	0	0	0
2011-01-29	1900-01-28 02:00:00	0	0.0075	0	0	0	0	0	0	0	#DIV/0!	0	0	0	0
2011-01-29	1900-01-28 03:00:00	0	0	0	0	0	0	0	0	0	#DIV/0!	0	0	0	0
2011-01-29	1900-01-28 04:00:00	0	0.00366667	0	0	0	0	0	0	0	#DIV/0!	0	0	0	0
2011-01-29	1900-01-28 05:00:00	0	0	0	0	0	0	0	0	0	#DIV/0!	0	0	0	0
2011-01-29	1900-01-28 06:00:00	0	1.01633	0	0	0	0	0	0.605167	0	#DIV/0!	0	0	1.26767	0.05125
2011-01-29	1900-01-28 07:00:00	26.2243	59.4	8.63367	31.3737	52.7923	0.129333	4.59767	56.31	0.3235	#DIV/0!	25.5565	36.1345	38.2517	79.5225
2011-01-29	1900-01-28 08:00:00	250.783	287.267	150.602	264.633	300.35	44.9848	135.16	313.9	33.8858	#DIV/0!	264.383	199.7	236.05	288.567
2011-01-29	1900-01-28 09:00:00	506.367	367.817	388.717	517.667	548	267.167	378.783	575.717	223.583	#DIV/0!	532.267	429.017	418.3	504.2
2011-01-29	1900-01-28 10:00:00	713.867	659.5	594.633	723.4	749.533	470.983	594.917	789.167	489.35	#DIV/0!	748.933	639.683	521.85	684.133
2011-01-29	1900-01-28 11:00:00	865.45	846.65	757.233	873.717	889.55	695.65	761.717	936.717	574.35	#DIV/0!	908.817	797.7	730.4	807.175
2011-01-29	1900-01-28 12:00:00	945.683	877.1	857.083	955.517	938.95	833.417	864.8	997.733	741.167	#DIV/0!	994.117	880.983	813.667	863.9
2011-01-29	1900-01-28 13:00:00	942.233	877.017	879.817	952.733	921.033	891.2	896.283	997.567	789.767	#DIV/0!	991.7	888.117	812.383	837.867
2011-01-29	1900-01-28 14:00:00	881.583	714.5	844.033	890.417	852.467	874.683	873.433	915.9	754.683	#DIV/0!	916.617	841.983	642.6	749.75
2011-01-29	1900-01-28 15:00:00	735.75	520.667	724.433	749.717	700.7	812.3	759.917	617.15	375.733	#DIV/0!	766.533	718.233	638.1	601.733
2011-01-29	1900-01-28 16:00:00	530.183	363.683	524.233	548.667	478.6	645.95	604.817	439.283	240.367	#DIV/0!	562.483	500.217	358.1	402.05
2011-01-29	1900-01-28 17:00:00	277.7	77.9233	315.1	302.333	223.617	437.483	333.333	228.85	392.05	#DIV/0!	315.233	287.417	137.123	158.528
2011-01-29	1900-01-28 18:00:00	40.8368	6.23133	79.3633	48.6568	18.366	156.225	91.4167	17.5417	210.633	#DIV/0!	58.2987	58.3482	13.0837	11.0097
2011-01-29	1900-01-28 19:00:00	0.0075	0	0.582333	0	0	18.3068	0.913667	0	22.3153	#DIV/0!	0.293	0	0	0
2011-01-29	1900-01-28 20:00:00	0	0	0	0	0	0	0	0	0	#DIV/0!	0	0	0	0
2011-01-29	1900-01-28 21:00:00	0	0	0	0	0	0	0	0	0	#DIV/0!	0	0	0	0
2011-01-29	1900-01-28 22:00:00	0	0	0	0	0	0	0	0	0	#DIV/0!	0	0	0	0
2011-01-29	1900-01-28 23:00:00	0	0	0	0	0	0	0	0	0	#DIV/0!	0	0	0	0
2011-01-30	1900-01-29	0	0	0	0	0	0	0	0	0	#DIV/0!	0	0	0	0
2011-01-30	1900-01-29 01:00:00	0.00366667	0.0075	0	0	0	0	0	0	0	#DIV/0!	0	0	0	0
2011-01-30	1900-01-29 02:00:00	0.00366667	0	0	0	0	0	0	0	0	#DIV/0!	0	0	0	0
2011-01-30	1900-01-29 03:00:00	0.00366667	0	0	0	0	0	0	0	0	#DIV/0!	0	0	0	0
2011-01-30	1900-01-29 04:00:00	0	0.0075	0	0	0	0	0	0	0	#DIV/0!	0	0	0	0
2011-01-30	1900-01-29 05:00:00	0	0	0	0	0	0	0	0	0	#DIV/0!	0	0	0	0
2011-01-30	1900-01-29 06:00:00	0	1.001	0	0	0	0	0	0.426333	0	#DIV/0!	0	0	0.472	0
2011-01-30	1900-01-29 07:00:00	25.2392	76.3467	8.33967	31.6195	48.553	0	4.1595	53.5567	0	#DIV/0!	25.4808	29.6727	73.0983	57.8715
2011-01-30	1900-01-29 08:00:00	237.35	324.467	145.813	266.133	285.833	44.072	130.863	294.3	44.251	#DIV/0!	266.067	186.95	279.25	217.95
2011-01-30	1900-01-29 09:00:00	485.883	560.783	380.283	519.2	532.6	261.983	373.117	549.133	256.467	#DIV/0!	534.983	408.15	495.017	450.367
2011-01-30	1900-01-29 10:00:00	691.817	744.567	592.717	724.633	735.533	496.067	592.633	761.317	500.4	#DIV/0!	750.567	615.8	659.933	683
2011-01-30	1900-01-29 11:00:00	843.483	866.933	760.2	875.667	880.633	682.267	766.633	907.183	708.783	#DIV/0!	908.383	775.1	771.267	808.1
2011-01-30	1900-01-29 12:00:00	897.017	917.167	864.033	958.517	956.083	774.233	871.95	826.933	853.05	#DIV/0!	995.083	865.4	824.967	865.025
2011-01-30	1900-01-29 13:00:00	854.767	880.2	884.9	958.383	930.767	867.55	898.65	885.567	914.867	#DIV/0!	988.85	898.25	740.6	843.475
2011-01-30	1900-01-29 14:00:00	766.283	763.383	845.733	891.567	841.2	648.167	859.867	896.717	698.8	#DIV/0!	921.85	885.033	743.167	754.8
2011-01-30	1900-01-29 15:00:00	743.733	596.933	709.567	752.2	643.317	689.55	737.95	775.983	282.983	#DIV/0!	773.417	736.367	347.433	605.525
2011-01-30	1900-01-29 16:00:00	466.517	406.917	539.733	435.967	427.483	626.167	514.433	316.977	150.517	#DIV/0!	562.1	539.85	213.167	408.767
2011-01-30	1900-01-29 17:00:00	277.4	142.953	304.167	306.383	215.467	411.833	313.233	155.983	207.533	#DIV/0!	317.7	310.3	128.188	170.01
2011-01-30	1900-01-29 18:00:00	41.7875	5.45017	69.0383	50.4417	19.661	166.607	74.88	13.6765	137.352	#DIV/0!	61.228	60.4617	7.62	12.5892
2011-01-30	1900-01-29 19:00:00	0	0	0.795667	0	0	13.2042	1.5645	0	11.6888	#DIV/0!	0.178833	0	0	0
2011-01-30	1900-01-29 20:00:00	0	0	0	0	0	0	0	0	0	#DIV/0!	0	0	0	0
2011-01-30	1900-01-29 21:00:00	0	0.00366667	0	0	0	0	0	0	0	#DIV/0!	0	0	0	0
2011-01-30	1900-01-29 22:00:00	0	0	0	0	0	0	0	0	0	#DIV/0!	0	0	0	2.96867
2011-01-30	1900-01-29 23:00:00	0	0	0	0	0	0	0	0	0	#DIV/0!	0	0	0	0
2011-01-31	1900-01-30	0	0	0	0	0	0	0	0	0	#DIV/0!	0	0	0	0
2011-01-31	1900-01-30 01:00:00	0	0	0	0	0	0	0	0	0	#DIV/0!	0	0	0	0
2011-01-31	1900-01-30 02:00:00	0	0	0	0	0	0	0	0	0	#DIV/0!	0	0	0	0
2011-01-31	1900-01-30 03:00:00	0	0	0	0	0	0	0	0	0	#DIV/0!	0	0	0	0
2011-01-31	1900-01-30 04:00:00	0	0	0	0	0	0	0	0	0	#DIV/0!	0	0	0	0
2011-01-31	1900-01-30 05:00:00	0	0	0	0	0	0	0	0	0	#DIV/0!	0	0	0	0
2011-01-31	1900-01-30 06:00:00	0	0.905833	0	0	0	0	0	0.426333	0	#DIV/0!	0	0	0.479667	0.2455
2011-01-31	1900-01-30 07:00:00	25.469	59.5633	8.263	31.7505	49.2973	0	4.99083	53.8667	0	#DIV/0!	25.6142	30.6673	78.9267	65.8533
2011-01-31	1900-01-30 08:00:00	237.867	156.598	160.982	268.583	288.817	39.0227	148.39	299.85	39.8367	#DIV/0!	267.767	190.083	170.75	278.175
2011-01-31	1900-01-30 09:00:00	491.317	420.417	403.533	521.733	534.917	213.517	377.003	555.95	139.912	#DIV/0!	538.517	405.483	341.533	527.2
2011-01-31	1900-01-30 10:00:00	700.383	688.85	615.8	724.517	739.2	336.65	645.717	762.85	335.733	#DIV/0!	755.15	598.95	612.983	707.367
2011-01-31	1900-01-30 11:00:00	845.733	822.467	782.717	878.15	882.2	528.767	805.1	916.3	652.167	#DIV/0!	912.617	762.167	741.083	824.125
2011-01-31	1900-01-30 12:00:00	935.083	896.9	886.517	962.867	947.633	751.817	876.367	982.7	809	#DIV/0!	998.883	874.683	792.95	839.367
2011-01-31	1900-01-30 13:00:00	931.533	831.2	901.283	960.267	839.45	831.65	921.467	944.767	912.083	#DIV/0!	994.183	860.05	777.35	846.3
2011-01-31	1900-01-30 14:00:00	876.333	414.133	856.35	891.683	605.067	473.183	766.4	276.867	406.383	#DIV/0!	927.583	513.033	468.367	704.05
2011-01-31	1900-01-30 15:00:00	683.267	199.683	740.65	761.567	361.033	324.617	756.783	406.817	396.817	#DIV/0!	784.267	295.35	239.517	617.5
2011-01-31	1900-01-30 16:00:00	407.683	97.1617	555.017	559.417	499.067	183.55	543.85	283.883	126.068	#DIV/0!	575.65	271.09	125.763	413.8
2011-01-31	1900-01-30 17:00:00	109.235	44.8467	331.383	311.867	216.167	169.333	310.683	213.167	107.628	#DIV/0!	326.717	279.333	69.8217	195.267
2011-01-31	1900-01-30 18:00:00	41.642	3.85567	88.245	53.1057	23.8228	168.04	77.542	14.2477	61.6333	#DIV/0!	63.2133	58.3798	7.73033	30.3725
2011-01-31	1900-01-30 19:00:00	0	0	0.586167	0	0	16.668	0.121667	0	10.6802	#DIV/0!	0.376833	0	0	0
2011-01-31	1900-01-30 20:00:00	0	0	0	0	0	0	0	0	0	#DIV/0!	0	0	0	0
2011-01-31	1900-01-30 21:00:00	0	0	0	0	0	0	0	0	0	#DIV/0!	0	0	0	0
2011-01-31	1900-01-30 22:00:00	0	0.00366667	0	0	0	0	0	0	0	#DIV/0!	0	0	0	0
2011-01-31	1900-01-30 23:00:00	0	0	0	0	0	0	0	0	0	#DIV/0!	0	0	0	0
2011-02-01	1900-01-31	0	0	0	0	0	0	0	0	0	#DIV/0!	0	0	0	0
2011-02-01	1900-01-31 01:00:00	0	0	0	0	0	0	0	0	0	#DIV/0!	0	0	0	0
2011-02-01	1900-01-31 02:00:00	0	0	0	0	0	0	0	0	0	#DIV/0!	0	0	0	0
2011-02-01	1900-01-31 03:00:00	0	0	0	0	0	0	0	0	0	#DIV/0!	0	0	0	0
2011-02-01	1900-01-31 04:00:00	0	0	0	0	0	0	0	0	0	#DIV/0!	0	0	0	0
2011-02-01	1900-01-31 05:00:00	0	0	0	0	0	0	0	0	0	#DIV/0!	0	0	0	0
2011-02-01	1900-01-31 06:00:00	0	0.628167	0	0	0	0	0	0.795667	0	#DIV/0!	0	0	0.217	0
2011-02-01	1900-01-31 07:00:00	26.3602	28.7167	8.469	32.3067	46.8147	0	10.6773	56.365	0	#DIV/0!	24.85	34.767	44.535	78.6887
2011-02-01	1900-01-31 08:00:00	229.017	118.452	163	270.35	274.017	11.3342	182.972	280.25	8.27483	#DIV/0!	265.033	188.783	105.59	292.567
2011-02-01	1900-01-31 09:00:00	472.217	326.433	406.75	525.417	521.417	38.8333	431.567	534.083	27.425	#DIV/0!	535.933	403.167	212.1	511.9
2011-02-01	1900-01-31 10:00:00	681.917	584.267	613.45	731.683	724.2	189.933	645.567	745.8	60.4383	#DIV/0!	754.3	602.45	412.383	716.725
2011-02-01	1900-01-31 11:00:00	842.6	797.217	777.1	880.65	879.1	348.517	811.1	716.767	97.245	#DIV/0!	913.533	645.3	529.217	838.333
2011-02-01	1900-01-31 12:00:00	923.533	457.817	881.517	962.6	858.183	636.867	905.567	152.07	139.617	#DIV/0!	1000.05	242.9	632.117	891
2011-02-01	1900-01-31 13:00:00	860.5	339.4	903.8	963.4	869.717	590.967	919.317	874.783	199.967	#DIV/0!	1003.25	509.467	806.1	871.067
2011-02-01	1900-01-31 14:00:00	744.433	457.767	856.75	899.117	824.5	641.533	869.067	423.5	316.883	#DIV/0!	935.4	752.783	694.067	784.925
2011-02-01	1900-01-31 15:00:00	677.983	421.717	735.8	758.117	509.767	329.55	740.85	429.15	513.183	#DIV/0!	786.833	209.7	538.4	609.475
2011-02-01	1900-01-31 16:00:00	476.717	166.9	533.783	546.583	392.65	360.083	544.983	391.6	434.15	#DIV/0!	582.917	398.867	350.4	409.9
2011-02-01	1900-01-31 17:00:00	143.72	74.945	333.583	307.567	218.75	85.5017	316.383	112.642	144.492	#DIV/0!	335.583	335.267	134.403	191.625
2011-02-01	1900-01-31 18:00:00	50.3795	6.20483	91.775	49.8355	20.6668	57.605	82.5738	6.992	40.5188	#DIV/0!	68.3658	74.903	8.56883	23.6323
2011-02-01	1900-01-31 19:00:00	0	0	0.6395	0	0	12.4353	0.2055	0	2.54667	#DIV/0!	0.51	0	0	0
2011-02-01	1900-01-31 20:00:00	0	0	0	0	0	0	0	0	0	#DIV/0!	0	0	0	0
2011-02-01	1900-01-31 21:00:00	0	0	0	0	0	0	0	0	0	#DIV/0!	0	0	0	0
2011-02-01	1900-01-31 22:00:00	0	0.0075	0	0	0	0	0	0	0	#DIV/0!	0	0	0	0
2011-02-01	1900-01-31 23:00:00	0	0	0	0	0	0	0	0	0	#DIV/0!	0	0	0	0
2011-02-02	1900-02-01	0	0	0	0	0	0	0	0	0	#DIV/0!	0	0	0	0
2011-02-02	1900-02-01 01:00:00	0	0	0	0	0	0	0	0	0	#DIV/0!	0	0	0	0
2011-02-02	1900-02-01 02:00:00	0	0	0	0	0	0	0	0	0	#DIV/0!	0	0	0	0
2011-02-02	1900-02-01 03:00:00	0	0	0	0	0	0	0	0	0	#DIV/0!	0	0	0	0
2011-02-02	1900-02-01 04:00:00	0.00366667	0	0	0	0	0	0	0	0	#DIV/0!	0	0	0	0
2011-02-02	1900-02-01 05:00:00	0.00366667	0	0	0	0	0	0	0	0	#DIV/0!	0	0	0	0
2011-02-02	1900-02-01 06:00:00	0.00366667	0.281667	0	0	0	0	0	0.5025	0	#DIV/0!	0	0	0	0.62225
2011-02-02	1900-02-01 07:00:00	26.1507	35.5962	8.55767	32.4425	50.052	0	10.0975	54.72	0	#DIV/0!	24.4815	38.8992	25.18	74.9767
2011-02-02	1900-02-01 08:00:00	228.083	139.278	153.942	269.883	292.55	23.4035	173.878	302.417	6.53567	#DIV/0!	261.1	214.883	148.475	286.975
2011-02-02	1900-02-01 09:00:00	496.15	286.783	395.433	524.183	534.167	101.395	422.583	558.583	55.5817	#DIV/0!	532.267	428.333	201.033	502.5
2011-02-02	1900-02-01 10:00:00	695.633	328.033	601.9	732.05	741.267	203.017	637.067	767.65	97.8583	#DIV/0!	751.617	625.85	380.283	660.8
2011-02-02	1900-02-01 11:00:00	849.033	548.8	767.083	884.65	887.85	308.783	803.4	885.133	187.883	#DIV/0!	912.933	791.333	559.9	803.65
2011-02-02	1900-02-01 12:00:00	932.1	227.333	868.733	969.2	925.967	521.15	905.083	1030.33	454.5	#DIV/0!	1003.85	886.433	783.467	876.333
2011-02-02	1900-02-01 13:00:00	938.85	290.683	859.917	965.95	952.133	745.683	917.2	1025.13	599.1	#DIV/0!	1003.28	880.983	765.233	865.225
2011-02-02	1900-02-01 14:00:00	873.483	525.283	842.517	898.033	873	140.71	836.583	877.917	475.833	#DIV/0!	936.667	810.483	664.033	720.9
2011-02-02	1900-02-01 15:00:00	726.917	194.89	729.183	755.067	701.283	338.752	733.417	471.583	600.883	#DIV/0!	788.383	537.05	466.567	610.875
2011-02-02	1900-02-01 16:00:00	515.55	105.35	557.45	551.05	482.9	231	442.717	335.117	261.133	#DIV/0!	582.767	319.453	277.883	364.025
2011-02-02	1900-02-01 17:00:00	274.5	65.8	340.65	308.067	226.55	111.62	318.3	91.6883	145.983	#DIV/0!	335.783	201.75	141.842	214.2
2011-02-02	1900-02-01 18:00:00	44.1958	4.507	89.3483	52.6713	20.6158	87.5633	78.7515	8.3695	58.9067	#DIV/0!	68.8528	56.304	14.4748	27.3867
2011-02-02	1900-02-01 19:00:00	0	0.00366667	0.6395	0	0	11.6177	0.1675	0	6.6875	#DIV/0!	0.472	0	0	0
2011-02-02	1900-02-01 20:00:00	0.00366667	0	0	0	0	0	0	0	0	#DIV/0!	0	0	0	0
2011-02-02	1900-02-01 21:00:00	0	0.00366667	0	0	0	0	0	0	0	#DIV/0!	0	0	0	0
2011-02-02	1900-02-01 22:00:00	0	0	0	0	0	0	0	0	0	#DIV/0!	0	0	0	0
2011-02-02	1900-02-01 23:00:00	0	0	0	0	0	0	0	0	0	#DIV/0!	0	0	0	0
2011-02-03	1900-02-02	0	0	0	0	0	0	0	0	0	#DIV/0!	0	0	0	0
2011-02-03	1900-02-02 01:00:00	0	0.00366667	0	0	0	0	0	0	0	#DIV/0!	0	0	0	0
2011-02-03	1900-02-02 02:00:00	0	0	0	0	0	0	0	0	0	#DIV/0!	0	0	0	0
2011-02-03	1900-02-02 03:00:00	0	0	0	0	0	0	0	0	0	#DIV/0!	0	0	0	0
2011-02-03	1900-02-02 04:00:00	0	0	0	0	0	0	0	0	0	#DIV/0!	0	0	0	0
2011-02-03	1900-02-02 05:00:00	0	0	0	0	0	0	0	0	0	#DIV/0!	0	0	0	0
2011-02-03	1900-02-02 06:00:00	0	0.475833	0	0	0	0	0	0.129333	0	#DIV/0!	0	0	0.529167	0
2011-02-03	1900-02-02 07:00:00	26.794	45.3005	7.69617	31.5728	58.0023	0	7.32383	37.991	0	#DIV/0!	23.0688	37.3523	60.435	53.965
2011-02-03	1900-02-02 08:00:00	251.55	208.517	145.692	263.883	303.2	30.038	115.147	73.1417	32.2452	#DIV/0!	255.517	211.267	274.983	273.3
2011-02-03	1900-02-02 09:00:00	505.55	508.617	382	519.3	546.267	206.215	410.25	293	141.633	#DIV/0!	526.167	425.95	485.017	496
2011-02-03	1900-02-02 10:00:00	716.833	710.55	589.4	725.167	750.717	475.583	624.217	622.85	217.783	#DIV/0!	743.417	643.967	663.433	666.233
2011-02-03	1900-02-02 11:00:00	876.667	734.45	758.367	873.567	879.667	658.15	793.217	820.7	562.283	#DIV/0!	908.05	803.55	806.133	805.075
2011-02-03	1900-02-02 12:00:00	965.55	700.75	865.533	953.25	957.95	735.067	871.067	903.6	826.333	#DIV/0!	995.717	897.567	705.583	879
2011-02-03	1900-02-02 13:00:00	968.85	628.567	894.917	951.183	946.983	544.333	901.283	964.483	821.217	#DIV/0!	999.383	915.917	801.883	861.367
2011-02-03	1900-02-02 14:00:00	899.667	543.717	849.767	888.15	870.533	687.15	869.133	906.5	661.283	#DIV/0!	926.533	864.85	722.533	778.375
2011-02-03	1900-02-02 15:00:00	754.617	274.6	658.967	746.533	673.55	770.283	741.933	741.917	776.75	#DIV/0!	779.883	736.267	573.25	671.367
2011-02-03	1900-02-02 16:00:00	551.067	273.767	368.833	548.067	479.85	270.817	551.983	521.067	649.2	#DIV/0!	571.633	543.233	345.15	370.95
2011-02-03	1900-02-02 17:00:00	304.767	150.133	173.55	296.467	228.35	223.083	312.167	226.3	450.5	#DIV/0!	325.583	311.8	103.927	171.283
2011-02-03	1900-02-02 18:00:00	51.666	4.60517	56.7957	49.2333	22.6988	85.7383	83.7	23.4285	196.333	#DIV/0!	69.335	74.6572	6.113	17.6797
2011-02-03	1900-02-02 19:00:00	0	0	0.681333	0	0	11.9982	0.236	0	18.1493	#DIV/0!	0.719333	0	0	0
2011-02-03	1900-02-02 20:00:00	0	0.00366667	0	0	0	0	0	0	0	#DIV/0!	0	0	0	0
2011-02-03	1900-02-02 21:00:00	0	0	0	0	0	0	0	0	0	#DIV/0!	0	0	0	0
2011-02-03	1900-02-02 22:00:00	0	0	0	0	0	0	0	0	0	#DIV/0!	0	0	0	0
2011-02-03	1900-02-02 23:00:00	0	0	0	0	0	0	0	0	0	#DIV/0!	0	0	0	0
2011-02-04	1900-02-03	0	0	0	0	0	0	0	0	0	#DIV/0!	0	0	0	0
2011-02-04	1900-02-03 01:00:00	0.00366667	0	0	0	0	0	0	0	0	#DIV/0!	0	0	0	0
2011-02-04	1900-02-03 02:00:00	0	0	0	0	0	0	0	0	0	#DIV/0!	0	0	0	0
2011-02-04	1900-02-03 03:00:00	0	0	0	0	0	0	0	0	0	#DIV/0!	0	0	0	0
2011-02-04	1900-02-03 04:00:00	0	0	0	0	0	0	0	0	0	#DIV/0!	0	0	0	0
2011-02-04	1900-02-03 05:00:00	0	0	0	0	0	0	0	0	0	#DIV/0!	0	0	0	0
2011-02-04	1900-02-03 06:00:00	0	0.4225	0	0	0	0	0	0.4605	0	#DIV/0!	0	0	0.464333	0
2011-02-04	1900-02-03 07:00:00	27.4697	35.1325	8.4605	21.3515	54.8288	0	9.78917	77.2733	0	#DIV/0!	20.4722	38.7987	64.0633	61.894
2011-02-04	1900-02-03 08:00:00	253.717	249.183	154.653	262.767	304.867	24.7037	176.997	311.883	12.5433	#DIV/0!	255.317	216.533	257.483	301
2011-02-04	1900-02-03 09:00:00	504.933	549.667	398.833	519.133	549.917	106.895	433.533	565.367	66.71	#DIV/0!	527	439.883	499	524.3
2011-02-04	1900-02-03 10:00:00	714.417	738.767	613.733	725.333	756.267	439	652.533	777.167	176.205	#DIV/0!	746.65	649.283	670.2	707.325
2011-02-04	1900-02-03 11:00:00	866.867	872.283	781.567	877.633	899.333	681.467	815.733	928.183	537.483	#DIV/0!	905.617	806.133	788.1	834.8
2011-02-04	1900-02-03 12:00:00	954.383	924.033	883.317	959.983	970.3	818.633	908.917	992.783	842.067	#DIV/0!	991.8	899.233	837.8	891.95
2011-02-04	1900-02-03 13:00:00	953.85	913.4	900.133	960.35	953.683	871.233	927.883	992.95	912.367	#DIV/0!	993.867	916.3	811.067	865.1
2011-02-04	1900-02-03 14:00:00	891.517	817.583	852.517	892.633	865.433	653.35	846.85	873.283	910.75	#DIV/0!	924.383	862.233	716.583	775.067
2011-02-04	1900-02-03 15:00:00	748.467	667.467	672.85	749.25	704.183	289.833	488.8	715.433	828.117	#DIV/0!	780.033	735.033	562.617	616.55
2011-02-04	1900-02-03 16:00:00	549.717	326.117	450.283	550.167	486.117	489.483	206.3	514.767	670.683	#DIV/0!	576.167	531.783	321.233	412.6
2011-02-04	1900-02-03 17:00:00	303.883	47.8217	362.917	305.817	237.433	413.133	171.367	252.017	455.6	#DIV/0!	330.25	312.783	128.508	185.55
2011-02-04	1900-02-03 18:00:00	53.5798	3.62633	80.325	53.008	25.4437	164.742	76.5967	24.6878	220.883	#DIV/0!	70.9383	76.3512	11.1033	12.9713
2011-02-04	1900-02-03 19:00:00	0	0	0.746167	0	0	16.1242	0.365333	0	25.0148	#DIV/0!	0.5595	0	0	0
2011-02-04	1900-02-03 20:00:00	0.00366667	0.00366667	0	0	0	0	0	0	0	#DIV/0!	0	0	0	0
2011-02-04	1900-02-03 21:00:00	0	0	0	0	0	0	0	0	0	#DIV/0!	0	0.00366667	0	0
2011-02-04	1900-02-03 22:00:00	0	0	0	0	0	0	0	0	0	#DIV/0!	0	0	0	0
2011-02-04	1900-02-03 23:00:00	0	0	0	0	0	0	0	0	0	#DIV/0!	0	0	0	0
2011-02-05	1900-02-04	0	0	0	0	0	0	0	0	0	#DIV/0!	0	0	0	0
2011-02-05	1900-02-04 01:00:00	0	0.00366667	0	0	0	0	0	0	0	#DIV/0!	0	0	0	0
2011-02-05	1900-02-04 02:00:00	0	0	0	0	0	0	0	0	0	#DIV/0!	0	0	0	0
2011-02-05	1900-02-04 03:00:00	0	0	0	0	0	0	0	0	0	#DIV/0!	0	0	0	0
2011-02-05	1900-02-04 04:00:00	0	0	0	0	0	0	0	0	0	#DIV/0!	0	0	0	0
2011-02-05	1900-02-04 05:00:00	0.0075	0	0	0	0	0	0	0	0	#DIV/0!	0	0	0	0
2011-02-05	1900-02-04 06:00:00	0	1.1305	0	0	0	0	0	0.544333	0	#DIV/0!	0	0	0.548	0.21125
2011-02-05	1900-02-04 07:00:00	28.1313	82.7533	8.308	31.9887	66.9293	0	10.6837	62.305	0	#DIV/0!	21.9843	40.3862	83.4633	66.63
2011-02-05	1900-02-04 08:00:00	256.267	333.133	167.005	267.917	314.167	51.0285	192.842	318.233	50.0838	#DIV/0!	251.6	213.983	297.917	284.825
2011-02-05	1900-02-04 09:00:00	509.6	568.483	419.2	520.517	555.433	280.867	448.117	580.583	280.283	#DIV/0!	520.233	450.8	509.85	540
2011-02-05	1900-02-04 10:00:00	717.233	754.867	626.783	727.4	762.317	511.5	662.267	790.467	515.067	#DIV/0!	739.6	662.133	683.183	722.067
2011-02-05	1900-02-04 11:00:00	872.417	887.433	785.183	878.183	911.8	681.333	768.417	941.017	712.667	#DIV/0!	900.6	822.05	800.517	838.2
2011-02-05	1900-02-04 12:00:00	958.7	938.583	886.617	960.833	977.467	843.05	901.55	1007.65	854.233	#DIV/0!	990.567	912.5	851.967	874.067
2011-02-05	1900-02-04 13:00:00	956.467	934.95	914.183	959.833	961.383	916.417	892.683	1010.68	921.933	#DIV/0!	989.917	925.733	815.9	804.35
2011-02-05	1900-02-04 14:00:00	895.85	771.867	863.717	895.833	878.25	859.317	906.383	920.733	907.283	#DIV/0!	927.267	874.783	719.717	685.975
2011-02-05	1900-02-04 15:00:00	757.65	630.35	727.95	756.867	718.467	801.25	771.2	757.3	836.667	#DIV/0!	780.3	751.4	567.35	539.167
2011-02-05	1900-02-04 16:00:00	556.517	431.05	580.917	554.917	503.167	672.983	572.05	535.817	668.6	#DIV/0!	571.833	567.067	354.2	287.7
2011-02-05	1900-02-04 17:00:00	312.417	174.728	160.9	305.533	250.367	466.067	346.983	269.467	455.25	#DIV/0!	328.167	336.317	155.855	215.067
2011-02-05	1900-02-04 18:00:00	55.2447	11.034	26.4483	55.3092	26.7735	216.733	92.4	25.7147	212.517	#DIV/0!	69.5867	89.1118	13.9742	35.2147
2011-02-05	1900-02-04 19:00:00	0	0	1.21817	0	0	21.956	0.6395	0	25.0457	#DIV/0!	0.651	0	0	0
2011-02-05	1900-02-04 20:00:00	0.0111667	0	0	0	0	0	0	0	0	#DIV/0!	0	0	0	0
2011-02-05	1900-02-04 21:00:00	0	0	0	0	0	0	0	0	0	#DIV/0!	0	0	0	0
2011-02-05	1900-02-04 22:00:00	0	0	0	0	0	0	0	0	0	#DIV/0!	0	0	0	0
2011-02-05	1900-02-04 23:00:00	0	0	0	0	0	0	0	0	0	#DIV/0!	0	0	0	0
2011-02-06	1900-02-05	0	0	0	0	0	0	0	0	0	#DIV/0!	0	0	0	0
2011-02-06	1900-02-05 01:00:00	0	0	0	0	0	0	0	0	0	#DIV/0!	0	0	0	0
2011-02-06	1900-02-05 02:00:00	0	0	0	0	0	0	0	0	0	#DIV/0!	0	0	0	0
2011-02-06	1900-02-05 03:00:00	0	0	0	0	0	0	0	0	0	#DIV/0!	0	0	0	0
2011-02-06	1900-02-05 04:00:00	0	0	0	0	0	0	0	0	0	#DIV/0!	0	0	0	0
2011-02-06	1900-02-05 05:00:00	0	0.0111667	0	0	0	0	0	0	0	#DIV/0!	0	0	0	0
2011-02-06	1900-02-05 06:00:00	0	1.21433	0	0	0	0	0	0.7005	0	#DIV/0!	0	0	0.708	0
2011-02-06	1900-02-05 07:00:00	28.819	87.6333	8.793	32.2508	57.8568	0	10.9925	59.305	0	#DIV/0!	25.1898	42.1138	88.2233	80.941
2011-02-06	1900-02-05 08:00:00	261.133	348.433	165.86	268.333	316.7	54.862	188.868	326.85	52.065	#DIV/0!	252.333	221.917	303.983	300.6
2011-02-06	1900-02-05 09:00:00	515.867	583.767	410.333	521.767	567.2	293.483	441.8	588.25	283.367	#DIV/0!	526.883	460.5	519.533	521.9
2011-02-06	1900-02-05 10:00:00	725.9	774.7	621.217	729.333	772.05	527.233	657.583	801.5	520.25	#DIV/0!	745.05	673.35	688.883	728.125
2011-02-06	1900-02-05 11:00:00	880.667	902.417	788.467	881.733	917.917	720.467	820.95	950.917	724.55	#DIV/0!	906.783	834.733	802.533	846.233
2011-02-06	1900-02-05 12:00:00	967.733	952.55	893.583	966.183	992.45	861.667	919.9	1018.97	869.233	#DIV/0!	996.483	929.067	853.633	901.3
2011-02-06	1900-02-05 13:00:00	968.067	938.483	878.433	967.867	973.917	931.767	946.083	1022.73	933.467	#DIV/0!	999.7	943.133	814.467	845.367
2011-02-06	1900-02-05 14:00:00	905.417	839.183	804.233	902.667	891.1	908.7	914.233	931.85	924.4	#DIV/0!	936.5	886.633	722.533	862.675
2011-02-06	1900-02-05 15:00:00	762.25	668.35	757.883	761.583	726.833	843.083	779.967	765.4	829.883	#DIV/0!	790.967	755.133	563.75	656.65
2011-02-06	1900-02-05 16:00:00	561.133	431.2	578.683	563.3	512.833	677.25	493.2	539.633	674.817	#DIV/0!	587.25	565.267	357.917	322.2
2011-02-06	1900-02-05 17:00:00	316.983	172.51	359.467	320.317	255.167	467.533	346	270.967	456.167	#DIV/0!	342.867	326.4	151.922	158.267
2011-02-06	1900-02-05 18:00:00	57.7677	10.0725	104.14	59.2938	28.0812	234.733	95.0052	26.2598	218.05	#DIV/0!	76.6287	83.7708	14.6182	15.436
2011-02-06	1900-02-05 19:00:00	0	0	0.494833	0	0	21.1803	0.156	0	26.5518	#DIV/0!	0.609	0.00366667	0	0
2011-02-06	1900-02-05 20:00:00	0	0	0	0	0	0	0	0	0	#DIV/0!	0	0	0	0
2011-02-06	1900-02-05 21:00:00	0	0.00366667	0	0	0	0	0	0	0	#DIV/0!	0	0	0	0
2011-02-06	1900-02-05 22:00:00	0	0	0	0	0	0	0	0	0	#DIV/0!	0	0	0	0
2011-02-06	1900-02-05 23:00:00	0	0	0	0	0	0	0	0	0	#DIV/0!	0	0	0	0
2011-02-07	1900-02-06	0	0	0	0	0	0	0	0	0	#DIV/0!	0	0	0	0
2011-02-07	1900-02-06 01:00:00	0	0	0	0	0	0	0	0	0	#DIV/0!	0	0	0	0
2011-02-07	1900-02-06 02:00:00	0.00366667	0	0	0	0	0	0	0	0	#DIV/0!	0	0	0	0
2011-02-07	1900-02-06 03:00:00	0	0	0	0	0	0	0	0	0	#DIV/0!	0	0	0	0
2011-02-07	1900-02-06 04:00:00	0	0	0	0	0	0	0	0	0	#DIV/0!	0	0	0	0
2011-02-07	1900-02-06 05:00:00	0	0	0	0	0	0	0	0	0	#DIV/0!	0	0	0	0
2011-02-07	1900-02-06 06:00:00	0	1.28667	0	0	0	0	0	0.574833	0	#DIV/0!	0	0	0.818333	0.59375
2011-02-07	1900-02-06 07:00:00	28.9245	93.4667	8.30867	32.839	58.159	0	10.505	59.68	0	#DIV/0!	21.82	39.0917	100.565	62.7467
2011-02-07	1900-02-06 08:00:00	261.4	363.25	153.892	267.917	316.167	61.0448	180.57	324	56.6378	#DIV/0!	252.717	218.767	325.517	291.725
2011-02-07	1900-02-06 09:00:00	517.717	600.95	400.433	519.883	565.717	314.067	430.65	583.483	300.433	#DIV/0!	524.633	458.583	539.383	515.633
2011-02-07	1900-02-06 10:00:00	728.85	797.483	608.867	727.117	771.3	550.517	639.433	798.45	541.467	#DIV/0!	743.3	672.65	715.767	697.8
2011-02-07	1900-02-06 11:00:00	883	913.3	774.05	874.933	919.833	742.9	794.617	954.317	678.633	#DIV/0!	885.5	835.2	832.917	838.925
2011-02-07	1900-02-06 12:00:00	971.883	970.317	879.35	942.6	993.5	857.817	860.283	1022.5	884.667	#DIV/0!	941.1	930.683	874.8	895.367
2011-02-07	1900-02-06 13:00:00	970.367	938.15	900.933	965.517	977.117	888.183	875.033	1025	948.817	#DIV/0!	992.633	947.7	843.583	890.425
2011-02-07	1900-02-06 14:00:00	905.7	843.7	865.15	889.433	893.233	887.017	872.917	926.417	931.833	#DIV/0!	931.583	893.65	748.05	833.533
2011-02-07	1900-02-06 15:00:00	764.9	670.867	750.183	756.733	727.4	852.817	531.233	755.533	840.967	#DIV/0!	791.35	762.933	593.85	486.4
2011-02-07	1900-02-06 16:00:00	563.517	452.45	566.283	546.75	506.2	704.817	486.319	531.767	685.533	#DIV/0!	589.717	570.133	385.583	277.825
2011-02-07	1900-02-06 17:00:00	319.5	191.44	340.817	310.733	251.95	450.767	377.987	262.083	471.633	#DIV/0!	342.4	328.567	163.682	186.067
2011-02-07	1900-02-06 18:00:00	59.68	11.3545	99.0967	56.1993	27.568	219.567	124.662	25.6843	222.167	#DIV/0!	76.3917	79.298	16.0442	26.7622
2011-02-07	1900-02-06 19:00:00	0.00366667	0	1.24483	0	0	24.6147	2.2005	0	25.729	#DIV/0!	1.06583	0	0	0
2011-02-07	1900-02-06 20:00:00	0	0.00366667	0	0	0	0	0	0	0	#DIV/0!	0	0	0	0
2011-02-07	1900-02-06 21:00:00	0.00366667	0	0	0	0	0	0	0	0	#DIV/0!	0	0.00366667	0	0
2011-02-07	1900-02-06 22:00:00	0	0.0075	0	0	0	0	0	0	0	#DIV/0!	0	0	0	0
2011-02-07	1900-02-06 23:00:00	0	0	0	0	0	0	0	0	0	#DIV/0!	0	0	0	0
2011-02-08	1900-02-07	0	0	0	0	0	0	0	0	0	#DIV/0!	0	0	0	0
2011-02-08	1900-02-07 01:00:00	0	0	0	0	0	0	0	0	0	#DIV/0!	0	0	0	#DIV/0!
2011-02-08	1900-02-07 02:00:00	0.00366667	0	0	0	0	0	0	0	0	#DIV/0!	0	0	0	0
2011-02-08	1900-02-07 03:00:00	0	0	0	0	0	0	0	0	0	#DIV/0!	0	0	0	#DIV/0!
2011-02-08	1900-02-07 04:00:00	0.0075	0	0	0	0	0	0	0	0	#DIV/0!	0	0	0	#DIV/0!
2011-02-08	1900-02-07 05:00:00	0	0	0	0	0	0	0	0	0	#DIV/0!	0	0	0	0
2011-02-08	1900-02-07 06:00:00	0	1.31333	0	0	0	0	0	0.868	0	#DIV/0!	0	0	1.09633	0.177
2011-02-08	1900-02-07 07:00:00	30.3495	99.9983	9.09683	24.4557	58.0322	0	5.08567	61.2933	0.00366667	#DIV/0!	17.6695	42.1688	104.14	86.1975
2011-02-08	1900-02-07 08:00:00	261.7	372.8	156.34	258.683	311.283	63.9243	143.012	324.033	59.3628	#DIV/0!	215.152	220.433	326.85	309
2011-02-08	1900-02-07 09:00:00	516.167	604.667	399.9	521.95	562.267	309.267	406.4	587.283	298.817	#DIV/0!	486.933	457.417	543.117	#DIV/0!
2011-02-08	1900-02-07 10:00:00	728.483	793.833	612.333	726.167	769.417	544.233	636.45	799.75	532.733	#DIV/0!	739.483	672.933	719.683	8.853
2011-02-08	1900-02-07 11:00:00	884.7	920.75	813.092	879.067	916.367	738	814.617	949.483	737.4	#DIV/0!	909.933	834	837.75	#DIV/0!
2011-02-08	1900-02-07 12:00:00	973.117	964.9	940.1	963.717	987.167	875.7	927.233	1018.5	885.983	#DIV/0!	984.4	924.233	882.783	#DIV/0!
2011-02-08	1900-02-07 13:00:00	977.667	945.883	968.317	965.95	953.55	943.267	925.183	1013.4	953.817	#DIV/0!	999.433	936.5	853.017	#DIV/0!
2011-02-08	1900-02-07 14:00:00	905.8	854.167	927.617	900.6	671.65	923.883	920.4	912	945.8	#DIV/0!	924.083	881.55	759.75	#DIV/0!
2011-02-08	1900-02-07 15:00:00	760.633	695	793.167	636.9	702.8	839.2	798.133	738.383	860.083	#DIV/0!	779.1	751.267	604.267	#DIV/0!
2011-02-08	1900-02-07 16:00:00	552.783	471.033	601.383	446.267	499.367	686.95	612.817	513.183	705.8	#DIV/0!	574.35	547.867	405.6	357.633
2011-02-08	1900-02-07 17:00:00	298.233	210.458	364.833	305.983	250.15	480.75	380.817	256.55	498.683	#DIV/0!	335.75	313.15	186.787	122.717
2011-02-08	1900-02-07 18:00:00	53.251	14.2177	103.675	54.8962	29.4563	238.95	114.958	26.7425	252.117	#DIV/0!	77.2383	79.5782	19.186	35.3268
2011-02-08	1900-02-07 19:00:00	0.00366667	0	2.13567	0.00366667	0	23.7517	3.5135	0	32.0867	#DIV/0!	0.651	0	0	0
2011-02-08	1900-02-07 20:00:00	0	0	0	0	0	0	0	0	0	#DIV/0!	0	0	0	0
2011-02-08	1900-02-07 21:00:00	0	0	0	0	0	0	0	0	0	#DIV/0!	0	0	0	0
2011-02-08	1900-02-07 22:00:00	0	0	0	0	0	0	0	0	0	#DIV/0!	0	0	0	0
2011-02-08	1900-02-07 23:00:00	0	0	0	0	0	0	0	0	0	#DIV/0!	0	0	0	0
2011-02-09	1900-02-08	0	0	0	0	0	0	0	0	0	#DIV/0!	0	0	0	0
2011-02-09	1900-02-08 01:00:00	0	0	0	0	0	0	0	0	0	#DIV/0!	0	0	0	0
2011-02-09	1900-02-08 02:00:00	0	0	0	0	0	0	0	0	0	#DIV/0!	0	0	0	0
2011-02-09	1900-02-08 03:00:00	0	0	0	0	0	0	0	0	0	#DIV/0!	0	0	0	0
2011-02-09	1900-02-08 04:00:00	0	0	0	0	0	0	0	0	0	#DIV/0!	0	0	0	0
2011-02-09	1900-02-08 05:00:00	0	0	0	0	0	0	0	0	0	#DIV/0!	0	0	0	0
2011-02-09	1900-02-08 06:00:00	0	1.63317	0	0	0	0	0	0.6015	0	#DIV/0!	0	0	1.241	0.00733333
2011-02-09	1900-02-08 07:00:00	28.5223	93.0733	11.8387	35.41	54.0865	0	5.09633	58.8533	0.0456667	#DIV/0!	20.3785	37.653	106.632	87.872
2011-02-09	1900-02-08 08:00:00	246.867	351.483	171.872	250.783	293.8	59.4128	122.982	313.417	60.3238	#DIV/0!	234.917	210.883	323.533	324.2
2011-02-09	1900-02-08 09:00:00	502.75	585.267	448.617	513.833	542.917	300.417	397.8	570.917	301.667	347.95	500.8	447.733	538.8	540.725
2011-02-09	1900-02-08 10:00:00	722.917	776.017	675.267	725.367	751.183	537.667	580.183	782.483	535.467	587.267	723.717	649.467	717.083	740.325
2011-02-09	1900-02-08 11:00:00	878.917	909.1	848.6	876.867	899.983	733.45	742.017	932.75	735.15	897.383	894.317	815.783	836.367	857.333
2011-02-09	1900-02-08 12:00:00	964.483	963.533	965.533	955.417	980.1	869.767	949.283	1005.58	879.867	989.85	985.983	913.433	886.15	765.25
2011-02-09	1900-02-08 13:00:00	960.433	948.5	982.05	950.767	920.45	937.75	896.283	1008.55	948.583	924.55	989.433	927.333	857.7	914.333
2011-02-09	1900-02-08 14:00:00	892.183	850.217	919.333	885.35	840.467	923.783	512.067	914.933	941.417	621.517	917.7	874.4	763.25	829.975
2011-02-09	1900-02-08 15:00:00	748.833	683.6	625.817	741.533	714.067	843.483	774.3	747.667	856.9	661.3	771.367	745.15	606.2	648.05
2011-02-09	1900-02-08 16:00:00	543.967	466.867	538.367	535.417	495.067	685.2	626.35	522.75	698.433	441.483	569.233	556.383	405.117	440.2
2011-02-09	1900-02-08 17:00:00	295.75	205.663	378	294.9	241.617	477.017	392	256.233	490.667	129.957	327.15	319.95	184.227	203.375
2011-02-09	1900-02-08 18:00:00	54.0102	13.4415	143.42	52.3537	27.9405	237.317	131.285	25.7942	247.067	8.74017	75.03	77.5025	19.779	29.3733
2011-02-09	1900-02-08 19:00:00	0	0	1.51883	0	0	27.4895	3.61517	0	31.7183	0	0.434	0.00366667	0	0
2011-02-09	1900-02-08 20:00:00	0.00366667	0	0	0.00366667	0	0	0	0	0	0	0	0	0	0
2011-02-09	1900-02-08 21:00:00	0	0	0	0	0	0	0	0	0	0	0	0	0	0
2011-02-09	1900-02-08 22:00:00	0.00366667	0.0075	0	0	0	0	0	0	0	0	0	0	0	0
2011-02-09	1900-02-08 23:00:00	0	0	0	0.0075	0	0	0	0	0	0	0	0	0	0
2011-02-10	1900-02-09	0	0	0	0	0	0	0	0	0	0	0	0	0	0
2011-02-10	1900-02-09 01:00:00	0	0	0	0	0	0	0	0	0	0	0	0	0	0
2011-02-10	1900-02-09 02:00:00	0	0	0	0	0	0	0	0	0	0	0	0	0	0
2011-02-10	1900-02-09 03:00:00	0	0	0	0	0	0	0	0	0	0	0	0	0	0
2011-02-10	1900-02-09 04:00:00	0	0.00366667	0	0	0	0	0	0	0	0	0	0	0	0
2011-02-10	1900-02-09 05:00:00	0.00366667	0	0	0	0	0	0	0	0	0	0	0	0	0
2011-02-10	1900-02-09 06:00:00	0.00733333	1.378	0	0	0.0913333	0	0	0.635667	0	0.3845	0	0	0.909833	0.93075
2011-02-10	1900-02-09 07:00:00	29.2118	91.8067	11.936	33.101	57.685	0	5.40767	63.1233	0	67.0533	23.4482	38.5892	102.69	77.1667
2011-02-10	1900-02-09 08:00:00	241.6	349.55	198.17	264.283	283.15	60.8143	150.98	310.15	57.2265	338.017	249.55	212.117	326.4	307.875
2011-02-10	1900-02-09 09:00:00	489.733	583.183	468.433	517.517	526.333	303.517	415.117	552.133	300.6	330.15	517.883	432.817	543.667	528.3
2011-02-10	1900-02-09 10:00:00	694.3	775.45	639.8	726.517	721.217	539.183	575.933	768.6	537.017	699.167	739.667	648.65	718.317	725.7
2011-02-10	1900-02-09 11:00:00	831.733	906.05	765.517	880.2	814.7	736.233	651.333	923.883	735.767	705.383	903.567	764.25	839.7	871.95
2011-02-10	1900-02-09 12:00:00	900.717	958.9	919.183	967.25	884.833	877.367	748.55	988.983	882.2	956.417	995.283	892.4	891.55	949.933
2011-02-10	1900-02-09 13:00:00	916.117	946.417	915.417	966.967	916.117	946.3	748.483	983.733	953.583	979.55	997.333	907.45	865.217	916.125
2011-02-10	1900-02-09 14:00:00	845.517	850.633	934.05	892.683	752.767	928.483	791.317	869.45	948.3	879.7	926.533	835.217	768.917	812.933
2011-02-10	1900-02-09 15:00:00	679.033	686.55	804.683	746.133	658.217	847.8	757.65	716.867	861.4	496.267	772.533	712.567	608.95	670.575
2011-02-10	1900-02-09 16:00:00	482.1	469.533	603.45	547.283	460.917	687.133	652.1	482.383	702.183	476.5	575.483	518.467	404.4	423.125
2011-02-10	1900-02-09 17:00:00	265.733	206.832	391.933	308.283	202.59	480.317	410.617	228.683	493.567	206.337	329.033	295.5	185.173	203.033
2011-02-10	1900-02-09 18:00:00	40.7415	14.1722	104.951	56.856	20.0313	241.183	97.65	25.7243	250.467	7.328	74.87	59.9138	20.5523	15.8627
2011-02-10	1900-02-09 19:00:00	0.00366667	0	0.574833	0	0	28.0572	1.65967	0	32.5743	0	0.555833	0.00366667	0	0
2011-02-10	1900-02-09 20:00:00	0	0	0	0	0	0	0	0	0	0	0	0	0	0
2011-02-10	1900-02-09 21:00:00	0	0	0	0	0	0	0	0	0	0	0	0	0	0
2011-02-10	1900-02-09 22:00:00	0	0.00366667	0	0	0	0	0	0	0	0	0	0	0	0
2011-02-10	1900-02-09 23:00:00	0	0	0	0	0	0	0	0	0	0	0	0	0	0
2011-02-11	1900-02-10	0	0.00366667	0	0	0	0	0	0	0	0	0	0	0	0
2011-02-11	1900-02-10 01:00:00	0.0075	0	0	0	0	0	0	0	0	0	0	0	0	0
2011-02-11	1900-02-10 02:00:00	0	0	0	0	0	0	0	0	0	0	0	0	0	0
2011-02-11	1900-02-10 03:00:00	0	0.00366667	0	0	0	0	0	0	0	0	0	0	0	0
2011-02-11	1900-02-10 04:00:00	0	0	0	0	0	0	0	0	0	0	0	0	0	0
2011-02-11	1900-02-10 05:00:00	0	0	0	0	0	0	0	0	0	0	0	0	0	0
2011-02-11	1900-02-10 06:00:00	0	1.30933	0	0	0	0	0	0.677667	0	0.228333	0	0	0.909667	0.057
2011-02-11	1900-02-10 07:00:00	28.1888	88.57	10.4335	34.489	52.2703	0	3.99317	55.7633	0	73.2917	21.173	32.7115	100.365	81.49
2011-02-11	1900-02-10 08:00:00	242.2	344.533	182.752	261.8	293.15	59.8537	146.362	301.183	56.788	321.333	241.05	204.5	321.917	317.7
2011-02-11	1900-02-10 09:00:00	491.783	579.217	435.75	514.133	537.2	301.967	419.717	560.217	298.417	576.267	505.017	437.95	533.167	541.575
2011-02-11	1900-02-10 10:00:00	698.033	772.067	661.6	719.717	720.65	539.517	635.167	774.567	536.633	793.2	731.4	638.167	721.233	737.2
2011-02-11	1900-02-10 11:00:00	856.817	900.8	842.117	871.033	888.967	735.767	836.833	926.75	739.75	938.383	893.233	793.333	837.667	858.875
2011-02-11	1900-02-10 12:00:00	924.083	954.333	952.3	943.85	959.017	867.133	947.133	989.417	887.533	989.583	942.533	890.65	887.133	927.975
2011-02-11	1900-02-10 13:00:00	947.317	936.383	972.167	926.6	945.5	936.317	976.583	995.883	952.95	955.383	984.483	908.35	860.017	910.9
2011-02-11	1900-02-10 14:00:00	889.917	838.8	937.067	869	860.267	903.217	931.2	894.417	949.067	876.65	923.55	861.933	759.117	826.2
2011-02-11	1900-02-10 15:00:00	751.367	672.633	817.933	733.5	701.717	843.55	815.55	726.5	855.867	706.683	773.083	743.15	599.583	686.067
2011-02-11	1900-02-10 16:00:00	549.567	455.6	617.367	541.05	481.883	681.983	627.717	491.017	698.35	454.467	563.65	544.583	397.317	461.6
2011-02-11	1900-02-10 17:00:00	300.5	196.315	379.767	304.5	231.517	469.667	397.333	231.25	489.117	185.793	318.4	303.067	178.877	183.67
2011-02-11	1900-02-10 18:00:00	54.2815	14.523	112.105	55.9575	26.8087	224.217	133.253	22.2	244.85	24.0493	73.8317	69.0115	20.656	25.8553
2011-02-11	1900-02-10 19:00:00	0.038	0	1.48833	0	0	28.7117	3.93917	0	33.1218	0	0.677667	0.019	0	0
2011-02-11	1900-02-10 20:00:00	0	0	0	0.00366667	0	0	0	0	0	0	0	0	0	0
2011-02-11	1900-02-10 21:00:00	0	0.00366667	0	0	0	0	0	0	0	0	0	0	0	0
2011-02-11	1900-02-10 22:00:00	0	0	0	0	0	0	0	0	0	0	0	0	0	0
2011-02-11	1900-02-10 23:00:00	0	0.00366667	0	0	0	0	0	0	0	0	0	0	0	0
2011-02-12	1900-02-11	0	0	0	0	0	0	0	0	0	0	0	0	0	0
2011-02-12	1900-02-11 01:00:00	0	0.00366667	0	0	0	0	0	0	0	0	0	0	0	0
2011-02-12	1900-02-11 02:00:00	0	0.00366667	0	0	0	0	0	0	0	0	0	0	0	0
2011-02-12	1900-02-11 03:00:00	0	0	0	0	0	0	0	0	0	0	0	0	0	0
2011-02-12	1900-02-11 04:00:00	0	0	0	0	0	0	0	0	0	0	0	0	0	0
2011-02-12	1900-02-11 05:00:00	0.00366667	0	0	0	0	0	0	0	0	0	0	0	0	0
2011-02-12	1900-02-11 06:00:00	0.00366667	1.6255	0	0	0	0	0	0.841167	0	0.5215	0	0	1.13067	0
2011-02-12	1900-02-11 07:00:00	28.276	92.465	12.5468	34.1228	52.6967	0	5.22667	58.6633	0.0303333	87.4183	23.031	35.6928	102.895	79.6713
2011-02-12	1900-02-11 08:00:00	242.4	348.633	201.415	266.383	292.6	61.364	171.187	302.667	57.3865	204.133	239.75	204.183	328.367	346.475
2011-02-12	1900-02-11 09:00:00	488.617	584.8	466.567	518.617	533.483	303.65	441.833	558.133	301.183	604.667	504.867	439.183	547.017	572.533
2011-02-12	1900-02-11 10:00:00	693.017	777.7	683.917	725.75	736.75	541.4	672.45	771.25	542.3	815.917	726.65	625.75	723.767	752.575
2011-02-12	1900-02-11 11:00:00	847.917	905.533	862.2	879.217	879.4	739.217	846.15	916.9	743.883	952.6	891.45	770.567	842.7	885.367
2011-02-12	1900-02-11 12:00:00	933.917	952.65	963.95	959.717	959.933	880.483	955.3	990.167	891.317	1019	983.05	875.067	889.317	946.125
2011-02-12	1900-02-11 13:00:00	934.45	939.05	989.433	947.067	945.85	953.483	996.033	985.217	956.3	1011.27	988.433	911	864.617	934.75
2011-02-12	1900-02-11 14:00:00	870.933	841.767	954.867	885.6	855.75	933.617	957.217	889.117	949.383	905.367	912.317	857.85	770.317	853.233
2011-02-12	1900-02-11 15:00:00	725.583	675.1	833.15	757.317	691.933	848.083	829.3	724.417	865.967	732.35	763.883	732.017	613.583	691.9
2011-02-12	1900-02-11 16:00:00	523.567	460.167	636.733	560.167	463.617	689.217	650.5	496.767	707.833	500.267	543.983	538.133	411.617	479.267
2011-02-12	1900-02-11 17:00:00	285.183	208.975	392.3	318.85	220.883	467	421.15	234.75	496.6	228.6	255.84	301.3	190.667	251
2011-02-12	1900-02-11 18:00:00	52.5987	13.8258	120.593	62.1762	29.8785	233.083	155.107	25.171	253.35	20.7398	39.83	71.7048	20.1378	32.4703
2011-02-12	1900-02-11 19:00:00	0.266333	0	2.60367	0	0	26.9135	3.55417	0	33.8533	0	0.338833	0.407333	0	0
2011-02-12	1900-02-11 20:00:00	0	0.00366667	0	0	0	0	0	0	0	0	0	0	0	0
2011-02-12	1900-02-11 21:00:00	0	0.00366667	0	0	0	0	0	0	0	0	0	0	0	0
2011-02-12	1900-02-11 22:00:00	0	0	0	0	0	0	0	0	0	0	0	0	0	0
2011-02-12	1900-02-11 23:00:00	0	0	0	0	0	0	0	0	0	0	0	0	0	0
2011-02-13	1900-02-12	0	0	0	0	0	0	0	0	0	0	0	0	0	0
2011-02-13	1900-02-12 01:00:00	0	0.00366667	0	0	0	0	0	0	0	0	0	0	0	0
2011-02-13	1900-02-12 02:00:00	0	0	0	0	0	0	0	0	0	0	0	0	0	0
2011-02-13	1900-02-12 03:00:00	0	0	0	0	0	0	0	0	0	0	0	0	0	0
2011-02-13	1900-02-12 04:00:00	0	0	0	0.015	0	0	0	0	0	0	0	0	0	0
2011-02-13	1900-02-12 05:00:00	0	0	0	0	0	0	0	0	0	0	0	0	0	0
2011-02-13	1900-02-12 06:00:00	0	1.5455	0	0.00733333	0	0	0	0.498667	0	0.152167	0	0	1.19517	0.30825
2011-02-13	1900-02-12 07:00:00	28.5278	93.885	12.2353	35.2595	50.0542	0	5.7785	55.9667	0.110333	48.5187	23.3043	32.3313	106.268	68.9267
2011-02-13	1900-02-12 08:00:00	238.833	353.95	182.962	273.217	280.517	63.194	165.013	292.867	59.8272	287.033	154.373	199.567	328.4	326.025
2011-02-13	1900-02-12 09:00:00	486.2	584.933	457.95	525.517	524.517	305.033	438.367	544.9	304.767	592.333	515.917	426.517	546.917	580.95
2011-02-13	1900-02-12 10:00:00	697.467	776.45	691.117	731.1	729.25	540.15	638.2	759.333	540.883	797.067	731.667	618.95	726.533	745.067
2011-02-13	1900-02-12 11:00:00	852.517	903.233	853	882.683	874.117	737	827.517	909.05	743.683	940.05	892.567	794.333	846.817	874.25
2011-02-13	1900-02-12 12:00:00	940.117	952.483	952.633	964.567	927.45	881.2	944.517	983.75	888.25	989.867	978.05	892.55	892.183	937.867
2011-02-13	1900-02-12 13:00:00	943.517	939.367	981.883	963.217	936.467	938.3	984.1	984.45	957.817	994.567	978.867	909.9	867.233	920.65
2011-02-13	1900-02-12 14:00:00	883.2	841.033	952.567	895.517	840.283	929.533	957	892.033	956.817	889.583	910.533	862.683	771.783	823.55
2011-02-13	1900-02-12 15:00:00	734.55	675.95	833.367	756.9	681.833	837.617	837.583	727.75	874.1	724.783	765.55	734.533	615	665.3
2011-02-13	1900-02-12 16:00:00	537.433	462.217	643.45	554.45	461.2	695.533	638.133	503.25	714.7	470.333	560.6	545.333	412.4	459.85
2011-02-13	1900-02-12 17:00:00	290.983	210.648	397.4	311.1	218.917	470.283	413.1	236.267	495.717	215.783	319.8	304.667	192.933	211.767
2011-02-13	1900-02-12 18:00:00	56.8155	15.0935	118.967	50.7613	24.771	234.617	150.385	22.8773	255.117	18.524	76.7117	72.2503	23.495	39.028
2011-02-13	1900-02-12 19:00:00	0.129333	0	1.31333	0	0	28.3743	2.67867	0	35.0573	0	0.696667	0.217	0	0
2011-02-13	1900-02-12 20:00:00	0.0075	0	0	0	0	0	0	0	0	0	0	0	0	0
2011-02-13	1900-02-12 21:00:00	0	0	0	0	0	0	0	0	0	0	0	0	0	0
2011-02-13	1900-02-12 22:00:00	0	0	0	0	0	0	0	0	0	0	0	0	0	0
2011-02-13	1900-02-12 23:00:00	0.00366667	0	0	0	0	0	0	0	0	0	0	0	0	0
2011-02-14	1900-02-13	0	0	0	0.00366667	0	0	0	0	0	0	0	0	0	0
2011-02-14	1900-02-13 01:00:00	0	0	0	0	0	0	0	0	0	0	0	0	0	0
2011-02-14	1900-02-13 02:00:00	0	0	0	0	0	0	0	0	0	0	0	0	0	0
2011-02-14	1900-02-13 03:00:00	0	0	0	0	0	0	0	0	0	0	0	0	0	0
2011-02-14	1900-02-13 04:00:00	0	0	0	0	0	0	0	0	0	0	0	0	0	0
2011-02-14	1900-02-13 05:00:00	0	0	0	0	0	0	0	0	0	0	0	0	0	0
2011-02-14	1900-02-13 06:00:00	0	1.7015	0	0.0075	0	0	0	0.479667	0	0.0075	0	0.00366667	1.2485	0
2011-02-14	1900-02-13 07:00:00	29.2403	99.0617	11.6393	34.0045	60.7037	0	3.69617	57.995	0.0836667	80.2728	22.4942	34.2028	119.21	86.4765
2011-02-14	1900-02-13 08:00:00	241.433	367.95	188.55	252.7	304.167	67.7088	84.8883	304.517	66.4025	348.117	240.967	205.183	347.417	323.2
2011-02-14	1900-02-13 09:00:00	488.767	603.5	460.2	501.967	543.6	321.383	406.933	556.05	325.1	602.05	492.5	437.817	567.8	554.925
2011-02-14	1900-02-13 10:00:00	702.317	794.5	678.533	711.917	747.867	561.683	662.267	770.583	563.65	803.417	713.6	650.65	748.3	768.375
2011-02-14	1900-02-13 11:00:00	861.45	930.583	865.483	871.217	886.8	763.883	846.483	924.15	765.767	940.833	875.867	809.767	867.417	884.033
2011-02-14	1900-02-13 12:00:00	951.067	978.683	978.083	791.35	824.167	905.267	954.983	987.7	910.417	1001.65	965.4	903	916.983	936.45
2011-02-14	1900-02-13 13:00:00	951.783	955.483	995.617	485.667	889.4	979.883	976.017	1000.92	976.917	986.833	971.017	921.583	890.333	913.867
2011-02-14	1900-02-13 14:00:00	887.317	847.467	964	635.233	849.367	958.4	926.017	906.25	975.75	905.367	900.95	877.167	794.383	846.225
2011-02-14	1900-02-13 15:00:00	747.983	685.35	827	760.067	690.333	874.217	825.433	732.15	889.233	473.783	734.683	763.167	634.65	590.025
2011-02-14	1900-02-13 16:00:00	546.783	465.083	630.483	249.348	477.017	720.9	640.25	505.283	724.85	445.933	436.5	568.55	434.1	399.567
2011-02-14	1900-02-13 17:00:00	296.583	205.625	425.167	174.832	226.75	507.15	378.35	243.467	505.833	180.817	306.367	321.767	210.017	205.725
2011-02-14	1900-02-13 18:00:00	59.9338	16.4747	125.72	24.4483	25.864	271.567	133.415	26.7083	265.267	24.2768	41.8228	79.4488	27.4512	29.7383
2011-02-14	1900-02-13 19:00:00	0.0531667	0	1.89117	0	0	36.9625	4.23333	0	36.0558	0	0.289333	0.057	0	0
2011-02-14	1900-02-13 20:00:00	0	0.00366667	0	0	0	0	0	0	0	0	0	0	0	0
2011-02-14	1900-02-13 21:00:00	0	0.0075	0	0	0	0	0	0	0	0	0	0	0	0
2011-02-14	1900-02-13 22:00:00	0	0	0	0	0	0	0	0	0	0	0	0	0	0
2011-02-14	1900-02-13 23:00:00	0	0	0	0	0	0	0	0	0	0	0	0	0	0
2011-02-15	1900-02-14	0	0	0	0	0	0	0	0	0	0	0	0	0	0
2011-02-15	1900-02-14 01:00:00	0	0	0	0	0	0	0	0	0	0	0	0	0	0
2011-02-15	1900-02-14 02:00:00	0.0075	0.00366667	0	0	0	0	0	0	0	0	0	0	0	0
2011-02-15	1900-02-14 03:00:00	0.00366667	0	0	0.00366667	0	0	0	0	0	0	0	0	0	0
2011-02-15	1900-02-14 04:00:00	0	0	0	0	0	0	0	0	0	0	0	0	0	0
2011-02-15	1900-02-14 05:00:00	0	0	0	0	0	0	0	0	0	0	0	0	0	0
2011-02-15	1900-02-14 06:00:00	0	1.732	0	0	0	0	0	0.156	0	0.388167	0	0	1.37033	0.9365
2011-02-15	1900-02-14 07:00:00	32.2507	105.733	11.6018	35.9778	72.709	0	5.9045	23.92	0.0988333	86.9183	11.0915	38.5992	123.47	87.0433
2011-02-15	1900-02-14 08:00:00	266.883	379.167	172.235	249.117	330.183	71.7033	161.223	138.805	67.528	351.15	144.788	217.383	353.4	326.7
2011-02-15	1900-02-14 09:00:00	523.767	609.017	453.35	431.683	575.233	330.367	432.1	365.517	328.283	604.783	367.25	447.733	569.7	560.4
2011-02-15	1900-02-14 10:00:00	727.767	795.45	681.633	733.083	779.083	570.55	655.05	739.233	565.617	807.367	712.3	663.367	747.167	746.875
2011-02-15	1900-02-14 11:00:00	895.75	924.883	860.483	905.45	918.917	767.567	834.2	928.533	765.233	949.35	706.767	826.65	867.95	886.775
2011-02-15	1900-02-14 12:00:00	987.517	975.933	967.45	964.167	937.217	906.717	939.483	1006.2	907.367	996.567	791.45	927.083	918.083	937.833
2011-02-15	1900-02-14 13:00:00	984.35	965.633	987.967	983.517	903.717	972.683	974.05	1008.22	978.45	999.867	865.367	941.05	889.233	925.6
2011-02-15	1900-02-14 14:00:00	921.033	874.517	948.667	763.7	875.8	979.7	889.083	908	971.533	883.583	427.817	888.833	793.083	849.067
2011-02-15	1900-02-14 15:00:00	778.9	698.3	830.967	618.767	709.383	891.05	821.917	660.317	883.033	374.05	227.267	772	629.783	696.525
2011-02-15	1900-02-14 16:00:00	580.267	472.217	639.5	561.883	498.633	731.083	628.7	520.2	722.383	115.258	187.117	569.217	420.65	448.825
2011-02-15	1900-02-14 17:00:00	333.833	222.05	400.25	299.983	251.133	0	401.117	252.462	517.317	197.517	60.4033	335.183	198.667	151.527
2011-02-15	1900-02-14 18:00:00	66.9427	17.5493	124.647	22.2195	28.9043	0	142.6	14.4375	274.25	23.0585	14.525	92.9335	25.2582	30.7495
2011-02-15	1900-02-14 19:00:00	0.0303333	0	1.68633	0.00366667	0	0	3.31833	0	40.0062	0	0	0.1255	0	0
2011-02-15	1900-02-14 20:00:00	0	0	0	0	0	0	0	0	0	0	0	0	0	0
2011-02-15	1900-02-14 21:00:00	0	0	0	0.00366667	0	0	0	0	0	0	0	0	0	0
2011-02-15	1900-02-14 22:00:00	0	0	0	0	0	0	0	0	0	0	0	0	0	0
2011-02-15	1900-02-14 23:00:00	0	0	0	0.00366667	0	0	0	0	0	0	0	0	0	0
2011-02-16	1900-02-15	0	0	0	0	0	0	0	0	0	0	0	0	0	0
2011-02-16	1900-02-15 01:00:00	0	0.0075	0	0.00366667	0	0	0	0	0	0	0	0	0	0
2011-02-16	1900-02-15 02:00:00	0.00366667	0	0	0.0111667	0	0	0	0	0	0	0	0	0	0
2011-02-16	1900-02-15 03:00:00	0	0	0	0	0	0	0	0	0	0	0	0	0	0
2011-02-16	1900-02-15 04:00:00	0.00366667	0	0	0	0	0	0	0	0	0	0	0	0	0
2011-02-16	1900-02-15 05:00:00	0.00366667	0	0	0	0	0	0	0	0	0	0	0	0	0
2011-02-16	1900-02-15 06:00:00	0	1.67867	0	0.00366667	0	0	0	0.7195	0	0.0988333	0	0	1.24483	0.291
2011-02-16	1900-02-15 07:00:00	32.213	106.47	10.1523	14.8277	72.0522	0	28.2002	63.0483	0.1065	39.2435	7.03317	44.2593	131.33	90.8375
2011-02-16	1900-02-15 08:00:00	268.233	379.217	178.053	103.903	332.733	0	71.6417	300.25	70.0427	183.713	97.2283	232.65	362.2	307.3
2011-02-16	1900-02-15 09:00:00	523.6	611.717	433.55	335.067	574.633	0	119.372	574.517	332.95	399.117	295.783	459.65	578.883	532.625
2011-02-16	1900-02-15 10:00:00	734.633	803.6	647.15	627.017	776.717	0	521.217	788.7	568.983	627.467	416.633	672.1	756.25	660.533
2011-02-16	1900-02-15 11:00:00	895.25	937.45	845	803.967	913.967	0	764.35	942.8	766.9	925.8	819.667	836.6	874.933	794.825
2011-02-16	1900-02-15 12:00:00	977	988.15	947.467	387.4	858.267	0	916.683	1009.55	914.217	983	966.717	928.3	922.183	869.8
2011-02-16	1900-02-15 13:00:00	989.714	975.983	966.5	235.8	893.067	0	643.167	1006.72	985.583	904.3	878.267	944.533	903.167	867.8
2011-02-16	1900-02-15 14:00:00	933.2	874.333	906.367	238.45	850.433	0.787667	313.317	910.517	977.517	627.733	274.1	891.967	807.617	715.85
2011-02-16	1900-02-15 15:00:00	789.067	703.917	632.75	201.217	700.683	3.39167	279.683	744.917	888.783	361.367	525.167	688.583	647.417	530.633
2011-02-16	1900-02-15 16:00:00	580.033	485.483	247.217	365.567	486.017	2.9425	607.933	524.667	731.1	400.55	243.05	559.633	439.617	436.175
2011-02-16	1900-02-15 17:00:00	325.033	234.6	103.382	225.267	241.117	207.523	380.033	266.817	522.117	121.442	261.883	324.167	213.5	187.637
2011-02-16	1900-02-15 18:00:00	63.087	20.2285	46.115	55.058	28.6022	75.3222	72.7733	29.96	278.267	5.04617	52.7433	88.2953	30.7407	20.3187
2011-02-16	1900-02-15 19:00:00	0.102667	0	0.4415	0.0075	0	0	2.8995	0	42.0335	0	0.643333	0.1255	0	0
2011-02-16	1900-02-15 20:00:00	0	0	0	0	0	0	0	0	0	0	0	0	0	0
2011-02-16	1900-02-15 21:00:00	0	0	0	0	0	0	0	0	0	0	0	0	0	0
2011-02-16	1900-02-15 22:00:00	0	0.00366667	0	0.00366667	0	0	0	0	0	0	0	0	0	0
2011-02-16	1900-02-15 23:00:00	0.00366667	0	0	0.0075	0	0	0	0	0	0	0	0	0	0
2011-02-17	1900-02-16	0.00366667	0	0	0	0	0	0	0	0	0	0	0	0	0
2011-02-17	1900-02-16 01:00:00	0.00733333	0.00733333	0	0.0075	0	0	0	0	0	0	0	0	0	0
2011-02-17	1900-02-16 02:00:00	0	0	0	0	0	0	0	0	0	0	0	0	0	0
2011-02-17	1900-02-16 03:00:00	0.00366667	0	0	0	0	0	109.527	0	0	0	0	0	0	0
2011-02-17	1900-02-16 04:00:00	0.00366667	0	0	0	0	0	11.0833	0	0	0	0	0	0	0
2011-02-17	1900-02-16 05:00:00	0.00366667	0	0	0	0	0	14.3517	0	0	0	0	0	0	0
2011-02-17	1900-02-16 06:00:00	0	1.732	0	0	0	0	18.6333	0.472	0	0	0	0	1.39317	0
2011-02-17	1900-02-16 07:00:00	33.0672	107.598	10.102	27.257	76.3403	40.8197	22.5133	69.63	0.1255	26.9208	11.903	47.8565	130.322	68.7537
2011-02-17	1900-02-16 08:00:00	282.233	379.667	123.178	199.275	343.717	286.767	31.5317	273.967	70.6483	77.3	112.067	239.6	362.633	291.275
2011-02-17	1900-02-16 09:00:00	547.167	611.867	246.933	447.183	585.383	545.183	26.2833	415.3	336.217	209.417	429.917	469.4	584.167	521.967
2011-02-17	1900-02-16 10:00:00	761.517	805.817	491.833	513.65	782.383	756.183	469.534	782.933	573.917	342.483	487	677.8	762.533	645.95
2011-02-17	1900-02-16 11:00:00	923.133	937.25	744.017	755	913.483	918.967	758.05	943.75	773.167	424.583	750.433	839.267	884.45	829.033
2011-02-17	1900-02-16 12:00:00	1010.05	994	912.95	917.083	769.733	1003.03	799.133	1017.67	918.233	457.233	866.983	934.167	926.433	850.175
2011-02-17	1900-02-16 13:00:00	1014.77	976.217	785.85	974.4	877.55	996.467	831.117	1016.9	987.3	454.75	938.6	949.867	906.733	826.875
2011-02-17	1900-02-16 14:00:00	948.15	880.5	661.5	863.25	849.067	932.25	218.45	925.583	982.167	261.317	882.017	902.35	807.45	635.533
2011-02-17	1900-02-16 15:00:00	806.267	707.583	292.117	695.1	695.383	785.967	163.583	763.367	889.417	211.283	670.5	771.9	645.417	506.525
2011-02-17	1900-02-16 16:00:00	600.533	481.15	285.383	246.867	477.2	582.083	208.967	545.233	724.65	103.12	530.267	579.65	439.15	421.2
2011-02-17	1900-02-16 17:00:00	345.417	232.4	183.912	123.675	239.75	322.333	116.263	291.55	506.983	36.69	312.483	346.433	208.833	194.775
2011-02-17	1900-02-16 18:00:00	69.124	20.2515	29.1045	22.46	29.871	73.4252	88.3133	35.7748	265.533	4.0415	36.71	100.642	29.7557	20.9995
2011-02-17	1900-02-16 19:00:00	0.137	0.0075	0.6205	0	0	0	1.41217	0	40.0732	0	0.281667	0.270167	0	0
2011-02-17	1900-02-16 20:00:00	0	0	0	0	0	0	0	0	0	0	0	0	0	0
2011-02-17	1900-02-16 21:00:00	0.00366667	0	0	0	0	0	0	0	0	0	0	0	0	0
2011-02-17	1900-02-16 22:00:00	0.00366667	0	0	0	0	0	0	0	0	0	0	0	0	0
2011-02-17	1900-02-16 23:00:00	0	0	0	0	0	0	51.645	0	0	0	0	0	0	0
2011-02-18	1900-02-17	0	0	0	0.00366667	0	0	12.375	0	0	0	0	0	0	0
2011-02-18	1900-02-17 01:00:00	0	0	0	0	0	0	16.3467	0	0	0	0	0	0	0
2011-02-18	1900-02-17 02:00:00	0.00366667	0	0	0	0	0	21.1617	0	0	0	0	0	0	0
2011-02-18	1900-02-17 03:00:00	0.00366667	0	0	0	0	0	24.4733	0	0	0	0	0	0	0
2011-02-18	1900-02-17 04:00:00	0	0	0	0	0	0	26.97	0	0	0	0	0	0	0
2011-02-18	1900-02-17 05:00:00	0	0	0	0	0	0	28.915	0	0	0	0	0	0	0
2011-02-18	1900-02-17 06:00:00	0	1.991	0	0	0	0	30.73	0.8945	0	0	0	0	1.694	0.097
2011-02-18	1900-02-17 07:00:00	32.037	108.333	4.33117	35.3567	76.4158	41.1707	32.7833	61.44	0.178833	16.4925	11.8517	44.627	139.905	26.2427
2011-02-18	1900-02-17 08:00:00	274.617	381.483	36.2083	260.233	339.017	285.783	44.1917	313.417	71.9418	49.0133	156.917	231.733	374.433	126.66
2011-02-18	1900-02-17 09:00:00	539.083	614.017	109.215	505.117	574.783	546.2	47.75	587.117	337.367	79.545	408.333	469.217	594.283	230.575
2011-02-18	1900-02-17 10:00:00	754.5	807.05	191.083	707.967	770.567	758.383	139.802	800.8	574.933	130.697	733.083	683.867	774.183	390.533
2011-02-18	1900-02-17 11:00:00	905.567	941.333	368.467	876.35	909.45	929.317	484.467	951.517	776.2	299.917	891.917	846.483	898.067	469.375
2011-02-18	1900-02-17 12:00:00	985.35	995.567	708.733	919.567	936.333	1013.95	662.467	1018.5	925.483	488.217	982.867	938.05	936.85	775.6
2011-02-18	1900-02-17 13:00:00	983.883	977.833	701.2	933.5	944.367	1009.53	731.283	1012.85	990.683	659.883	988.517	956.45	910.617	657.225
2011-02-18	1900-02-17 14:00:00	893.017	879.95	765.45	879.6	846.717	938.633	401.57	918.3	983.6	445.283	938.033	897.183	813.733	752.275
2011-02-18	1900-02-17 15:00:00	620.217	715.75	602.55	744.05	691.55	794.583	31.955	751.15	891.417	277.383	738.617	765.233	651.65	608.6
2011-02-18	1900-02-17 16:00:00	548.95	498.233	195.967	551.517	475.267	586.283	84.025	535.333	730.133	111.3	577.233	575.683	441.667	366.2
2011-02-18	1900-02-17 17:00:00	288.817	238.017	153.017	317.2	226.8	335.333	250.08	273.667	511.867	21.7433	343.983	339.133	207.817	81.14
2011-02-18	1900-02-17 18:00:00	63.2762	20.8712	30.2983	65.2852	28.2147	75.1643	61.7917	32.7473	270.183	3.21167	86.3583	91.546	27.19	13.1677
2011-02-18	1900-02-17 19:00:00	0.0796667	0	0.563333	0.00366667	0	0	1.6635	0	40.9675	0	1.08867	0.2055	0	0
2011-02-18	1900-02-17 20:00:00	0	0	0	0	0	0	0	0	0	0	0	0	0	0
2011-02-18	1900-02-17 21:00:00	0	0	0	0	0	0	0	0	0	0	0	0	0	0
2011-02-18	1900-02-17 22:00:00	0.0075	0	0	0	0	0	0	0	0	0	0	0	0	0
2011-02-18	1900-02-17 23:00:00	0	0	0	0	0	0	0	0	0	0	0	0	0	0
2011-02-19	1900-02-18	0	0.00366667	0	0	0	0	0	0	0	0	0	0	0	0
2011-02-19	1900-02-18 01:00:00	0.0075	0	0	0	0	0	0	0	0	0	0	0	0	0
2011-02-19	1900-02-18 02:00:00	0.00366667	0	0	0	0	0	0	0	0	0	0	0	0	0
2011-02-19	1900-02-18 03:00:00	0.00733333	0	0	0.00366667	0	0	0	0	0	0	0	0	0	0
2011-02-19	1900-02-18 04:00:00	0	0.00366667	0	0	0	0	0	0	0	0	0	0	0	0
2011-02-19	1900-02-18 05:00:00	0	0.00366667	0	0.0075	0	0	0	0	0	0	0	0	0	0
2011-02-19	1900-02-18 06:00:00	0.00366667	2.49633	0	0.00366667	0	0	0	1.02017	0	0.2435	0	0	2.48583	0.015
2011-02-19	1900-02-18 07:00:00	33.52	107.093	14.5145	37.1683	73.1995	41.1593	6.06383	66.5083	0.468167	21.7008	24.503	42.0178	135.567	64.0615
2011-02-19	1900-02-18 08:00:00	275.25	373.15	154.917	261.867	327.217	276.567	134.727	327.167	70.7683	193.058	252.75	225.533	365.917	298.7
2011-02-19	1900-02-18 09:00:00	540.067	609.567	341.917	506.233	565.8	540.2	374.817	577.717	323.217	248.283	515.717	463.4	588.25	497.625
2011-02-19	1900-02-18 10:00:00	755.567	795.3	620.467	712	765.6	751.183	591.15	791.183	561.517	570.717	735	677.55	766.383	729.275
2011-02-19	1900-02-18 11:00:00	913.5	929.383	686.133	864.217	904.967	915.05	779.767	944.15	767	801.017	897.283	841.017	886.6	857.533
2011-02-19	1900-02-18 12:00:00	1000.75	992.517	926.467	950.317	974.333	996.1	926.367	1015.85	913.933	962.333	988.583	936.433	933.083	900.05
2011-02-19	1900-02-18 13:00:00	997.317	965.683	828.45	951.95	956.883	1000.45	917.467	1021.32	978.317	963.2	993.517	958.817	901.417	891.433
2011-02-19	1900-02-18 14:00:00	931.967	854.1	497.7	883.483	857.467	930.083	260.967	928.617	970.367	606.667	925.25	909.367	794.75	769.8
2011-02-19	1900-02-18 15:00:00	787.617	670.883	348.267	703.733	695.617	780.933	476.533	769.933	883.683	564.6	780.35	784.067	638.15	516.89
2011-02-19	1900-02-18 16:00:00	586.017	459.017	290.767	482.567	484.35	559.333	365.467	551.933	718.533	451.283	577.5	597.35	433.35	246.433
2011-02-19	1900-02-18 17:00:00	336.367	221.918	185.198	286.9	245.483	315.417	201.233	282.833	503.833	80.7983	336.433	361.633	198.133	154.748
2011-02-19	1900-02-18 18:00:00	69.7067	17.6272	78.51	64.221	30.5208	66.0555	49.0683	34.0557	258.717	9.888	85.1217	104.067	24.3828	25.952
2011-02-19	1900-02-18 19:00:00	0.102667	0	0.6395	0.00366667	0	0	3.89317	0	37.7767	0	1.06583	0.255	0	0
2011-02-19	1900-02-18 20:00:00	0	0	0	0	0	0	0	0	0	0	0	0	0	0
2011-02-19	1900-02-18 21:00:00	0	0	0	0.00366667	0	0	0	0	0	0	0	0	0	0
2011-02-19	1900-02-18 22:00:00	0	0.00366667	0	0	0	0	0	0	0	0	0	0	0	0
2011-02-19	1900-02-18 23:00:00	0.015	0	0	0	0	0	0	0	0	0	0	0	0	0
2011-02-20	1900-02-19	0	0	0	0	0	0	0	0	0	0	0	0	0	0
2011-02-20	1900-02-19 01:00:00	0	0	0	0	0	0	0	0	0	0	0	0	0	0
2011-02-20	1900-02-19 02:00:00	0.00366667	0	0	0.00366667	0	0	0	0	0	0	0	0	0	0
2011-02-20	1900-02-19 03:00:00	0	0	0	0	0	0	0	0	0	0	0	0	0	0
2011-02-20	1900-02-19 04:00:00	0	0	0	0	0	0	1.685	0	0	0	0	0	0	0
2011-02-20	1900-02-19 05:00:00	0	0	0	0	0	0	9.835	0	0	0	0	0	0	0
2011-02-20	1900-02-19 06:00:00	0	2.24083	0	0.00366667	0.0875	0	9.93133	1.3285	0	0.472	0	0	2.08133	0.9535
2011-02-20	1900-02-19 07:00:00	35.0172	104.613	10.6773	36.572	79.5548	38.7035	4.39233	69.1667	0.266333	39.7033	23.8827	49.3508	124.695	50.7367
2011-02-20	1900-02-19 08:00:00	279.683	368.9	144.985	259.317	332.233	273.65	132.192	342.067	66.5245	61.3717	241.55	240.383	355.45	113.688
2011-02-20	1900-02-19 09:00:00	540.133	603.433	396.15	502.433	570.4	528.8	364.7	593.8	315.8	135.313	503.083	477.55	571.183	390.233
2011-02-20	1900-02-19 10:00:00	758.333	793.883	618.933	705.567	769.983	744.867	612.683	808.933	553.983	232.05	723.3	694.067	748.95	696.25
2011-02-20	1900-02-19 11:00:00	916.567	922.567	748.383	858.633	913	889.033	798.05	960.067	751.683	504.817	885.483	855.333	866.917	853.2
2011-02-20	1900-02-19 12:00:00	1005.45	970.517	522.183	939.767	968.167	994.067	574.817	1032.5	900.683	939.767	974.467	950.7	914.383	904.533
2011-02-20	1900-02-19 13:00:00	1008.17	976.817	696.217	855.45	942.433	990.117	450.233	1032.83	965.333	957.467	982.933	971.317	892.567	892.175
2011-02-20	1900-02-19 14:00:00	940.533	870.633	770.75	728.05	870.833	927.317	459.317	941.267	963.917	841.833	873.283	919.817	786.75	836.367
2011-02-20	1900-02-19 15:00:00	797.533	695.15	522.983	734.083	707.583	791	168.883	775.167	873.417	161.99	642.45	791.017	619.833	569.75
2011-02-20	1900-02-19 16:00:00	591.933	473.05	566.033	315.79	491.1	587.517	70.3517	550.567	711.983	264.3	466.5	597.317	415.183	132.1
2011-02-20	1900-02-19 17:00:00	338.533	218.333	235.93	113.647	247.767	338.017	181.245	285.533	498.833	68.9917	235.155	351.317	194.15	77.7267
2011-02-20	1900-02-19 18:00:00	70.3463	18.2822	30.1967	57.6608	28.2387	68.5167	82.24	35.2113	257.517	9.03683	45.6967	94.584	24.9825	24.9145
2011-02-20	1900-02-19 19:00:00	0	0	0.894667	0.0075	0	0	4.17867	0	39.0843	0	1.43883	0.0151667	0	0
2011-02-20	1900-02-19 20:00:00	0	0	0	0	0	0	0	0	0	0	0	0	0	0
2011-02-20	1900-02-19 21:00:00	0.00366667	0	0	0.00733333	0	0	0	0	0	0	0	0	0	0
2011-02-20	1900-02-19 22:00:00	0	0	0	0	0	0	0	0	0	0	0	0	0	0
2011-02-20	1900-02-19 23:00:00	0.00366667	0	0	0	0	0	0	0	0	0	0	0	0	0
2011-02-21	1900-02-20	0	0.00366667	0	0	0	0	0	0	0	0	0	0	0	0
2011-02-21	1900-02-20 01:00:00	0	0	0	0	0	0	0	0	0	0	0	0	0	0
2011-02-21	1900-02-20 02:00:00	0	0.00366667	0	0	0	0	0	0	0	0	0	0	0	0
2011-02-21	1900-02-20 03:00:00	0	0	0	0	0	0	0	0	0	0	0	0	0	0
2011-02-21	1900-02-20 04:00:00	0	0	0	0	0	0	0	0	0	0	0	0	0	0
2011-02-21	1900-02-20 05:00:00	0.00366667	0	0	0	0	0	0	0	0	0	0	0	0	0
2011-02-21	1900-02-20 06:00:00	0	2.68367	0	0	0.129333	0	0	0.982	0	0.140833	0	0	2.19617	0.57675
2011-02-21	1900-02-20 07:00:00	39.7317	105.983	12.3578	38.2708	77.8675	41.7937	6.60383	69.895	0.247333	44.0562	7.894	42.9892	125.322	89.575
2011-02-21	1900-02-20 08:00:00	259.833	364.35	175.457	258.1	302.433	276.45	148.837	324.833	65.7873	171.438	86.5283	227.883	350.35	318.367
2011-02-21	1900-02-20 09:00:00	502.433	596.583	432.55	496.167	556.483	524.467	400.167	580.25	312.067	559.45	369.8	469.55	556.55	541.325
2011-02-21	1900-02-20 10:00:00	734.967	786.5	607.017	705.117	758.833	739.55	626.55	791.783	551.9	764.65	687.067	682.317	763.5	726.4
2011-02-21	1900-02-20 11:00:00	885.25	920.9	509.867	855.183	903.667	909.9	749.433	951.717	757.8	905.6	873.367	850.633	880.733	854.8
2011-02-21	1900-02-20 12:00:00	990.233	967.933	406.067	942.633	979.033	983.8	880.217	1019.67	907.2	988.533	973.167	946.233	925.417	897.65
2011-02-21	1900-02-20 13:00:00	1001.6	962.317	470.967	963.817	958.55	981.25	934.417	1022.67	971.217	940.317	862.3	964.767	898.267	606.1
2011-02-21	1900-02-20 14:00:00	932.483	867.55	612.067	891	853.2	929.833	611.933	931.3	958.133	720.95	745.35	909.25	800.8	761.875
2011-02-21	1900-02-20 15:00:00	781.733	701.05	544.633	646.967	681.867	779.45	300.65	744.767	860.983	453.317	708.767	781.767	634.833	453.4
2011-02-21	1900-02-20 16:00:00	582.55	485.233	396.833	437.4	477.017	363.96	201.4	498.767	695.583	361.633	574.35	574.333	423.317	293.4
2011-02-21	1900-02-20 17:00:00	323.4	228.083	129.265	301.25	216.133	299.567	147.65	247.267	486.6	192.7	311.967	337.6	198.967	179.238
2011-02-21	1900-02-20 18:00:00	68.8558	19.6528	78.1167	63.672	25.792	62.5018	71.5533	32.2433	248.667	25.7452	75.73	91.3867	25.6375	23.7987
2011-02-21	1900-02-20 19:00:00	0.258833	0	1.397	0	0	0	3.3075	0	39.207	0	0.7195	0.5025	0	0
2011-02-21	1900-02-20 20:00:00	0	0	0	0	0	0	0	0	0	0	0	0	0	0
2011-02-21	1900-02-20 21:00:00	0	0	0	0	0	0	0	0	0	0	0	0	0	0
2011-02-21	1900-02-20 22:00:00	0.00366667	0	0	0	0	0	0	0	0	0	0	0	0	0
2011-02-21	1900-02-20 23:00:00	0.00366667	0	0	0	0	0	0	0	0	0	0	0	0	0
2011-02-22	1900-02-21	0.0075	0	0	0	0	0	0	0	0	0	0	0	0	0
2011-02-22	1900-02-21 01:00:00	0	0	0	0	0	0	0	0	0	0	0	0	0	0
2011-02-22	1900-02-21 02:00:00	0	0	0	0	0	0	0	0	0	0	0	0	0	0
2011-02-22	1900-02-21 03:00:00	0	0	0	0	0	0	0	0	0	0	0	0	0	0
2011-02-22	1900-02-21 04:00:00	0.00366667	0	0	0.00366667	0	0	0	0	0	0	0	0	0	0
2011-02-22	1900-02-21 05:00:00	0	0	0	0	0	0	0	0	0	0	0	0	0	0
2011-02-22	1900-02-21 06:00:00	0.00366667	2.10767	0	0	0.102667	0	0	1.20283	0	0.525333	0	0	2.1695	0
2011-02-22	1900-02-21 07:00:00	35.8407	108.655	13.7327	39.6075	80.8167	38.436	6.1805	69.415	0.217	83.265	5.83767	43.5882	135.117	72.8998
2011-02-22	1900-02-21 08:00:00	280.45	371.683	185.127	270.75	321.633	266.717	160.065	337.167	65.8543	340.8	46.6367	231.95	364.733	334.25
2011-02-22	1900-02-21 09:00:00	541.767	601.6	448.683	515.183	574.833	521.883	422.317	588.25	315.217	579.567	151.577	470.433	581.45	551.733
2011-02-22	1900-02-21 10:00:00	756.717	790.383	675.167	719.95	771.083	732.567	650.617	803.533	553.55	787.717	500.3	691.833	755.4	724.225
2011-02-22	1900-02-21 11:00:00	914.45	921.5	846.833	866.917	910.883	900.85	823.6	953.683	754.333	930.117	892.433	850.333	869.567	858.767
2011-02-22	1900-02-21 12:00:00	991.9	976.75	937.95	950.983	976.5	991.55	940.533	1019.53	898.183	985.167	992.767	950.983	913.283	934.2
2011-02-22	1900-02-21 13:00:00	996.233	957.6	986.267	949.25	961.983	998.733	981.9	1014.28	965.217	900.8	997.217	956.95	886.167	883.725
2011-02-22	1900-02-21 14:00:00	829.367	855.533	949.483	895.25	861.033	931.167	938.583	868.517	961.6	733.767	936	909.667	784.45	446
2011-02-22	1900-02-21 15:00:00	793.217	682.65	799.833	746.65	697.867	780.917	813.017	706.15	862.883	720.783	769.667	772.983	621.35	320.975
2011-02-22	1900-02-21 16:00:00	574.833	461.383	479.583	555.75	475.917	424.233	630.533	508.5	699.417	510.867	587.25	577.617	414.35	223.867
2011-02-22	1900-02-21 17:00:00	327.467	212.542	359.083	320.55	224.9	250.833	324.683	255.483	489.433	179.863	347.15	341.233	191.833	91.3675
2011-02-22	1900-02-21 18:00:00	68.5922	18.765	105.215	70.881	16.4048	63.2892	67.8667	22.0033	254.067	23.6735	88.71	82.237	23.9557	19.8575
2011-02-22	1900-02-21 19:00:00	0.0226667	0	1.8235	0.0455	0	0	6.37283	0	39.717	0	1.52267	0.0646667	0	0
2011-02-22	1900-02-21 20:00:00	0	0	0	0	0	0	0	0	0	0	0	0	0	0
2011-02-22	1900-02-21 21:00:00	0	0	0	0	0	0	0	0	0	0	0	0	0	0
2011-02-22	1900-02-21 22:00:00	0	0	0	0.00366667	0	0	0	0	0	0	0	0	0	0
2011-02-22	1900-02-21 23:00:00	0	0	0	0.00366667	0	0	0	0	0	0	0	0	0	0
2011-02-23	1900-02-22	0	0	0	0.00366667	0	0	0	0	0	0	0	0	0	0
2011-02-23	1900-02-22 01:00:00	0.00366667	0	0	0.00366667	0	0	0	0	0	0	0	0	0	0
2011-02-23	1900-02-22 02:00:00	0	0.0075	0	0.00366667	0	0	0	0	0	0	0	0	0	0
2011-02-23	1900-02-22 03:00:00	0	0	0	0	0	0	0	0	0	0	0	0	0	0
2011-02-23	1900-02-22 04:00:00	0	0	0	0	0	0	0	0	0	0	0	0	0	0
2011-02-23	1900-02-22 05:00:00	0.00366667	0	0	0	0	0	0	0	0	0	0	0	0	0
2011-02-23	1900-02-22 06:00:00	0	2.2105	0	0	0	0	0	1.29033	0	0.917333	0	0	2.11167	1.085
2011-02-23	1900-02-22 07:00:00	36.5052	103.08	13.9173	40.6983	74.6835	38.3313	7.07067	71.6817	0.197833	87.0717	12.7623	44.7082	119.603	83.35
2011-02-23	1900-02-22 08:00:00	271.667	360.767	190.65	271.35	326.167	266.2	162.553	326.367	64.5193	347.55	262.183	233.35	350.6	316.925
2011-02-23	1900-02-22 09:00:00	527.983	592.25	453.65	517.817	565.4	519.033	423.05	579	306.167	593.483	525.6	473.3	570.9	569.075
2011-02-23	1900-02-22 10:00:00	749.783	785.9	678.783	721.833	763.217	729.367	653.067	792.767	543.967	793.167	747.767	687.317	750.717	759.5
2011-02-23	1900-02-22 11:00:00	909.917	918.5	853.067	869.633	902.7	896.933	838.417	946.283	747.867	944.617	910.95	848.733	870.967	893.775
2011-02-23	1900-02-22 12:00:00	995.667	971.6	965.833	959.967	981.833	986.283	957.467	1019.67	897.3	1010.33	998.083	944.833	917.833	954.867
2011-02-23	1900-02-22 13:00:00	997.9	948.217	977.7	968.25	962.167	989.25	1005.35	1020.07	970.167	1015.1	1007.93	957.483	893.333	930.375
2011-02-23	1900-02-22 14:00:00	934.883	851.383	935.117	910.7	860.65	918	949.033	921.6	962.133	900.517	944.6	904.383	793.383	831.95
2011-02-23	1900-02-22 15:00:00	787.633	688.467	809.317	764.933	689.95	768.55	835.9	758.783	876.433	692.833	796.783	782.7	665.567	653.833
2011-02-23	1900-02-22 16:00:00	584.4	472.217	620.833	566.9	473.683	561.25	647.95	542.383	714.5	469.533	588.433	589.5	454.25	442.7
2011-02-23	1900-02-22 17:00:00	324	220.417	382.833	327.767	234.933	312.417	416.067	280.4	499.533	217.25	347.783	353.183	207.067	215.067
2011-02-23	1900-02-22 18:00:00	70.546	19.8208	117.183	73.0895	31.2462	67.7235	150.852	34.0822	261.567	24.6825	88.9633	96.4753	25.0017	38.4
2011-02-23	1900-02-22 19:00:00	0.0188333	0	2.21417	0.0151667	0	0	4.6165	0	40.2022	0	1.48467	0.152167	0	0
2011-02-23	1900-02-22 20:00:00	0	0	0	0	0	0	0	0	0	0	0	0	0	0
2011-02-23	1900-02-22 21:00:00	0	0.00366667	0	0	0	0	0	0	0	0	0	0	0	0
2011-02-23	1900-02-22 22:00:00	0	0	0	0	0	0	0	0	0	0	0	0	0	0
2011-02-23	1900-02-22 23:00:00	0	0	0	0	0	0	0	0	0	0	0	0	0	0
2011-02-24	1900-02-23	0	0	0	0	0	0	0	0	0	0	0	0	0	0
2011-02-24	1900-02-23 01:00:00	0	0	0	0	0	0	0	0	0	0	0	0	0	0
2011-02-24	1900-02-23 02:00:00	0	0.00366667	0	0.00366667	0	0	0	0	0	0	0	0	0	0
2011-02-24	1900-02-23 03:00:00	0	0.00366667	0	0	0	0	0	0	0	0	0	0	0	0
2011-02-24	1900-02-23 04:00:00	0	0	0	0	0	0	0	0	0	0	0	0	0	0
2011-02-24	1900-02-23 05:00:00	0.00366667	0.0075	0	0	0	0	0	0	0	0	0	0	0	0
2011-02-24	1900-02-23 06:00:00	0	2.26867	0	0.00366667	0	0	0	1.16867	0	1.0735	0	0	2.40133	0.479667
2011-02-24	1900-02-23 07:00:00	34.0332	109.895	14.6465	41.9205	73.9078	44.012	7.723	66.6667	0.262667	91.35	27.352	41.6507	139.557	100.797
2011-02-24	1900-02-23 08:00:00	264	373.083	195.405	272.333	317.717	289.417	164.34	317.517	71.9742	359.383	267.167	225.333	385.55	331.767
2011-02-24	1900-02-23 09:00:00	518.533	603.333	458	517.217	551.5	547.083	427.817	568.633	325.4	598.533	527.5	457.983	616.683	563.1
2011-02-24	1900-02-23 10:00:00	735.867	795.217	678.7	717.267	749.117	748.583	653.567	777.567	558.317	793.317	742.967	668.033	800.8	773.425
2011-02-24	1900-02-23 11:00:00	896.417	923.883	851.267	868.183	894.333	908.483	824.967	924.583	758.317	935.167	905.233	841.283	920.15	901.367
2011-02-24	1900-02-23 12:00:00	988.533	980.217	968.717	859.617	967.183	995.033	936.883	1004.72	904.417	995.333	1006.07	938.7	970.833	940.35
2011-02-24	1900-02-23 13:00:00	993.183	965.667	991.933	277.167	943.567	997.167	980.7	1004.43	975.767	837.95	934.283	954.033	945.067	932.567
2011-02-24	1900-02-23 14:00:00	931.317	869.783	949.917	368.8	852	928.55	951.1	916.917	973.233	884.05	613.167	904.6	844.9	731.775
2011-02-24	1900-02-23 15:00:00	786.867	702.417	832.55	349.117	688.583	780.767	828.467	745.85	881.817	580.2	731.8	775.55	679.3	653.425
2011-02-24	1900-02-23 16:00:00	575.883	486.017	624.083	468.95	479.633	573.15	640.383	532.417	722.167	468.683	341.067	584.267	462.7	434.833
2011-02-24	1900-02-23 17:00:00	329.9	233.75	329.8	237.733	250.033	327.4	411	275.983	510	217.033	195.03	358.6	219.033	211.1
2011-02-24	1900-02-23 18:00:00	75.1703	22.3003	130.605	49.8975	34.6992	72.9925	141.147	36.1567	271.267	27.511	25.7317	104.005	28.7065	30.9097
2011-02-24	1900-02-23 19:00:00	0.293	0	1.755	0	0	0	5.07483	0	44.1132	0	1.20667	0.296833	0	0
2011-02-24	1900-02-23 20:00:00	0	0.0075	0	0	0	0	0	0	0	0	0	0	0	0
2011-02-24	1900-02-23 21:00:00	0.00366667	0.00366667	0	0	0	0	0	0	0	0	0	0	0	0
2011-02-24	1900-02-23 22:00:00	0	0.00366667	0	0	0	0	0	0	0	0	0	0	0	0
2011-02-24	1900-02-23 23:00:00	0	0.0075	0	0	0	0	0	0	0	0	0	0	0	0
2011-02-25	1900-02-24	0	0	0	0	0	0	0	0	0	0	0	0	0	0
2011-02-25	1900-02-24 01:00:00	0	0	0	0	0	0	0	0	0	0	0	0	0	0
2011-02-25	1900-02-24 02:00:00	0	0	0	0	0	0	0	0	0	0	0	0	0	0
2011-02-25	1900-02-24 03:00:00	0	0	0	0	0	0	0	0	0	0	0	0	0	0
2011-02-25	1900-02-24 04:00:00	0	0	0	0.00366667	0	0	0	0	0	0	0	0	0	0
2011-02-25	1900-02-24 05:00:00	0	0	0	0	0	0	0	0	0	0	0	0	0	0
2011-02-25	1900-02-24 06:00:00	0	2.41283	0	0	0.0685	0	0	1.378	0	0.491	0	0	2.6115	1.1475
2011-02-25	1900-02-24 07:00:00	40.7458	114.157	13.1352	39.5153	83.7807	45.978	4.89183	73.855	0.300667	80.8133	27.4928	50.0683	146.592	89.46
2011-02-25	1900-02-24 08:00:00	284.3	372.717	194.722	262.95	343.583	293.617	164.108	346.267	74.8775	357.3	250.983	244.15	397.717	341.075
2011-02-25	1900-02-24 09:00:00	544.467	608.467	458.1	505.467	579.467	549.683	428.35	599.233	336.033	600.483	513.267	487.433	631.017	577.7
2011-02-25	1900-02-24 10:00:00	765.25	803.317	691.067	711.067	778.433	760	659.117	812.95	569.817	794.967	737.6	702.883	814.633	760.5
2011-02-25	1900-02-24 11:00:00	923.85	933.65	860.95	861.15	923.45	922.267	836.25	964.783	765.517	938.883	902.367	867.467	936.233	902.325
2011-02-25	1900-02-24 12:00:00	1014.2	988.05	950.55	939.717	998.883	1009.88	957.267	1037.17	912	1001.82	997.833	963.683	981.967	965.367
2011-02-25	1900-02-24 13:00:00	1018.5	974.9	983.3	938.8	978.783	1009.97	981.817	1046	984.083	992.067	997.967	987.517	960.167	929
2011-02-25	1900-02-24 14:00:00	953.55	875.367	937.917	865.717	880.983	938.9	936.483	949.267	977.083	875.917	932.983	935.267	861.5	845.933
2011-02-25	1900-02-24 15:00:00	805.15	706.683	726.967	721.133	715.883	789.233	828.017	780.317	889.05	676.15	782	802.25	693.833	677.65
2011-02-25	1900-02-24 16:00:00	596.683	490.65	625.367	532.167	500.533	581.833	604.25	557.633	726.75	480.933	577.933	606.683	469.75	440.225
2011-02-25	1900-02-24 17:00:00	347.067	237.283	358.233	298.7	255.05	337.317	313.317	295.067	519.5	229.817	299.805	365.683	226.55	209.1
2011-02-25	1900-02-24 18:00:00	74.4322	24.3683	86.5883	63.3685	34.2763	80.0532	144.062	36.614	278.633	26.632	42.9983	105.995	30.273	33.8783
2011-02-25	1900-02-24 19:00:00	0.0341667	0	2.80183	0	0	0	4.08083	0	47.324	0	1.28283	0.1675	0	0
2011-02-25	1900-02-24 20:00:00	0	0	0	0	0	0	0	0	0	0	0	0	0	0
2011-02-25	1900-02-24 21:00:00	0	0	0	0	0	0	0	0	0	0	0	0	0	0
2011-02-25	1900-02-24 22:00:00	0	0	0	0	0	0	0	0	0	0	0	0	0	0
2011-02-25	1900-02-24 23:00:00	0	0.00366667	0	0	0	0	0	0	0	0	0	0	0	0
2011-02-26	1900-02-25	0	0.0075	0	0	0	0	0	0	0	0	0	0	0	0
2011-02-26	1900-02-25 01:00:00	0	0	0	0	0	0	0	0	0	0	0	0	0	0
2011-02-26	1900-02-25 02:00:00	0	0	0	0	0	0	0	0	0	0	0	0	0	0
2011-02-26	1900-02-25 03:00:00	0	0	0	0	0	0	0	0	0	0	0	0	0	0
2011-02-26	1900-02-25 04:00:00	0	0	0	0	0	0	0	0	0	0	0	0	0	0
2011-02-26	1900-02-25 05:00:00	0	0	0	0	0	0	75.9117	0	0	0	0	0	0	0
2011-02-26	1900-02-25 06:00:00	0.00366667	2.486	0	0.00366667	0.0341667	0	14.4717	1.34367	0	0.4035	0	0	3.17067	0.8735
2011-02-26	1900-02-25 07:00:00	40.1	118.505	16.5953	44.6685	82.428	47.5122	20.4283	73.9917	0.361667	30.3353	25.5137	49.9837	149.162	58.7125
2011-02-26	1900-02-25 08:00:00	284.617	382.383	206.65	273.833	337.5	295.533	134.599	343.483	76.1417	261.153	224.917	244.717	404.917	250.267
2011-02-26	1900-02-25 09:00:00	547.267	610.45	473.183	512.483	574.867	551.717	438.75	595.667	339.967	577.683	505.8	487.467	640.167	531.65
2011-02-26	1900-02-25 10:00:00	758.467	803.05	693.917	714.217	773.233	759.3	672.85	809.683	578.3	792.683	726.417	702.817	824.283	782.467
2011-02-26	1900-02-25 11:00:00	904.933	936.567	872.383	861.217	915.867	927.567	844.167	963.233	777.15	950.65	885.017	865.617	945.283	905.175
2011-02-26	1900-02-25 12:00:00	997.35	991.733	985.833	942.183	989.817	1013.62	957.533	1035.83	928.45	996.75	991.117	963.3	987.8	965.425
2011-02-26	1900-02-25 13:00:00	1006.97	973.6	1007.55	945.8	969.017	1013.6	984.25	1038.67	998.967	989.817	1004.25	981.383	963.1	945.667
2011-02-26	1900-02-25 14:00:00	949.267	872.7	962.367	885.367	873.8	945.083	949.45	944.95	990.6	871.633	931.933	931.283	862.233	857.1
2011-02-26	1900-02-25 15:00:00	804.967	710.067	837.6	740.517	710.2	795	827.817	779.1	894.767	621.35	783.817	802.133	693.533	704.967
2011-02-26	1900-02-25 16:00:00	597.467	492.05	651.9	544.05	496.033	583.85	641.3	555.833	735	433.017	574.083	609.7	495.417	495.175
2011-02-26	1900-02-25 17:00:00	343.1	238.183	418.9	313.117	255.4	336.867	411.2	286.967	522.033	208.483	329.7	371	267.486	222.4
2011-02-26	1900-02-25 18:00:00	76.7002	23.4713	144.187	72.8428	35.1455	80.5017	152.953	37.3687	274.983	22.5852	91.8167	107.4	38.6745	24.598
2011-02-26	1900-02-25 19:00:00	0.121667	0	1.97183	0.1065	0	0	3.88283	0	45.6392	0	1.58367	0.1865	0	0
2011-02-26	1900-02-25 20:00:00	0	0	0	0.0075	0	0	0	0	0	0	0	0	0	0
2011-02-26	1900-02-25 21:00:00	0	0	0	0	0	0	0	0	0	0	0	0	0	0
2011-02-26	1900-02-25 22:00:00	0	0.0075	0	0	0	0	0	0	0	0	0	0	0	0
2011-02-26	1900-02-25 23:00:00	0	0.00366667	0	0.00366667	0	0	0	0	0	0	0	0	0	0
2011-02-27	1900-02-26	0	0	0	0	0	0	0	0	0	0	0	0	0	0
2011-02-27	1900-02-26 01:00:00	0	0	0	0	0	0	0	0	0	0	0	0	0	0
2011-02-27	1900-02-26 02:00:00	0	0	0	0	0	0	0	0	0	0	0	0	0	0
2011-02-27	1900-02-26 03:00:00	0.00733333	0.00366667	0	0	0	0	0	0	0	0	0	0	0	0
2011-02-27	1900-02-26 04:00:00	0	0	0	0.0075	0	0	0	0	0	0	0	0	0	0
2011-02-27	1900-02-26 05:00:00	0	0.00366667	0	0.00366667	0	0	0	0	0	0	0	0	0	0
2011-02-27	1900-02-26 06:00:00	0	2.83933	0	0	0.152167	0	0	1.73583	0	1.48467	0	0	1.4655	0.373
2011-02-27	1900-02-26 07:00:00	41.6245	116.208	16.1293	42.0315	87.71	46.9372	10.0483	75.0617	0.453	106.103	27.359	53.7157	121.467	106.032
2011-02-27	1900-02-26 08:00:00	292.4	380.5	215.24	265.217	349.567	289.183	182.942	347.8	77.3617	378.65	243.85	248.367	375.483	373.225
2011-02-27	1900-02-26 09:00:00	552.35	610.917	446.967	509.317	585.433	546.367	443.067	601.317	335.233	621.233	503.95	490.4	620.55	599.733
2011-02-27	1900-02-26 10:00:00	767.417	793.583	672.983	713.267	782.217	758.1	675.65	815.65	575.167	815.267	727.367	706.567	814.017	779
2011-02-27	1900-02-26 11:00:00	926.8	915.883	854.25	865.65	924	923.817	856.65	971.75	777.867	963.717	892.9	871.567	938.083	907.7
2011-02-27	1900-02-26 12:00:00	1018.42	974.617	972.133	939	1000.05	1018.63	968.783	1045	919.767	911.317	983.75	970.767	991.5	967.45
2011-02-27	1900-02-26 13:00:00	1023.33	939.567	1019.83	947.583	983.467	1017.73	994.017	1043.5	977.383	857.15	995.683	987.75	962.05	934.375
2011-02-27	1900-02-26 14:00:00	958.5	841.033	976.417	906.667	885.067	940.917	952.483	949.617	975.5	756.65	935.283	935.95	854.967	843.9
2011-02-27	1900-02-26 15:00:00	814.217	673.283	833.9	741.567	717.683	791.967	801.317	779.917	873.817	657.367	790.667	805.317	685	681.5
2011-02-27	1900-02-26 16:00:00	608.45	449.133	613.117	552.183	500.767	585.633	496.4	555.683	704.383	341.717	563.3	613.917	462.233	373.033
2011-02-27	1900-02-26 17:00:00	356.7	205.8	400.25	319.5	257.467	316.583	342.583	295.617	484.183	247.933	343.067	369.85	224.467	226.525
2011-02-27	1900-02-26 18:00:00	82.2453	20.4662	132.947	71.6323	35.8957	64.0322	111.528	41.186	247.417	30.151	87.105	113.637	20.3623	33.9858
2011-02-27	1900-02-26 19:00:00	0.236	0	1.99383	0.201667	0	0	3.3075	0	40.4533	0	2.20417	0.411167	1.0235	0
2011-02-27	1900-02-26 20:00:00	0.00366667	0	0	0	0	0	0	0	0	0	0	0	0.639167	0
2011-02-27	1900-02-26 21:00:00	0	0	0	0	0	0	0	0	0	0	0	0	0.3765	0
2011-02-27	1900-02-26 22:00:00	0.00366667	0	0	0	0	0	0	0	0	0	0	0	0.2355	0
2011-02-27	1900-02-26 23:00:00	0	0	0	0	0	0	0	0	0	0	0	0	0.0228333	0
2011-02-28	1900-02-27	0	0.00733333	0	0	0	0	0	0	0	0	0	0	0	0
2011-02-28	1900-02-27 01:00:00	0	0	0	0	0	0	0	0	0	0	0	0	0	0
2011-02-28	1900-02-27 02:00:00	0	0	0	0	0	0	0	0	0	0	0	0	0	0
2011-02-28	1900-02-27 03:00:00	0	0	0	0.00366667	0	0	0	0	0	0	0	0	0	0
2011-02-28	1900-02-27 04:00:00	0	0.00366667	0	0	0	0	0	0	0	0	0	0	0	0
2011-02-28	1900-02-27 05:00:00	0	0.00366667	0	0	0	0	0	0	0	0	0	0	0	0
2011-02-28	1900-02-27 06:00:00	0	2.69517	0	0	0.213167	0	0	1.854	0	1.53033	0	0	0	2.54675
2011-02-28	1900-02-27 07:00:00	42.4125	106.202	16.6455	45.4615	90.1717	42.5515	9.257	77.345	0.3045	108.065	28.0767	54.3327	0.068	118.923
2011-02-28	1900-02-27 08:00:00	294.283	357.633	206.21	282.433	351.517	271.05	164.102	350.95	69.5558	370.6	93	252.067	2.318	336
2011-02-28	1900-02-27 09:00:00	553.95	586.567	463.833	524.783	587.567	526.617	446.267	603.15	310.117	619.933	428	496.567	5.38667	610.375
2011-02-28	1900-02-27 10:00:00	769.667	780.733	679.45	731.783	785.833	788.9	683.383	817.683	545.9	824.217	742.283	712.717	6.14417	796.267
2011-02-28	1900-02-27 11:00:00	930.083	917.783	862.35	880.35	928.983	937.433	836.067	969.833	749.333	963.1	907.583	875.35	6.883	888.45
2011-02-28	1900-02-27 12:00:00	1017.02	970	838.833	962.367	1002.18	997.067	947.917	1042.33	901.667	1017.2	1000.83	973.45	7.57967	871.067
2011-02-28	1900-02-27 13:00:00	1020.48	940.35	1032.83	964.35	982.583	984.017	1013.98	1042.5	967.233	999.033	1009.5	992.65	7.68233	946.25
2011-02-28	1900-02-27 14:00:00	955.683	831.767	957.95	903.35	885.417	888.667	728.567	947.567	965.783	900.583	941.15	937.15	8.07833	839.55
2011-02-28	1900-02-27 15:00:00	809.067	631.083	824.5	767.55	720.4	717.367	659.433	777.167	866.783	453.783	792.233	805.617	7.81933	678.5
2011-02-28	1900-02-27 16:00:00	605.25	435.25	631.25	580.017	500.7	492.667	428.8	554.117	708.2	332.517	580.917	614.733	6.27383	478.45
2011-02-28	1900-02-27 17:00:00	356.1	177.243	393.883	342.767	258.567	235.167	146.972	294.15	488.233	147.8	338.633	375.883	4.8535	244.867
2011-02-28	1900-02-27 18:00:00	83.86	9.09517	128.702	74.6528	36.9557	28.0645	44.9883	41.6443	200.013	25.856	90.4983	117.45	2.52733	40.7015
2011-02-28	1900-02-27 19:00:00	0.338833	0	2.16217	0.0988333	0	0	5.66083	0	37.3567	0	1.63317	0.491	1.1455	0
2011-02-28	1900-02-27 20:00:00	0	0	0	0	0	0	0	0	0	0	0	0	0.589667	0
2011-02-28	1900-02-27 21:00:00	0.0111667	0	0	0.0075	0	0	0	0	0	0	0	0	0.483167	0
2011-02-28	1900-02-27 22:00:00	0	0.00366667	0	0	0	0	0	0	0	0	0	0	0.262333	0
2011-02-28	1900-02-27 23:00:00	0.0075	0	0	0	0	0	0	0	0	0	0	0	0.0911667	0
2011-03-01	1900-02-28	0	0	0	0	0	0	0	0	0	0	0	0	0	0
2011-03-01	1900-02-28 01:00:00	0.00366667	0	0	0	0	0	0	0	0	0	0	0	0	0
2011-03-01	1900-02-28 02:00:00	0	0.00366667	0	0	0	0	0	0	0	0	0	0	0	0
2011-03-01	1900-02-28 03:00:00	0.0075	0.00366667	0	0	0	0	0	0	0	0	0	0	0	0
2011-03-01	1900-02-28 04:00:00	0	0.0075	0	0	0	0	0	0	0	0	0	0	0	0
2011-03-01	1900-02-28 05:00:00	0.00366667	0	0	0	0	0	0	0	0	0	0	0	0	0
2011-03-01	1900-02-28 06:00:00	0	2.75083	0	0.0075	0.251167	0.711833	0	1.8805	0	2.26417	0	0	0.00733333	1.15733
2011-03-01	1900-02-28 07:00:00	44.1497	104.117	8.45717	47.514	92.925	92.22	10.2803	78.5683	0.3045	100.95	29.0687	56.373	0.0111667	112.785
2011-03-01	1900-02-28 08:00:00	303.567	350.917	88.5017	286.917	356.05	346.517	169.848	352.55	69.5472	369.667	261.833	255.45	2.204	348.9
2011-03-01	1900-02-28 09:00:00	563.1	582.933	175.65	528.7	592.933	589.9	429.267	603.367	310.65	619.367	541.733	499.267	5.27217	564.25
2011-03-01	1900-02-28 10:00:00	779.483	776.4	243.4	728.033	792.4	799.333	658.8	812.95	547.4	820.3	758.667	713.767	6.498	678.7
2011-03-01	1900-02-28 11:00:00	937.717	910.533	297.733	878.85	933.483	938.3	840	966.433	750.533	960.383	926.233	877.4	6.799	#DIV/0!
2011-03-01	1900-02-28 12:00:00	1026.33	956.067	332.217	966.167	1005.17	980.333	961.017	1039.5	897.533	1020.5	1015.82	974.667	6.83717	#DIV/0!
2011-03-01	1900-02-28 13:00:00	1026.17	921.633	343.1	965.567	983.25	977.367	995.55	1039.33	963.3	1006.87	1019	992.4	6.62767	#DIV/0!
2011-03-01	1900-02-28 14:00:00	960.533	819.967	335.467	892.117	881.983	880.15	837.7	945.283	959.767	903.533	948.017	940.017	6.8675	#DIV/0!
2011-03-01	1900-02-28 15:00:00	813.267	657.317	304.283	750.033	717.117	714.117	646.983	774.85	858.717	726.217	799.383	809.283	6.39167	#DIV/0!
2011-03-01	1900-02-28 16:00:00	604.033	444.4	249.133	554.15	502.217	506.667	303.45	547.783	692.433	503.333	601.7	613.65	34.7153	#DIV/0!
2011-03-01	1900-02-28 17:00:00	352.717	196.427	170.767	300.983	260.167	233.85	400.4	282.3	473.85	238.043	338.533	372.883	223.55	#DIV/0!
2011-03-01	1900-02-28 18:00:00	84.194	18.203	56.14	71.3432	37.6268	25.4727	147.618	41.2017	239.217	22.6193	96.4817	112.845	32.8557	#DIV/0!
2011-03-01	1900-02-28 19:00:00	0.3845	0	1.2105	0.1445	0	0	5.8345	0	38.4717	0	2.62133	0.464333	0	#DIV/0!
2011-03-01	1900-02-28 20:00:00	0	0	0	0	0	0	0	0	0	0	0	0	0	#DIV/0!
2011-03-01	1900-02-28 21:00:00	0	0	0	0.0075	0	0	0	0	0	0	0	0	0	#DIV/0!
2011-03-01	1900-02-28 22:00:00	0	0	0	0	0	0	0	0	0	0	0	0	0	#DIV/0!
2011-03-01	1900-02-28 23:00:00	0	0	0	0	0	0	0	0	0	0	0	0	0	#DIV/0!
2011-03-02	1900-02-28	0.00366667	0.00366667	0	0	0	0	0	0	0	0	0	0	0	#DIV/0!
2011-03-02	1900-02-28 01:00:00	0	0	0	0.00366667	0	0	0	0	0	0	0	0	0	#DIV/0!
2011-03-02	1900-02-28 02:00:00	0	0	0	0	0	0	0	0	0	0	0	0	0	#DIV/0!
2011-03-02	1900-02-28 03:00:00	0.00366667	0.00366667	0	0	0	0	0	0	0	0	0	0	0	#DIV/0!
2011-03-02	1900-02-28 04:00:00	0	0	0	0	0	0	0	0	0	0	0	0	0	#DIV/0!
2011-03-02	1900-02-28 05:00:00	0	0	0	0	0	0	0	0	0	0	0	0	0	#DIV/0!
2011-03-02	1900-02-28 06:00:00	0	2.8545	0	0	0.255	0.7385	0	1.95667	0	1.58733	0	0	1.33617	#DIV/0!
2011-03-02	1900-02-28 07:00:00	44.9308	105.288	6.806	48.7882	95.6433	88.85	9.92067	79.7	0.3425	105.367	33.716	57.4397	103.46	#DIV/0!
2011-03-02	1900-02-28 08:00:00	302.2	349.1	87.4383	278.8	361.383	332.15	177.408	357.2	68.8317	378.85	255.967	256.467	346.833	#DIV/0!
2011-03-02	1900-02-28 09:00:00	562	578.183	173.6	530.467	600.167	572.917	438.217	609.183	303.283	623.167	521	501.85	578.567	#DIV/0!
2011-03-02	1900-02-28 10:00:00	779.1	770.017	240.35	739.567	799.733	771.517	665.283	822.35	537.833	821.55	729.683	715.55	766.967	#DIV/0!
2011-03-02	1900-02-28 11:00:00	938.183	907.9	293	887.283	937.35	876.15	842.633	970.317	734.167	960.483	900.183	884.817	890.2	#DIV/0!
2011-03-02	1900-02-28 12:00:00	1024.83	959.217	329.667	968.967	1006.8	768.5	957.067	1042.17	890.017	1020.03	1002.5	981.633	813.667	974.65
2011-03-02	1900-02-28 13:00:00	1024.5	847.95	344.067	968.283	986.683	954.483	989.6	1031.83	961.317	996.967	1011.57	998.133	830.933	958.4
2011-03-02	1900-02-28 14:00:00	958.5	423.967	340.033	901.65	896.95	780.617	945.883	934.283	967.783	896	902.983	946.383	842.65	858.167
2011-03-02	1900-02-28 15:00:00	811.967	342.767	306.417	775.217	717.2	493.083	821.467	764.983	847.733	722.933	712.567	812	677.9	674.767
2011-03-02	1900-02-28 16:00:00	603.767	424.083	250.85	567.367	498.933	315.467	634.117	545.617	690.417	498.117	563	617.55	464.533	526.75
2011-03-02	1900-02-28 17:00:00	360.717	148.55	178.483	311.617	257.383	145.93	400.25	281.2	306.617	239.683	369.733	374.867	229.483	289.9
2011-03-02	1900-02-28 18:00:00	85.4333	19.944	67.6933	83.5093	37.428	24.3063	149.428	39.7865	207.783	28.4477	96.5133	115.993	28.8352	38.799
2011-03-02	1900-02-28 19:00:00	0.376833	0	0.864167	0.0836667	0	0	5.1125	0	39.7833	0	1.68633	0.464167	0	0
2011-03-02	1900-02-28 20:00:00	0	0	0	0	0	0	0	0	0	0	0	0	0	0
2011-03-02	1900-02-28 21:00:00	0.00366667	0.00366667	0	0	0	0	0	0	0	0	0	0	0	0
2011-03-02	1900-02-28 22:00:00	0.00366667	0	0	0.00366667	0	0	0	0	0	0	0	0	0	0
2011-03-02	1900-02-28 23:00:00	0.015	0	0	0	0	0	0	0	0	0	0	0	0	0
2011-03-03	1900-03-01	0	0	0	0	0	0	0	0	0	0	0	0	0	0
2011-03-03	1900-03-01 01:00:00	0	0	0	0	0	0	0	0	0	0	0	0	0	0
2011-03-03	1900-03-01 02:00:00	0	0.0111667	0	0.00366667	0	0	0	0	0	0	0	0	0	#DIV/0!
2011-03-03	1900-03-01 03:00:00	0	0	0	0	0	0	0	0	0	0	0	0	0	#DIV/0!
2011-03-03	1900-03-01 04:00:00	0.00366667	0	0	0	0	0	0	0	0	0	0	0	0	#DIV/0!
2011-03-03	1900-03-01 05:00:00	0.00366667	0	0	0	0	0	0	0	0	0	0	0	0	#DIV/0!
2011-03-03	1900-03-01 06:00:00	0	3.09417	0	0.0113333	0.338833	0.883167	0	1.97567	0	1.78917	0	0	1.515	#DIV/0!
2011-03-03	1900-03-01 07:00:00	45.218	106.377	7.13217	53.652	94.04	89.915	10.4212	80.255	0.4605	105.558	38.1077	55.9707	105.698	#DIV/0!
2011-03-03	1900-03-01 08:00:00	297.267	348.517	86.515	294.2	354.567	336.5	177.347	352.417	68.5533	374.1	278.55	254.117	352.617	#DIV/0!
2011-03-03	1900-03-01 09:00:00	555.483	581.267	172.667	530.05	590.117	580.517	431.067	601.35	299.933	615.75	540.667	496.2	592.767	#DIV/0!
2011-03-03	1900-03-01 10:00:00	769.8	773.6	239.15	736.483	785.583	786.55	658.8	810.017	535.617	817.483	762.533	712.1	787.85	#DIV/0!
2011-03-03	1900-03-01 11:00:00	929.517	903.033	291.367	889.733	926.8	929.283	839.233	959.25	739.567	956.417	929.217	877.133	910.167	#DIV/0!
2011-03-03	1900-03-01 12:00:00	1017.47	951.767	326.567	969.75	996.6	986.4	957.067	1029.33	883.4	1016.5	1022.72	970.033	958.917	#DIV/0!
2011-03-03	1900-03-01 13:00:00	1023.83	938.317	338.817	970.317	978.683	966.45	992.1	1025.83	943.55	999.55	1027.83	984.783	937	#DIV/0!
2011-03-03	1900-03-01 14:00:00	956.2	838.867	332.783	909.733	879.617	863.417	952	930.15	932.367	896.267	964.683	924.8	840.95	#DIV/0!
2011-03-03	1900-03-01 15:00:00	807.35	669.5	274.433	765.433	701.717	693.2	770.7	762.917	827.4	719.833	818.083	796.083	676.317	#DIV/0!
2011-03-03	1900-03-01 16:00:00	600.283	452.883	163.242	573.483	493.217	461.533	367.633	531.4	680.55	490.083	611.417	606.167	471.65	#DIV/0!
2011-03-03	1900-03-01 17:00:00	353.15	207.55	116.8	340.433	252.017	212.067	456.75	272.683	477.817	233.633	370.633	365.433	221.167	215.7
2011-03-03	1900-03-01 18:00:00	82.9157	20.6647	58.2283	80.8573	35.8535	27.0947	127.317	38.6563	236.2	23.6258	101.112	105.17	33.4758	1.69
2011-03-03	1900-03-01 19:00:00	0.3425	0	0.689	0.0875	0	0	4.06167	0	37.7397	0	1.43517	0.4225	0	0
2011-03-03	1900-03-01 20:00:00	0.00366667	0	0	0	0	0	0	0	0	0	0	0	0	0
2011-03-03	1900-03-01 21:00:00	0	0	0	0	0	0	0	0	0	0	0	0	0	#DIV/0!
2011-03-03	1900-03-01 22:00:00	0	0	0	0	0	0	0	0	0	0	0	0	0	0
2011-03-03	1900-03-01 23:00:00	0	0	0	0	0	0	0	0	0	0	0	0	0	#DIV/0!
2011-03-04	1900-03-02	0	0	0	0	0	0	0	0	0	0	0	0	0	#DIV/0!
2011-03-04	1900-03-02 01:00:00	0	0.00733333	0	0.0075	0	0	0	0	0	0	0	0	0	0
2011-03-04	1900-03-02 02:00:00	0	0.00366667	0	0	0	0	0	0	0	0	0	0	0	0
2011-03-04	1900-03-02 03:00:00	0.00366667	0	0	0.00366667	0	0	0	0	0	0	0	0	0	#DIV/0!
2011-03-04	1900-03-02 04:00:00	0	0	0	0.0075	0	0	0	0	0	0	0	0	0	#DIV/0!
2011-03-04	1900-03-02 05:00:00	0	0	0	0	0	0	0	0	0	0	0	0	0	0
2011-03-04	1900-03-02 06:00:00	0	3.219	0	0.00366667	0.319667	1.06583	0	1.991	0	1.40833	0	0	1.69783	1.42175
2011-03-04	1900-03-02 07:00:00	45.5297	112.103	5.62483	51.5552	91.475	96.215	1.41233	79.7067	0.4835	53.5917	34.9382	54.7495	110.585	45.3833
2011-03-04	1900-03-02 08:00:00	294.783	360.05	44.3267	284.45	348.1	353.883	32.195	345.75	72.565	206	277.783	252.783	358.917	288.675
2011-03-04	1900-03-02 09:00:00	551.183	589.567	47.1533	522.1	583.767	597.667	118.527	596.45	309.2	594.717	535.9	496.867	602.283	582.3
2011-03-04	1900-03-02 10:00:00	767.383	782.05	114.392	727.25	784.567	797.983	493.017	808.433	543.533	788.983	753.55	713.733	794.067	626.55
2011-03-04	1900-03-02 11:00:00	926.833	913.717	190.417	877.8	928.85	937.567	828.283	963.467	744.617	930.683	921.083	872.383	921.85	879.6
2011-03-04	1900-03-02 12:00:00	1017.63	969.15	165.583	959.267	1001.27	995.2	695.567	1035.83	893.483	1000.62	1021.75	968.517	973.767	#DIV/0!
2011-03-04	1900-03-02 13:00:00	1007.87	952.5	197.95	963.05	981.75	981.383	993.283	1034.33	965.05	928.067	1026.33	983.867	952.9	#DIV/0!
2011-03-04	1900-03-02 14:00:00	930.5	849.917	281.933	895.333	886.5	886.067	890.583	937.2	959.3	882.233	949.283	931.083	857.883	816.9
2011-03-04	1900-03-02 15:00:00	791.283	686.983	83.325	751.867	692.15	710.417	620.15	764.333	863.833	666.517	807.967	797.567	693.683	#DIV/0!
2011-03-04	1900-03-02 16:00:00	582.6	466.383	85.605	548.133	463.817	485.283	147.75	537.017	708.267	458.417	604	600.217	478.1	#DIV/0!
2011-03-04	1900-03-02 17:00:00	340.033	217	62.7133	306.967	250.65	229.733	50.9333	283.533	500.133	209.467	359.85	359.983	231.45	#DIV/0!
2011-03-04	1900-03-02 18:00:00	78.4427	20.575	11.6827	71.5218	22.202	26.5822	17.47	38.52	258.633	21.751	99.47	97.852	35.6195	#DIV/0!
2011-03-04	1900-03-02 19:00:00	0.369	0	0.464333	0.1065	0	0	2.04383	0	41.4618	0	1.95667	0.453	0	#DIV/0!
2011-03-04	1900-03-02 20:00:00	0	0	0	0	0	0	0	0	0	0	0	0	0	#DIV/0!
2011-03-04	1900-03-02 21:00:00	0	0	0	0	0	0	0	0	0	0	0	0	0	#DIV/0!
2011-03-04	1900-03-02 22:00:00	0.00733333	0.00366667	0	0	0	0	0	0	0	0	0	0	0	#DIV/0!
2011-03-04	1900-03-02 23:00:00	0	0	0	0	0	0	0	0	0	0	0	0	0	#DIV/0!
2011-03-05	1900-03-03	0.00366667	0	0	0	0	0	0	0	0	0	0	0	0	#DIV/0!
2011-03-05	1900-03-03 01:00:00	0.0075	0	0	0	0	0	0	0	0	0	0	0	0	#DIV/0!
2011-03-05	1900-03-03 02:00:00	0.00366667	0	0	0	0	0	0	0	0	0	0	0	0	0
2011-03-05	1900-03-03 03:00:00	0	0	0	0	0	0	0	0	0	0	0	0	0	0
2011-03-05	1900-03-03 04:00:00	0	0	0	0	0	0	0	0	0	0	0	0	0	#DIV/0!
2011-03-05	1900-03-03 05:00:00	0.0075	0	0	0	0	0	0	0	0	0	0	0	0	#DIV/0!
2011-03-05	1900-03-03 06:00:00	0	3.604	0	0.0075	0	1.12683	0	1.0125	0	3.33033	0	0	1.873	#DIV/0!
2011-03-05	1900-03-03 07:00:00	22.1122	112.54	4.53783	50.7557	28.2775	95.5717	10.7648	52.2633	0.544333	66.0633	34.0287	45.9218	112.487	77.36
2011-03-05	1900-03-03 08:00:00	104.782	357.717	54.7	280.85	259.262	347.283	54.7583	301.725	72.7567	173.167	272.017	147.267	360.167	419.575
2011-03-05	1900-03-03 09:00:00	404.933	589.8	172.383	517.417	552.883	591.133	73.73	418	308.383	243.567	532.183	387.948	600.233	220.9
2011-03-05	1900-03-03 10:00:00	672.183	781.683	190.867	722.45	765.15	795.917	252.967	673.583	543.483	411.367	753.283	697.317	793.117	483.9
2011-03-05	1900-03-03 11:00:00	803.65	914.4	212.918	871.383	881.083	937.333	672.217	709.767	744.183	724.067	917.467	462.75	921.717	962.6
2011-03-05	1900-03-03 12:00:00	967.55	961.167	215.567	951.183	410.3	996.567	960.433	605.367	892.783	952.45	1009.57	477.233	973.85	977.65
2011-03-05	1900-03-03 13:00:00	899.133	947.367	101.155	956.417	538.8	976.45	979.483	921.467	961.767	527.083	1011.67	457.75	954.983	969.35
2011-03-05	1900-03-03 14:00:00	953.767	850.283	69.02	891.683	544.583	818.083	980.683	312.183	960.217	198.627	950.5	973.8	860.067	#DIV/0!
2011-03-05	1900-03-03 15:00:00	207.5	681.417	49.1367	750.083	624.183	604.9	387.067	338.7	865.65	126.76	804.067	773.717	690.5	#DIV/0!
2011-03-05	1900-03-03 16:00:00	315.567	458.417	168.967	551.5	430.633	176.717	117.187	270.4	701.017	536.983	592.917	457.5	465.2	#DIV/0!
2011-03-05	1900-03-03 17:00:00	43.2483	210.783	20.595	318.033	279.7	200.05	98.0667	67.8933	484.25	167.808	357.8	284.465	221.217	#DIV/0!
2011-03-05	1900-03-03 18:00:00	30.595	20.1345	11.1958	82.7155	36.5058	15.6517	22.6442	15.8015	244.583	20.4565	99.86	31.324	32.9973	#DIV/0!
2011-03-05	1900-03-03 19:00:00	0.346333	0	0	0.315833	0	0	0.376833	0	29.2818	0	2.3895	0.289333	0	#DIV/0!
2011-03-05	1900-03-03 20:00:00	0	0.00366667	0	0.0075	0	0	0	0	0	0	0	0	0	#DIV/0!
2011-03-05	1900-03-03 21:00:00	0.00366667	0	0	0	0	0	0	0	0	0	0	0	0	#DIV/0!
2011-03-05	1900-03-03 22:00:00	0.00366667	0.0111667	0	0	0	0	4.92167	0	0	0	0	0	0	#DIV/0!
2011-03-05	1900-03-03 23:00:00	0	0	0	0.00366667	0	0	36.6617	0	0	0	0	0	0	#DIV/0!
2011-03-06	1900-03-04	0.00366667	0	0	0	0	0	44.7367	0	0	0	0	0	0	#DIV/0!
2011-03-06	1900-03-04 01:00:00	0.0075	0	0	0	0	0	14.8062	0	0	0	0	0	0	#DIV/0!
2011-03-06	1900-03-04 02:00:00	0	0	0	0	0	0	10.64	0	0	0	0	0	0	#DIV/0!
2011-03-06	1900-03-04 03:00:00	0	0	0	0	0	0	0	0	0	0	0	0	0	#DIV/0!
2011-03-06	1900-03-04 04:00:00	0.00366667	0.00366667	0	0	0	0	0	0	0	0	0	0	0	#DIV/0!
2011-03-06	1900-03-04 05:00:00	0.00366667	0.00366667	0	0	0	0	0	0	0	0	0	0	0	#DIV/0!
2011-03-06	1900-03-04 06:00:00	0	3.42467	0	0	0.182667	1.05067	0	1.57983	0	1.42367	0	0	1.694	5.001
2011-03-06	1900-03-04 07:00:00	40.637	110.088	14.3002	53.8512	76.175	93.8033	10.989	74.4433	0.491	110.693	35.9577	44.7953	106.673	137.34
2011-03-06	1900-03-04 08:00:00	262.1	350.167	139.015	286.717	317.817	341.6	193.168	307.617	69.9967	385.65	273.7	227.6	348.767	380.5
2011-03-06	1900-03-04 09:00:00	510.717	577.6	284.383	524.283	548.083	585.483	456.967	550.033	297.95	626.483	531.583	460.383	575.45	605.733
2011-03-06	1900-03-04 10:00:00	721.35	771.517	401.917	727.267	743.367	788.667	678.45	755.067	532.3	812.35	749.55	670.4	774.533	784.175
2011-03-06	1900-03-04 11:00:00	862.667	873.833	486.867	877.667	868.933	660.983	857.45	904.983	733.067	964.183	912.417	827.667	916.533	925
2011-03-06	1900-03-04 12:00:00	876.967	918.75	537.583	963.55	615.217	608.683	964.7	902.783	887.7	1021.67	1006.05	874.167	972.25	974.3
2011-03-06	1900-03-04 13:00:00	374.15	719.4	553.633	966.083	705.433	367.217	1001.65	713	969.933	1010.63	1015.33	972.533	963.25	948.7
2011-03-06	1900-03-04 14:00:00	259.067	596.75	529.683	898.7	730.933	857.9	956.683	367.367	967.033	905.333	947.833	867.633	851.733	863.1
2011-03-06	1900-03-04 15:00:00	392.883	659.583	464.317	754.267	433.217	790.633	770.933	328.333	858.15	719.4	802.367	704.633	612.917	706.15
2011-03-06	1900-03-04 16:00:00	429.783	449.517	364.417	556.133	164.283	385.067	622.267	224.433	696.517	451.067	600.917	504.033	426.283	439.45
2011-03-06	1900-03-04 17:00:00	89.03	201.622	147.058	321.1	59.6717	126.065	375.4	113.503	207.017	214.522	358.183	288.317	216.433	178.97
2011-03-06	1900-03-04 18:00:00	66.7753	19.5968	40.785	75.6392	13.1735	19.3803	120.548	16.9132	208.367	20.4673	100.845	78.5483	34.72	19.413
2011-03-06	1900-03-04 19:00:00	0.0951667	0	0.963	0.076	0	0	8.39717	0	38.6617	0	2.0355	0.384333	0	0
2011-03-06	1900-03-04 20:00:00	0.0075	0	0	0	0	0	0	0	0	0	0	0	0	0
2011-03-06	1900-03-04 21:00:00	0	0	0	0	0	0	0	0	0	0	0	0	0	0
2011-03-06	1900-03-04 22:00:00	0.00366667	0.00366667	0	0	0	0	0	0	0	0	0	0	0	0
2011-03-06	1900-03-04 23:00:00	0.011	0	0	0	0	0	0	0	0	0	0	0	0	0
2011-03-07	1900-03-05	0	0.00366667	0	0	0	0	0	0	0	0	0	0	0	0
2011-03-07	1900-03-05 01:00:00	0	0.00366667	0	0.00366667	0	0	0	0	0	0	0	0	0	0
2011-03-07	1900-03-05 02:00:00	0	0	0	0.00366667	0	0	0	0	0	0	0	0	0	0
2011-03-07	1900-03-05 03:00:00	0.00366667	0	0	0	0	0	0	0	0	0	0	0	0	0
2011-03-07	1900-03-05 04:00:00	0	0	0	0	0	0	0	0	0	0	0	0	0	0
2011-03-07	1900-03-05 05:00:00	0	0	0	0	0	0	0	0	0	0	0	0	0	0
2011-03-07	1900-03-05 06:00:00	0	2.683	0	0.0493333	0	0.8185	0	0.810667	0	2.23317	0	0	1.081	2.602
2011-03-07	1900-03-05 07:00:00	29.8333	114.873	12.3103	52.7267	36.6773	101.458	11.9837	85.0467	0.194	116.045	34.638	49.6318	115.203	158.578
2011-03-07	1900-03-05 08:00:00	255.367	362.7	144.95	281.85	274.783	358.167	193.445	210.55	74.2532	392.933	267.15	230.6	363.15	403.267
2011-03-07	1900-03-05 09:00:00	513.917	592.15	294.317	512.917	521.783	601.333	461.867	244.717	310.167	636.033	525	442.883	596.45	627.075
2011-03-07	1900-03-05 10:00:00	667.55	786.267	413.95	717.317	715.517	799.917	690.183	579.1	535.117	832.017	746.617	659.333	791	809.167
2011-03-07	1900-03-05 11:00:00	846.967	931.8	501.717	865.667	517.833	939.967	868.25	761.783	743.117	972.467	910.517	873.767	920.633	924.675
2011-03-07	1900-03-05 12:00:00	943.633	1004.75	555.283	953.75	443.667	998.2	981.75	786.433	884.667	1026.83	1005.55	797.083	966.05	978.35
2011-03-07	1900-03-05 13:00:00	815.517	972.75	565.85	952.35	632.15	969.283	999.25	402.1	952.967	1001.83	1014.63	427.5	907.867	949.333
2011-03-07	1900-03-05 14:00:00	298.65	774.583	542.7	898.5	499.333	924.3	985.767	378.533	878.067	900.25	951.45	738.55	851.75	852.275
2011-03-07	1900-03-05 15:00:00	695.183	675.8	475.983	759.033	398.917	336.917	838.267	375.783	830.467	714.417	807.333	564.367	690.617	648.3
2011-03-07	1900-03-05 16:00:00	564.133	425.917	375.717	558.6	350.633	192.598	594.483	381.583	670.983	512.483	603.617	533.733	468.05	491.475
2011-03-07	1900-03-05 17:00:00	276.25	191.3	245.8	323.817	84.725	79.5683	374.3	188.372	468.867	246.767	360.7	280.467	219.417	211.9
2011-03-07	1900-03-05 18:00:00	74.656	25.7717	88.625	78.3253	22.0975	15.4183	143.993	14.9932	233.583	30.7788	102.925	48.78	30.7892	26.1223
2011-03-07	1900-03-05 19:00:00	0.453	0	2.0885	0.133167	0	0	5.43933	0	38.5267	0	1.991	0.392	0	0
2011-03-07	1900-03-05 20:00:00	0	0	0	0	0	0	0	0	0	0	0	0	0	0
2011-03-07	1900-03-05 21:00:00	0	0	0	0	0	0	0	0	0	0	0	0	0	0
2011-03-07	1900-03-05 22:00:00	0	0	0	0	0	0	0	0	0	0	0	0	0	0
2011-03-07	1900-03-05 23:00:00	0	0	0	0	0	0	0	0	0	0	0	0	0	0
2011-03-08	1900-03-06	0	0	0	0	0	0	0	0	0	0	0	0	0	0
2011-03-08	1900-03-06 01:00:00	0	0	0	0	0	0	0	0	0	0	0	0	0	0
2011-03-08	1900-03-06 02:00:00	0	0.011	0	0	0	0	0	0	0	0	0	0	0	0
2011-03-08	1900-03-06 03:00:00	0	0	0	0	0	0	0	0	0	0	0	0	0	0
2011-03-08	1900-03-06 04:00:00	0.00366667	0	0	0	0	0	0	0	0	0	0	0	0	0
2011-03-08	1900-03-06 05:00:00	0	0	0	0.0075	0	0	0	0	0	0	0	0	0	0
2011-03-08	1900-03-06 06:00:00	0	3.58117	0	0.0456667	0.399667	1.13817	0	1.93383	0	2.45883	0	0	2.83167	1.68267
2011-03-08	1900-03-06 07:00:00	47.386	110.837	13.4855	54.2243	87.0717	90.4317	12.2807	80.7583	1.21817	118.51	37.7052	51.554	97.53	133.705
2011-03-08	1900-03-06 08:00:00	270.383	361.233	142.218	285.2	322.717	349.633	192.58	325.2	70.65	399.65	275.917	241.317	354.917	413.8
2011-03-08	1900-03-06 09:00:00	523.433	577.633	291.95	520.033	540.767	591.833	458.1	569.45	300.9	643.617	536.4	476.067	599.05	638.733
2011-03-08	1900-03-06 10:00:00	744.783	771.017	413.617	719.8	740.283	787.25	688.75	779.517	539.083	833.983	754	688.417	792.5	808.775
2011-03-08	1900-03-06 11:00:00	799.6	908.6	502.25	868.917	873.283	930.6	862.767	930.767	742.133	972.183	916.233	849.2	906.517	928.733
2011-03-08	1900-03-06 12:00:00	714.283	954.933	559.467	951.667	791.083	975.633	976.65	989.15	860.25	1036.5	1014.28	944.1	957.467	979.475
2011-03-08	1900-03-06 13:00:00	195.733	927.767	569.033	957.383	651.267	982.067	1001.62	914.983	937.5	1009.42	1020.17	962.867	949.583	950.25
2011-03-08	1900-03-06 14:00:00	255.167	841.867	544.55	896.117	432.817	856.45	993.217	627.5	933.417	911.817	948.383	914.433	849.867	853.267
2011-03-08	1900-03-06 15:00:00	475.733	653.767	477.867	757.333	145.9	603.017	845.067	622.183	843.3	740.4	803.367	781.033	685.4	692.725
2011-03-08	1900-03-06 16:00:00	565.233	455.4	376.567	559.183	315.517	249.75	649.317	507.1	684.217	513.8	602.667	609.45	447.033	482.133
2011-03-08	1900-03-06 17:00:00	224.583	180.782	248.583	323.983	167.213	140.983	412.583	224.833	468.583	247.467	359.6	351.583	195.77	235.5
2011-03-08	1900-03-06 18:00:00	30.0073	17.4725	93.4817	77.3372	24.6127	13.3832	158.042	21.3662	218	28.5963	101.945	51.591	15.4918	28.0033
2011-03-08	1900-03-06 19:00:00	0	0	2.33283	0.175	0	0	6.1285	0	23.6735	0	2.176	0.2435	0	0
2011-03-08	1900-03-06 20:00:00	0.00366667	0	0	0	0	0	0	0	0	0	0	0	0	0
2011-03-08	1900-03-06 21:00:00	0	0	0	0	0	0	0	0	0	0	0	0	0	0
2011-03-08	1900-03-06 22:00:00	0	0	0	0.00366667	0	0	0	0	0	0	0	0	0	0
2011-03-08	1900-03-06 23:00:00	0	0.00366667	0	0	0	0	0	0	0	0	0	0	0	0
2011-03-09	1900-03-07	0	0	0	0.00366667	0	0	0	0	0	0	0	0	0	0
2011-03-09	1900-03-07 01:00:00	0.00366667	0.00366667	0	0	0	0	0	0	0	0	0	0	0	0
2011-03-09	1900-03-07 02:00:00	0	0	0	0.00366667	0	0	0	0	0	0	0	0	0	0
2011-03-09	1900-03-07 03:00:00	0	0	0	0	0	0	0	0	0	0	0	0	0	0
2011-03-09	1900-03-07 04:00:00	0	0	0	0.0075	0	0	0	0	0	0	0	0	0	0
2011-03-09	1900-03-07 05:00:00	0	0.00366667	0	0	0	0	0	0	0	0	0	0	0	0
2011-03-09	1900-03-07 06:00:00	0	7.06733	0	0.110333	0.118	2.322	0	1.02767	0	2.63383	0	0	4.71567	4.8135
2011-03-09	1900-03-07 07:00:00	49.0528	112.615	14.2163	56.4485	37.6928	49.41	12.917	38.1683	1.614	121.53	38.1672	19.8625	130.562	142.373
2011-03-09	1900-03-07 08:00:00	287.367	336.217	147.608	291.233	215.467	161.733	197.222	95.66	94.1117	404.083	275.7	67.8917	390.25	391.375
2011-03-09	1900-03-07 09:00:00	533.133	586.417	298.983	527.9	572.317	378.117	462.583	221.15	318.3	647.9	538.1	161.3	640.2	649.65
2011-03-09	1900-03-07 10:00:00	745.25	779.583	423.183	728.75	752.433	488.983	690.583	590.983	558.45	841.633	753.983	501.6	785.3	827.4
2011-03-09	1900-03-07 11:00:00	903.4	899.567	513.167	878.183	893.567	934.4	867.967	927.183	750.933	979.75	913.35	851.95	920.983	942.375
2011-03-09	1900-03-07 12:00:00	992.533	954.283	565.933	957.533	959.867	992.833	984.5	998.783	905.167	1036.67	1012.23	944.233	966.15	992.033
2011-03-09	1900-03-07 13:00:00	998.417	916.117	576.317	967.2	898.65	819.567	1016.9	1004.48	964.917	1017.1	1020.58	965.883	956.333	962.225
2011-03-09	1900-03-07 14:00:00	922.967	634.817	551.05	907.583	740.35	169.7	978.55	918.5	961.35	907.883	956.783	913.267	782.25	856.275
2011-03-09	1900-03-07 15:00:00	787.567	435.833	482.733	766.667	526.4	90.8033	869.533	734.333	507.583	733.15	809.95	786.517	292.183	691.1
2011-03-09	1900-03-07 16:00:00	585.85	455.583	374.883	559.75	473.733	53.4317	666.233	445.417	421.133	510.933	605.217	595.7	232.367	473.05
2011-03-09	1900-03-07 17:00:00	335.9	246.117	242.833	323.383	186.733	40.255	409.317	288.267	299.717	250.833	363.133	356.067	106.628	234.3
2011-03-09	1900-03-07 18:00:00	78.9835	21.51	89.6817	81.8737	34.145	5.59867	152.745	32.1718	71.3383	29.5757	105.253	105.053	9.73283	41.8888
2011-03-09	1900-03-07 19:00:00	0.4835	0	2.01767	0.247333	0	0	5.66033	0	10.6262	0	2.29817	0.555833	0	0
2011-03-09	1900-03-07 20:00:00	0	0.00366667	0	0	0	0	0	0	0	0	0	0	0	0
2011-03-09	1900-03-07 21:00:00	0	0	0	0	0	0	0	0	0	0	0	0	0	0
2011-03-09	1900-03-07 22:00:00	0	0	0	0	0	0	0	0	0	0	0	0	0	0
2011-03-09	1900-03-07 23:00:00	0	0	0	0	0	0	0	0	0	0	0	0	0	0
2011-03-10	1900-03-08	0	0.00366667	0	0	0	0	0	0	0	0	0	0	0	0
2011-03-10	1900-03-08 01:00:00	0	0	0	0	0	0	0	0	0	0	0	0	0	0
2011-03-10	1900-03-08 02:00:00	0	0	0	0.0075	0	0	0	0	0	0	0	0	0	0
2011-03-10	1900-03-08 03:00:00	0	0	0	0	0	0	0	0	0	0	0	0	0	0
2011-03-10	1900-03-08 04:00:00	0.0113333	0	0	0	0	0	0	0	0	0	0	0	0	0
2011-03-10	1900-03-08 05:00:00	0	0	0	0	0	0	0	0	0	0	0	0	0	0
2011-03-10	1900-03-08 06:00:00	0	3.433	0	0.152167	0.407333	0.612833	0	1.93767	0	3.21567	0	0	0.947667	3.568
2011-03-10	1900-03-08 07:00:00	53.8418	58.8517	14.9827	59.7323	107.507	33.9817	14.1103	92.295	0.0685	131.267	40.7488	55.5003	30.0133	158.51
2011-03-10	1900-03-08 08:00:00	300.467	345.083	150.94	299.283	341.283	185.107	201.005	338.45	29.2993	397.083	290.25	256.917	133.162	407
2011-03-10	1900-03-08 09:00:00	550.817	529.85	301.167	532.233	571.35	511.983	462.367	577.8	92.0017	647.9	546.767	483	435.75	636.2
2011-03-10	1900-03-08 10:00:00	757.267	636.633	425.283	732.067	759.3	688.4	694.433	777.1	388.15	852.733	763.9	691.35	744.533	840.3
2011-03-10	1900-03-08 11:00:00	909.417	807.383	513.8	877.233	894.983	780.4	875.583	927.683	729.683	994.8	924.217	850.167	860.817	958.267
2011-03-10	1900-03-08 12:00:00	994.233	496.483	564.167	960.067	953.167	966.133	989.2	986.8	851.333	1044.17	1016.4	945.283	928.433	992.075
2011-03-10	1900-03-08 13:00:00	998.967	349.083	571.883	967.55	939.617	959.217	1021.22	994.6	510.333	1009.33	1021.67	964.6	695.467	962.833
2011-03-10	1900-03-08 14:00:00	942.667	263.75	547.383	907.1	796.217	750.6	978.217	899.817	199.533	903.417	954.183	911.117	394.217	865.025
2011-03-10	1900-03-08 15:00:00	793.783	325.567	501.8	763.1	480.5	504.55	851.533	710.983	149.983	737.367	810.333	744.05	236.217	681.9
2011-03-10	1900-03-08 16:00:00	596.217	138.688	388.267	563.15	189.417	92.79	597.35	527.517	149.433	501.717	606.4	553.017	265.267	462.833
2011-03-10	1900-03-08 17:00:00	331.617	72.82	242.267	332.517	45.2867	77.855	335.167	148.83	140.133	236.617	359.167	266.568	101.133	218.125
2011-03-10	1900-03-08 18:00:00	70.5937	10.3422	89.1383	83.9247	6.85467	7.47133	137.147	22.2922	43.7083	22.0333	103.698	52.2503	25.0467	22.7803
2011-03-10	1900-03-08 19:00:00	0.159667	0	1.4465	0.315833	0	0	4.3815	0	9.13733	0	2.31383	0.1255	0	0
2011-03-10	1900-03-08 20:00:00	0	0	0	0	0	0	0	0	0	0	0	0	0	0
2011-03-10	1900-03-08 21:00:00	0	0	0	0	0	0	0	0	0	0	0	0	0	0
2011-03-10	1900-03-08 22:00:00	0	0.00366667	0	0	0	0	0	0	0	0	0	0	0	0
2011-03-10	1900-03-08 23:00:00	0	0	0	0	0	0	0	0	0	0	0	0	0	0
2011-03-11	1900-03-09	0	0	0	0	0	0	0	0	0	0	0	0	0	0
2011-03-11	1900-03-09 01:00:00	0	0	0	0	0	0	0	0	0	0	0	0	0	0
2011-03-11	1900-03-09 02:00:00	0.00366667	0	0	0	0	0	0	0	0	0	0	0	0	0
2011-03-11	1900-03-09 03:00:00	0.00366667	0	0	0	0	0	0	0	0	0	0	0	0	0
2011-03-11	1900-03-09 04:00:00	0	0	0	0	0	0	0	0	0	0	0	0	0	0
2011-03-11	1900-03-09 05:00:00	0	0	0	0	0	0	0	0	0	0	0	0	0	0
2011-03-11	1900-03-09 06:00:00	0.00366667	4.01617	0	0.163667	0	1.58733	0	1.298	0	1.9795	0	0	2.4515	5.55475
2011-03-11	1900-03-09 07:00:00	59.0518	122.795	20.5058	60.0978	17.7995	100.443	9.8815	19.47	0.681333	96.4517	39.986	20.4852	115.542	77.18
2011-03-11	1900-03-09 08:00:00	104.478	371.35	154.027	300.817	90.8483	346.517	216.267	102.363	80.3033	402.533	280.883	52.47	349.95	227.075
2011-03-11	1900-03-09 09:00:00	167.15	593.517	301.517	533.217	401.85	580.867	467.833	219.533	312.983	634.367	536.267	156.092	587.583	572.833
2011-03-11	1900-03-09 10:00:00	327.917	595.233	423.2	729.833	531.517	778.983	689.883	611.633	534.033	840.65	752	161.1	777.7	820.15
2011-03-11	1900-03-09 11:00:00	893.45	641.467	511.217	875.383	406.45	916.333	866.367	468.383	728.7	988.6	911.65	218.467	908.5	951.55
2011-03-11	1900-03-09 12:00:00	423.25	481.433	561.267	952.583	167.05	892.917	985.933	184.65	878.6	1046.17	1005.28	211.167	959.483	994.533
2011-03-11	1900-03-09 13:00:00	255.683	800.733	568.983	953.967	371.35	751.333	999.167	197.433	951.55	969.183	1014.7	194.25	942.683	#DIV/0!
2011-03-11	1900-03-09 14:00:00	289.117	526.75	453.367	896.95	326.567	487.967	835.7	272.417	961.017	811.1	943.833	288.25	778.683	#DIV/0!
2011-03-11	1900-03-09 15:00:00	235.1	584.35	403.783	747.383	212.1	356.033	770.05	467.233	370.067	686.467	799.383	267.333	180.283	#DIV/0!
2011-03-11	1900-03-09 16:00:00	249.267	269.55	326.3	419.3	145.298	321.517	513.75	102.578	620.917	347.917	597.3	230.633	335.233	#DIV/0!
2011-03-11	1900-03-09 17:00:00	219.9	135.187	90.1433	302.417	85.78	216.017	165.633	37.6517	433.867	171.888	356.233	109.575	215.16	147.2
2011-03-11	1900-03-09 18:00:00	49.7485	23.0027	38.9583	78.209	26.3188	29.0375	119.688	4.39983	195.803	15.9918	102.767	20.9655	32.5107	#DIV/0!
2011-03-11	1900-03-09 19:00:00	0.0456667	0	0.567167	0.247333	0	0	3.22833	0	36.5283	0	2.37433	0	0	#DIV/0!
2011-03-11	1900-03-09 20:00:00	0	0	0	0	0	0	0	0	0	0	0	0	0	#DIV/0!
2011-03-11	1900-03-09 21:00:00	0	0	0	0	0	0	0	0	0	0	0	0	0	#DIV/0!
2011-03-11	1900-03-09 22:00:00	0	0	0	0	0	0	0	0	0	0	0	0	0	#DIV/0!
2011-03-11	1900-03-09 23:00:00	0	0	0	0	0	0	0	0	0	0	0	0	0	#DIV/0!
2011-03-12	1900-03-10	0	0	0	0	0	0	0	0	0	0	0	0	0	#DIV/0!
2011-03-12	1900-03-10 01:00:00	0	0.00366667	0	0	0	0	0	0	0	0	0	0	0	#DIV/0!
2011-03-12	1900-03-10 02:00:00	0	0.00366667	0	0	0	0	0	0	0	0	0	0	0	#DIV/0!
2011-03-12	1900-03-10 03:00:00	0	0	0	0	0	0	0	0	0	0	0	0	0	#DIV/0!
2011-03-12	1900-03-10 04:00:00	0	0.00366667	0	0	0	0	0	0	0	0	0	0	0	#DIV/0!
2011-03-12	1900-03-10 05:00:00	0	0	0	0	0	0	0	0	0	0	0	0	0	#DIV/0!
2011-03-12	1900-03-10 06:00:00	0	4.9065	0	0.190333	0	2.158	0	0.0875	0	3.292	0	0	3.23817	#DIV/0!
2011-03-12	1900-03-10 07:00:00	10.7317	134.608	15.1348	58.2685	23.2737	109.64	17.145	35.5583	0.890833	127.213	36.7522	20.2522	131.428	#DIV/0!
2011-03-12	1900-03-10 08:00:00	131.613	372.25	154.897	283.4	104.717	363.883	193.883	118.013	71.7633	397.817	261.433	119.955	375.917	#DIV/0!
2011-03-12	1900-03-10 09:00:00	506.6	600.3	299.55	511.85	301.783	586.683	454.883	137.322	193.867	643.967	516.95	273.15	606.917	#DIV/0!
2011-03-12	1900-03-10 10:00:00	538.617	796.117	422.15	712.717	638.75	783.467	685.4	333.333	313.583	842.833	735.467	398.683	793.917	#DIV/0!
2011-03-12	1900-03-10 11:00:00	760.583	915.967	462.217	859.917	477.433	929.817	851.533	574.95	737.433	995.65	898.333	616.467	908.083	#DIV/0!
2011-03-12	1900-03-10 12:00:00	776.983	971.033	184.6	818.117	785.8	940.05	897.667	753.8	850.067	1030.15	918.517	846.05	948.95	#DIV/0!
2011-03-12	1900-03-10 13:00:00	596.467	937.433	382.817	781.15	679.183	961	1084.67	753.083	972.233	323.167	520.583	718.517	915.617	#DIV/0!
2011-03-12	1900-03-10 14:00:00	737.183	851.983	401.317	654.65	884.6	751.933	337.217	464.817	806.65	133.278	554.383	503.45	869	#DIV/0!
2011-03-12	1900-03-10 15:00:00	338.317	679.033	175.45	560.383	742.833	642.45	508.817	325.483	772	158.09	437.417	454.633	659.25	#DIV/0!
2011-03-12	1900-03-10 16:00:00	287.7	448.283	196.682	285.425	332.433	103.968	285.667	143.453	400.283	452.25	147.332	354.8	461.05	#DIV/0!
2011-03-12	1900-03-10 17:00:00	55.0817	217.967	173.03	128.33	105.098	95.425	195.883	69.2217	329.717	132.883	174.995	234.218	218.35	#DIV/0!
2011-03-12	1900-03-10 18:00:00	16.2285	23.7117	18.201	55.7752	12.4727	21.8298	143.895	12.4948	169.675	33.7835	71.155	13.5618	38.5347	#DIV/0!
2011-03-12	1900-03-10 19:00:00	0.00366667	0	0	0.159667	0	0	1.16867	0	41.1995	0	1.93383	0	0	#DIV/0!
2011-03-12	1900-03-10 20:00:00	0	0.00366667	0	0.00366667	0	0	0	0	0	0	0	0	0	#DIV/0!
2011-03-12	1900-03-10 21:00:00	0	0	0	0.0075	0	0	0	0	0	0	0	0	0	0
2011-03-12	1900-03-10 22:00:00	0	0	0	0	0	0	0	0	0	0	0	0	0	0
2011-03-12	1900-03-10 23:00:00	0	0	0	0	0	0	0	0	0	0	0	0	0	#DIV/0!
2011-03-13	1900-03-11	0.00366667	0	0	0	0	0	0	0	0	0	0	0	0	#DIV/0!
2011-03-13	1900-03-11 01:00:00	0.0113333	0.00366667	0	0	0	0	0	0	0	0	0	0	0	#DIV/0!
2011-03-13	1900-03-11 02:00:00	0.00366667	0.0111667	0	0	0	0	0	0	0	0	0	0	0	#DIV/0!
2011-03-13	1900-03-11 03:00:00	0	0	0	0	0	0	0	0	0	0	0	0	0	0
2011-03-13	1900-03-11 04:00:00	0	0	0	0	0	0	0	0	0	0	0	0	0	0
2011-03-13	1900-03-11 05:00:00	0	0	0	0	0	0	0	0	0	0	0	0	0	0
2011-03-13	1900-03-11 06:00:00	0	4.93733	0	0.171167	0.236	2.333	0	0.921167	0	0.491	0	0	3.34483	0.243333
2011-03-13	1900-03-11 07:00:00	19.8595	126.702	10.0052	40.2878	41.725	107.728	2.85083	31.7467	1.13067	41.6227	37.4908	24.9935	131.978	55.2458
2011-03-13	1900-03-11 08:00:00	118.84	284.117	81.6517	244.35	142.197	350.033	87.975	129.428	87.3233	182.9	263.4	112.808	380.617	284.575
2011-03-13	1900-03-11 09:00:00	278.1	605.45	259.6	514.633	331.517	583.267	412.733	392.717	328.217	666.833	521.267	306.25	613.483	641.233
2011-03-13	1900-03-11 10:00:00	472.9	792.033	479.317	710.517	823.933	782.45	689.6	499.5	557.267	798.633	739.083	258.583	797.983	813.175
2011-03-13	1900-03-11 11:00:00	430.433	919.85	461.45	860.8	940.8	906.683	698.733	559.183	745.617	723.917	903.65	408.533	925.3	973.7
2011-03-13	1900-03-11 12:00:00	658.417	798.25	503.833	947.05	869.983	921.85	334.633	877.383	902.233	612.757	996.817	880.767	978.6	858.8
2011-03-13	1900-03-11 13:00:00	921.433	858.317	555.3	948.633	400.783	983.45	162.667	981.6	964.933	184.462	1007.52	1033.27	959.617	634.575
2011-03-13	1900-03-11 14:00:00	1005.88	774.083	565.033	886.667	392.15	854.933	195.27	620.017	972.883	570.417	942.217	955.717	866.55	95.19
2011-03-13	1900-03-11 15:00:00	666.85	675.433	291.517	750.55	391.383	701.85	363.883	159.22	859.55	334.61	796.417	527.183	690.5	286.507
2011-03-13	1900-03-11 16:00:00	354.517	464.15	111.208	550.2	219.85	487.583	381.517	130.747	708.483	51.989	587.167	424.067	476.85	70.71
2011-03-13	1900-03-11 17:00:00	86.1733	219.633	221.322	317.217	160.217	239.983	233.317	72.5033	494.683	63.9873	346.967	307.05	218.283	30.9925
2011-03-13	1900-03-11 18:00:00	94.0407	22.9128	59.5167	79.2572	20.3015	11.7113	78.4798	17.1523	253.533	14.4263	98.145	62.155	17.8568	2.6265
2011-03-13	1900-03-11 19:00:00	0.0151667	0	1.043	0.281667	0	0	1.45417	0	28.3428	0	2.47767	0.468167	0	0
2011-03-13	1900-03-11 20:00:00	0.00366667	0	0	0	0	0	0	0	0	0	0	0	0	0
2011-03-13	1900-03-11 21:00:00	0	0	0	0	0	0	0	0	0	0	0	0	0	0
2011-03-13	1900-03-11 22:00:00	0	0.00366667	0	0.00366667	0	0	0	0	0	0	0	0	0	0
2011-03-13	1900-03-11 23:00:00	0	0	0	0.0075	0	0	0	0	0	0	0	0	0	0
2011-03-14	1900-03-12	0	0	0	0	0	0	0	0	0	0	0	0	0	0
2011-03-14	1900-03-12 01:00:00	0	0.00366667	0	0.00366667	0	0	0	0	0	0	0	0	0	0
2011-03-14	1900-03-12 02:00:00	0	0	0	0.00366667	0	0	0	0	0	0	0	0	0	0
2011-03-14	1900-03-12 03:00:00	0	0	0	0	0	0	0	0	0	0	0	0	0	0
2011-03-14	1900-03-12 04:00:00	0	0	0	0	0	0	0	0	0	0	0	0	0	0
2011-03-14	1900-03-12 05:00:00	0	0	0	0	0	0	0	0	0	0	0	0	0	0
2011-03-14	1900-03-12 06:00:00	0.00366667	4.8455	0	0.251167	0.0075	2.748	0	0.727	0	2.1925	0	0	3.87517	3.96725
2011-03-14	1900-03-12 07:00:00	30.4213	141.713	21.3405	62.1877	37.9453	117.848	14.3093	36.765	1.477	126.282	43.4458	16.6382	154.242	135.16
2011-03-14	1900-03-12 08:00:00	126.413	389.517	237.683	299.767	150.52	371.3	205.882	163.217	98.855	398.533	285.883	114.888	405.45	367.425
2011-03-14	1900-03-12 09:00:00	336.183	617.017	496.983	529.183	288.683	602.867	430.3	376.083	356.983	617.117	542.583	352.917	640.6	566.45
2011-03-14	1900-03-12 10:00:00	265.45	806.783	717.833	729.95	595.8	799.083	495.717	235.85	588.75	223.183	759.167	492.317	824.85	#DIV/0!
2011-03-14	1900-03-12 11:00:00	755.617	929.433	879.733	876.667	366.183	935.967	573.5	567.6	783.133	201.212	918.267	824.667	946.267	#DIV/0!
2011-03-14	1900-03-12 12:00:00	1057.5	975.733	1006.87	957.117	389.05	993.583	587.583	1044.38	928.783	382.128	1014.9	941.45	992.4	#DIV/0!
2011-03-14	1900-03-12 13:00:00	768.15	921.667	926.4	926.05	235.15	978.767	1057.83	829.75	1005.05	198.667	1022	881.433	972.483	#DIV/0!
2011-03-14	1900-03-12 14:00:00	562.467	786.217	1000.4	873.75	177.733	877.667	920.817	642.083	990.683	435.783	949.833	498.067	875.2	306.2
2011-03-14	1900-03-12 15:00:00	384.467	662.917	433.95	770.2	277.933	710.683	868.35	279.433	884.833	706.067	805.083	467.667	713.217	373.895
2011-03-14	1900-03-12 16:00:00	464.583	449.5	185.567	521.5	201.9	488.583	677.4	121.543	726.55	432.517	605.033	188.483	492.833	445.933
2011-03-14	1900-03-12 17:00:00	347.717	211.333	108.008	329.533	45.3033	241.8	436.8	90.3267	515.5	111.748	366.8	81.685	240.933	170.428
2011-03-14	1900-03-12 18:00:00	58.6733	22.7075	45.0533	77.2215	6.52583	31.5165	167.458	13.6682	274.083	16.417	105.052	45.8642	39.286	22.9597
2011-03-14	1900-03-12 19:00:00	0.182667	0.00733333	2.14317	0.308	0	0	7.9735	0	46.9382	0	2.44767	0.057	0	0
2011-03-14	1900-03-12 20:00:00	0	0	0	0	0	0	0	0	0	0	0	0	0	0
2011-03-14	1900-03-12 21:00:00	0	0	0	0	0	0	0	0	0	0	0	0.00366667	0	0
2011-03-14	1900-03-12 22:00:00	0	0	0	0.00366667	0	0	0	0	0	0	0	0.00366667	0	0
2011-03-14	1900-03-12 23:00:00	0.0075	0.00366667	0	0	0	0	0	0	0	0	0	0	0	0
2011-03-15	1900-03-13	0	0	0	0.00733333	0	0	0	0	0	0	0	0	0	0
2011-03-15	1900-03-13 01:00:00	0	0	0	0.00366667	0	0	0	0	0	0	0	0	0	0
2011-03-15	1900-03-13 02:00:00	0.00366667	0	0	0	0	0	0	0	0	0	0	0	0	0
2011-03-15	1900-03-13 03:00:00	0	0	0	0.00366667	0	0	0	0	0	0	0	0	0	0
2011-03-15	1900-03-13 04:00:00	0	0	0	0.00733333	0	0	0	0	0	0	0	0	0	0
2011-03-15	1900-03-13 05:00:00	0	0	0	0	0	0	0	0	0	0	0	0	0	0
2011-03-15	1900-03-13 06:00:00	0.232167	5.33333	0	0.308167	0.951667	2.68733	0	1.57217	0	3.17017	0	0	4.29267	13.096
2011-03-15	1900-03-13 07:00:00	24.1395	133.805	25.3183	66.7753	72.595	113.193	16.2037	63.575	1.50367	129.505	48.7588	33.1038	140.775	163.78
2011-03-15	1900-03-13 08:00:00	138	374.4	237.633	312.917	156.195	334.317	208.097	165.7	90.8483	401.383	305.917	164.2	386.85	413.65
2011-03-15	1900-03-13 09:00:00	243	596.333	499.833	542.383	233.1	599.783	470.2	310.633	349.283	655.3	563.667	240.733	615.95	640.9
2011-03-15	1900-03-13 10:00:00	235.733	780.333	724.183	742.633	156.167	759.617	693.783	465.433	563.567	779.083	782.467	422.333	801.35	833.45
2011-03-15	1900-03-13 11:00:00	405.467	773.15	680.95	881.767	297.45	920.7	873.833	355.817	757.75	803.333	945.2	501.583	924.85	930.05
2011-03-15	1900-03-13 12:00:00	114.842	531.083	878.667	967.25	199.017	982.65	1008.08	148.645	901.75	763.933	1037.33	272.077	975.65	1019
2011-03-15	1900-03-13 13:00:00	48.525	283.45	967.167	966.783	194.667	729.85	671.55	105.322	973.883	943.45	1049.33	78.7933	924.3	939.4
2011-03-15	1900-03-13 14:00:00	50.44	284.55	701.15	895.167	59.1883	392.85	366.333	75.96	553.233	701.75	977.117	137.75	861.733	875.167
2011-03-15	1900-03-13 15:00:00	62.1167	339.55	320.267	750.8	44.155	560.433	204.55	75.3217	435.417	592.25	829.967	98.6867	617.017	717.475
2011-03-15	1900-03-13 16:00:00	36.7517	480.333	442.567	548.667	53.8533	183.2	321.467	36.3717	143.383	510.317	623.467	60.79	225.05	482.175
2011-03-15	1900-03-13 17:00:00	21.6433	198.262	273.767	329.017	23.53	48.1617	309.95	28.2583	352.55	148.49	371.3	28.0083	223.567	229.233
2011-03-15	1900-03-13 18:00:00	5.295	4.26367	130.94	83.2397	4.89867	8.361	192.967	4.92867	217.003	6.68317	107.598	13.683	39.8772	38.903
2011-03-15	1900-03-13 19:00:00	0	0	7.25967	0.449167	0	0	10.1035	0	19.2345	0	2.52267	0	0	0
2011-03-15	1900-03-13 20:00:00	0	0	0	0	0	0	0	0	0	0	0	0	0	0
2011-03-15	1900-03-13 21:00:00	0	0	0	0	0	0	0	0	0	0	0	0	0	0
2011-03-15	1900-03-13 22:00:00	0	0	0	0	0	0	0	0	0	0	0	0	0	0
2011-03-15	1900-03-13 23:00:00	0	0	0	0.00366667	0	0	0	0	0	0	0	0	0	0
2011-03-16	1900-03-14	0	0	0	0	0	0	0	0	0	0	0	0	0	0
2011-03-16	1900-03-14 01:00:00	0	0	0	0	0	0	0	0	0	0	0	0	0	0
2011-03-16	1900-03-14 02:00:00	0	0	0	0	0	0	0	0	0	0	0	0	0	0
2011-03-16	1900-03-14 03:00:00	0	0.0075	0	0	0	0	0	0	0	0	0	0	0	0
2011-03-16	1900-03-14 04:00:00	0.00366667	0	0	0	0	0	0	0	0	0	0	0	0	0
2011-03-16	1900-03-14 05:00:00	0	0	0	0.00366667	0	0	0	0	0	0	0	0	0	0
2011-03-16	1900-03-14 06:00:00	0	5.81967	0	0.662333	0	2.5925	0	0	0	1.58367	0	0	4.02717	5.8295
2011-03-16	1900-03-14 07:00:00	8.94367	135.342	28.344	68.74	34.3073	110.512	16.906	30.3822	1.48833	33.23	47.4923	16.65	130.32	#DIV/0!
2011-03-16	1900-03-14 08:00:00	52.04	386.917	247.217	299.033	128.658	359.1	213.533	103.538	92.605	125.68	297.267	74.645	376.3	425.933
2011-03-16	1900-03-14 09:00:00	82.57	615.783	506.05	537.067	236.3	595.017	351.5	208.95	341	249.383	564.483	181.5	610.933	655.4
2011-03-16	1900-03-14 10:00:00	143.283	799.25	730.033	740.95	254.883	789.367	643.383	146.633	578.883	249.917	771.2	223.283	795.317	748.7
2011-03-16	1900-03-14 11:00:00	276.683	903.317	898.333	875.75	524.017	929.233	854.033	279.767	776.15	270.45	898.817	277.683	921.917	860.75
2011-03-16	1900-03-14 12:00:00	555.1	409.95	1004.3	730.2	589.7	805.95	998.1	276.9	922.817	558.133	856.033	553.983	974.9	994.933
2011-03-16	1900-03-14 13:00:00	331.233	428.667	1029.83	969.9	565.083	1008.38	1038.67	525.817	1002.4	893.883	930.983	404.133	949.667	#DIV/0!
2011-03-16	1900-03-14 14:00:00	389.483	458.25	989.583	871.767	572.667	509.367	941.583	587.767	1023.17	862.433	919.317	524.767	801.383	#DIV/0!
2011-03-16	1900-03-14 15:00:00	322.75	474.917	859.8	689.867	378.383	677.35	863.967	291.467	678.467	626.033	641.417	498.817	659.783	#DIV/0!
2011-03-16	1900-03-14 16:00:00	253.6	433.95	670	526.283	240.965	300.38	470.667	310.2	729.417	451.933	422.867	448.517	450.933	#DIV/0!
2011-03-16	1900-03-14 17:00:00	228.297	200.1	431.417	286.667	63.1167	61.2167	191.688	88.1	475.65	233.867	203.717	209.667	205.817	#DIV/0!
2011-03-16	1900-03-14 18:00:00	41.0417	23.6133	162.425	86.7453	32.5963	7.88967	101.643	16.1772	247.933	17.3763	134.538	41.2617	29.7687	#DIV/0!
2011-03-16	1900-03-14 19:00:00	0.148333	0	4.214	0.3235	0	0	5.72167	0	48.3578	0	3.58867	0.3425	0	#DIV/0!
2011-03-16	1900-03-14 20:00:00	0	0	0	0	0	0	0	0	0	0	0	0	0	#DIV/0!
2011-03-16	1900-03-14 21:00:00	0.00366667	0	0	0	0	0	0	0	0	0	0	0	0	#DIV/0!
2011-03-16	1900-03-14 22:00:00	0	0	0	0	0	0	0	0	0	0	0	0	0	#DIV/0!
2011-03-16	1900-03-14 23:00:00	0	0	0	0	0	0	0	0	0	0	0	0	0	#DIV/0!
2011-03-17	1900-03-15	0.00366667	0	0	0	0	0	0	0	0	0	0	0	0	#DIV/0!
2011-03-17	1900-03-15 01:00:00	0	0	0	0.00366667	0	0	0	0	0	0	0	0	0	#DIV/0!
2011-03-17	1900-03-15 02:00:00	0	0	0	0	0	0	0	0	0	0	0	0	0	#DIV/0!
2011-03-17	1900-03-15 03:00:00	0.0075	0	0	0	0	0	0	0	0	0	0	0	0	#DIV/0!
2011-03-17	1900-03-15 04:00:00	0	0	0	0.00366667	0	0	0	0	0	0	0	0	0	#DIV/0!
2011-03-17	1900-03-15 05:00:00	0	0.00366667	0	0	0	0	0	0	0	0	0	0	0	#DIV/0!
2011-03-17	1900-03-15 06:00:00	0	6.17	0	0.373	0	2.573	0	1.081	0	3.40633	0	0	4.27867	#DIV/0!
2011-03-17	1900-03-15 07:00:00	14.4697	135.947	25.5122	66.3208	20.1918	111.528	21.107	38.685	1.56467	142.917	44.1367	21.0498	146.12	#DIV/0!
2011-03-17	1900-03-15 08:00:00	38.295	393.583	197.1	295.367	67.9667	366.4	214.88	113.975	99.6067	411.15	286.7	77.4883	388.883	#DIV/0!
2011-03-17	1900-03-15 09:00:00	176.187	632.967	480.45	517.5	123.357	611.15	466.533	336.15	345.517	555.767	540.45	161.923	618.367	#DIV/0!
2011-03-17	1900-03-15 10:00:00	435.6	823.3	706.283	714.267	473.3	811.15	639.817	695.483	581.667	418.767	753.5	531.15	807.267	#DIV/0!
2011-03-17	1900-03-15 11:00:00	223.867	944.45	910.867	855.367	365.85	945.267	879.917	663.867	782.167	863.417	910.117	669.45	803.733	#DIV/0!
2011-03-17	1900-03-15 12:00:00	595.217	984.333	1030.22	937.133	311.383	1013.9	797.983	743.75	929.117	970.317	1004.3	308.833	696.967	#DIV/0!
2011-03-17	1900-03-15 13:00:00	698.167	937.15	954.267	708.217	496.017	997.183	1012.15	447.333	657.533	976.933	1010.08	688.117	811.467	#DIV/0!
2011-03-17	1900-03-15 14:00:00	517.3	718.967	787.767	266.367	242.35	903.85	922.333	681.283	843.7	861.617	943.567	813.683	681.55	#DIV/0!
2011-03-17	1900-03-15 15:00:00	284.483	588.633	676.45	94.495	250.9	732.583	644.033	611.067	665.45	692.45	552.317	720.3	614.583	#DIV/0!
2011-03-17	1900-03-15 16:00:00	103.977	443.783	530.367	68.2183	65.9883	504.633	666.917	232.45	335.033	522.017	264.85	572.9	328.417	#DIV/0!
2011-03-17	1900-03-15 17:00:00	62.996	204.15	404.6	29.485	39.8833	245.368	322.417	169.757	184.55	264.1	335.633	165.073	135.868	#DIV/0!
2011-03-17	1900-03-15 18:00:00	9.119	20.9695	170.167	9.34283	2.56567	33.401	165.173	9.51967	199.633	33.9037	35.4698	20.3828	23.1662	343.5
2011-03-17	1900-03-15 19:00:00	0.00366667	0	4.11417	0.0075	0	0	6.166	0	26.5385	0	0.883	0.232167	0	#DIV/0!
2011-03-17	1900-03-15 20:00:00	0	0	0	0	0	0	0	0	0	0	0	0	0	#DIV/0!
2011-03-17	1900-03-15 21:00:00	0.00366667	0	0	0	0	0	0	0	0	0	0	0	0	#DIV/0!
2011-03-17	1900-03-15 22:00:00	0	0	0	0	0	0	0	0	0	0	0	0	0	#DIV/0!
2011-03-17	1900-03-15 23:00:00	0.00733333	0.0075	0	0	0	0	0	0	0	0	0	0	0	#DIV/0!
2011-03-18	1900-03-16	0	0.00366667	0	0	0	0	0	0	0	0	0	0	0	#DIV/0!
2011-03-18	1900-03-16 01:00:00	0	0	0	0	0	0	0	0	0	0	0	0	0	#DIV/0!
2011-03-18	1900-03-16 02:00:00	0	0.00366667	0	0	0	0	0	0	0	0	0	0	0	#DIV/0!
2011-03-18	1900-03-16 03:00:00	0	0.00366667	0	0	0	0	0	0	0	0	0	0	0	#DIV/0!
2011-03-18	1900-03-16 04:00:00	0	0	0	0	0	0	0	0	0	0	0	0	0	#DIV/0!
2011-03-18	1900-03-16 05:00:00	0	0	0	0	0	0	0	0	0	0	0	0	0	#DIV/0!
2011-03-18	1900-03-16 06:00:00	0.251167	6.7555	0	0.0493333	0.125333	2.8775	190.57	2.43917	0	3.86717	0	0.228333	5.169	#DIV/0!
2011-03-18	1900-03-16 07:00:00	22.8388	142.082	29.3075	38.4632	39.906	116.163	0	47.475	1.65217	144.818	36.2468	31.4255	141.032	#DIV/0!
2011-03-18	1900-03-16 08:00:00	128.11	397.917	252.133	243.05	316.55	370.533	232.233	150.467	97.925	422.7	212.28	131.247	388.967	#DIV/0!
2011-03-18	1900-03-16 09:00:00	393.667	630.967	506.767	559.883	554.883	612.35	476.45	463.467	349.267	662.3	531.9	360.4	624.4	#DIV/0!
2011-03-18	1900-03-16 10:00:00	687.833	822.583	727.15	762.733	780.933	813.717	703.15	742.2	588.367	847.633	605.6	707.95	814.55	#DIV/0!
2011-03-18	1900-03-16 11:00:00	654.683	950.233	897.017	811.35	891.6	952.567	884.783	977.983	786.867	869.583	762.267	858.183	940.317	#DIV/0!
2011-03-18	1900-03-16 12:00:00	852.733	982.617	1013.67	773.583	953.733	990.683	1020.8	898.833	942.783	1009.13	674.067	964.717	988.45	#DIV/0!
2011-03-18	1900-03-16 13:00:00	766.3	923.033	1013.75	855.867	406.683	998.033	786.8	728.383	934.9	1031.82	994.417	1012.7	975.933	#DIV/0!
2011-03-18	1900-03-16 14:00:00	319.15	849.8	966.55	229.417	398.617	832.533	943.817	565.633	983.733	925.117	919.983	857.283	773.583	#DIV/0!
2011-03-18	1900-03-16 15:00:00	129.98	669.433	835.2	115.843	180.257	588.6	849.533	695.033	495.75	751.833	419.067	778.6	360.4	#DIV/0!
2011-03-18	1900-03-16 16:00:00	84.0567	163.803	449.7	148.525	89.8083	389.183	655.633	85.66	555.55	526.55	153.075	350.967	153.467	#DIV/0!
2011-03-18	1900-03-16 17:00:00	72.7717	64.3633	201.283	26.6377	91.2383	268.017	427.3	97.4583	197.183	262.5	180.89	119.907	96.1517	#DIV/0!
2011-03-18	1900-03-16 18:00:00	121.89	14.108	160.935	4.27133	12.3008	35.7493	165.968	25.697	95.8733	32.7185	34.5867	60.7767	30.8835	#DIV/0!
2011-03-18	1900-03-16 19:00:00	0.852667	0	6.22	0.0188333	0	0	5.9455	0	38.548	0	1.89567	0.692833	0	#DIV/0!
2011-03-18	1900-03-16 20:00:00	0	0	0	0.00366667	0	0	0	0	0	0	0	0	0	#DIV/0!
2011-03-18	1900-03-16 21:00:00	0	0	0	0	0	0	0	0	0	0	0	0	0	#DIV/0!
2011-03-18	1900-03-16 22:00:00	0	0	0	0	0	0	0	0	0	0	0	0	0	#DIV/0!
2011-03-18	1900-03-16 23:00:00	0	0	0	0.00366667	0	0	0	0	0	0	0	0	0	#DIV/0!
2011-03-19	1900-03-17	0	0	0	0.00366667	0	0	0	0	0	0	0	0	0	#DIV/0!
2011-03-19	1900-03-17 01:00:00	0	0	0	0	0	0	0	0	0	0	0	0	0	#DIV/0!
2011-03-19	1900-03-17 02:00:00	0.0075	0	0	0	0	0	0	0	0	0	0	0	0	#DIV/0!
2011-03-19	1900-03-17 03:00:00	0	0	0	0.00733333	0	0	0	0	0	0	0	0	0	#DIV/0!
2011-03-19	1900-03-17 04:00:00	0	0	0	0	0	0	0	0	0	0	0	0	0	#DIV/0!
2011-03-19	1900-03-17 05:00:00	0	0	0	0	0	0	0	0	0	0	0	0	0	#DIV/0!
2011-03-19	1900-03-17 06:00:00	0.190333	6.34833	0	0.498667	1.33617	2.92333	0	4.15217	0	3.92017	0	0.178833	4.41083	#DIV/0!
2011-03-19	1900-03-17 07:00:00	66.2315	137.153	33.4453	65.015	105.76	112.565	15.6478	102.262	1.6255	147.055	23.4583	64.1802	127.737	#DIV/0!
2011-03-19	1900-03-17 08:00:00	290.25	385.05	255.45	316.2	369.467	356.133	215.043	364.583	92.3667	426.067	235.763	269.033	369.317	#DIV/0!
2011-03-19	1900-03-17 09:00:00	559.233	620.283	518.683	561.683	616.367	596.2	494.817	610.217	334.35	674.85	514.783	510.567	595.617	#DIV/0!
2011-03-19	1900-03-17 10:00:00	777.5	803.617	726.183	761.6	822.55	796.633	722.567	820.45	574.383	876.083	747.483	719.5	772.567	#DIV/0!
2011-03-19	1900-03-17 11:00:00	941.05	946.583	914.867	930.05	887.817	949.983	902.7	977.733	778.367	1020.73	915.75	879.867	917.2	#DIV/0!
2011-03-19	1900-03-17 12:00:00	744.433	1009.8	1019.7	644.167	887.333	672.1	1021.65	1046.35	928.433	1075.5	860.85	969.133	548.917	#DIV/0!
2011-03-19	1900-03-17 13:00:00	647.5	992.8	1036.17	862.517	505.25	602.667	1048.67	1015.42	978.583	1052	327	995.3	822.733	#DIV/0!
2011-03-19	1900-03-17 14:00:00	781.35	892.083	981.95	646.317	483.517	896.25	989.3	777.6	524.983	936.183	606.167	839.467	630.4	#DIV/0!
2011-03-19	1900-03-17 15:00:00	737.867	718.5	857.25	467.95	236.5	714.117	857.267	725.833	456.033	755.167	117.97	651.933	654.283	#DIV/0!
2011-03-19	1900-03-17 16:00:00	267.327	466.8	666.167	111.708	121.683	498.767	658.767	505.867	310.633	521.967	98.5683	603.533	378.083	#DIV/0!
2011-03-19	1900-03-17 17:00:00	124.362	169.327	424.133	16.2283	81.5467	252.183	432.483	267.817	310.35	262.983	224.55	344.067	113.78	#DIV/0!
2011-03-19	1900-03-17 18:00:00	33.9367	12.3357	159.583	15.476	28.7428	37.1958	173.7	37.6412	202.205	36.2073	68.7683	94.4967	36.7712	#DIV/0!
2011-03-19	1900-03-17 19:00:00	0.220667	0	5.01633	0	0	0	8.2365	0	17.379	0	1.89567	0.906	0	#DIV/0!
2011-03-19	1900-03-17 20:00:00	0	0	0	0	0	0	0	0	0	0	0	0	0	#DIV/0!
2011-03-19	1900-03-17 21:00:00	0.00366667	0.0075	0	0	0	0	0	0	0	0	0	0	0	#DIV/0!
2011-03-19	1900-03-17 22:00:00	0	0	0	0	0	0	0	0	0	0	0	0	0	#DIV/0!
2011-03-19	1900-03-17 23:00:00	0	0	0	0	0	0	0	0	0	0	0	0	0	#DIV/0!
2011-03-20	1900-03-18	0	0.00366667	0	0	0	0	0	0	0	0	0	0	0	#DIV/0!
2011-03-20	1900-03-18 01:00:00	0	0	0	0	0	0	0	0	0	0	0	0	0	#DIV/0!
2011-03-20	1900-03-18 02:00:00	0	0.00366667	0	0.00366667	0	0	0	0	0	0	0	0	0	#DIV/0!
2011-03-20	1900-03-18 03:00:00	0.00366667	0	0	0	0	0	0	0	0	0	0	0	0	#DIV/0!
2011-03-20	1900-03-18 04:00:00	0	0	0	0	0	0	0	0	0	0	0	0	0	#DIV/0!
2011-03-20	1900-03-18 05:00:00	0	0	0	0	0	0	0	0	0	0	0	0	0	#DIV/0!
2011-03-20	1900-03-18 06:00:00	0.293	7.63483	0	0.209333	1.57583	3.66867	0	4.393	0	4.57967	0	0.350167	5.77867	#DIV/0!
2011-03-20	1900-03-18 07:00:00	65.2857	137.165	32.6663	93.6427	113.578	115.257	20.3127	106.017	2.46217	148.495	37.5785	68.3477	135.482	#DIV/0!
2011-03-20	1900-03-18 08:00:00	321.15	391.733	264.4	280.067	384.433	366.15	229.333	373.5	96.3983	435.85	289.333	278.75	375.4	#DIV/0!
2011-03-20	1900-03-18 09:00:00	571.65	622.933	523.45	570.65	632.167	575.567	493.5	624.967	334.033	680.75	544.35	521.683	644.85	#DIV/0!
2011-03-20	1900-03-18 10:00:00	781.7	766.133	745.667	770.667	837.5	682.067	724.367	834.217	551.367	877.2	759.867	735.65	489.167	#DIV/0!
2011-03-20	1900-03-18 11:00:00	935.45	557.033	914.583	926.9	989.583	843.767	902.3	996.25	776.183	1009.12	925.95	894.817	681.517	#DIV/0!
2011-03-20	1900-03-18 12:00:00	1021.85	981.7	1016.57	858.733	1053.5	573.633	1018.8	1079.83	872.8	1071.67	1017.93	987.333	882.583	#DIV/0!
2011-03-20	1900-03-18 13:00:00	1023.08	789.55	1027.5	626.7	1037.33	271.883	1049.67	1067.5	956.733	1049	1028.82	1001.7	529.05	#DIV/0!
2011-03-20	1900-03-18 14:00:00	871.117	602.117	977.317	447.417	930.717	242.8	996.383	955.017	485.317	934.967	964.317	944.367	353.567	#DIV/0!
2011-03-20	1900-03-18 15:00:00	786.8	486.338	847.7	309.767	382.4	455.317	862.65	776.567	230.1	756.917	475.517	808.083	140.472	#DIV/0!
2011-03-20	1900-03-18 16:00:00	580.517	77.8083	651.333	76.9767	307.133	388	670.333	542.367	171.717	530.983	474.083	608.017	376.783	#DIV/0!
2011-03-20	1900-03-18 17:00:00	332.833	88.1333	414.233	11.947	250.35	221.567	432.283	276.5	384.917	268.467	253.417	359.05	158.15	#DIV/0!
2011-03-20	1900-03-18 18:00:00	83.015	12.1962	150.967	95.1783	40.4967	14.2002	171.7	42.2328	227	36.6092	44.98	99.5233	31.9143	#DIV/0!
2011-03-20	1900-03-18 19:00:00	0.7385	0	4.72017	0.525333	0	0	8.14417	0	29.7342	0	2.63433	0.8755	0	#DIV/0!
2011-03-20	1900-03-18 20:00:00	0	0	0	0	0	0	0	0	0	0	0	0	0	#DIV/0!
2011-03-20	1900-03-18 21:00:00	0	0	0	0.00366667	0	0	0	0	0	0	0	0	0	#DIV/0!
2011-03-20	1900-03-18 22:00:00	0.00366667	0	0	0	0	0	0	0	0	0	0	0	0	#DIV/0!
2011-03-20	1900-03-18 23:00:00	0	0	0	0	0	0	0	0	0	0	0	0	0	#DIV/0!
2011-03-21	1900-03-19	0	0	0	0	0	0	0	0	0	0	0	0	0	#DIV/0!
2011-03-21	1900-03-19 01:00:00	0.00366667	0	0	0	0	0	0	0	0	0	0	0	0	#DIV/0!
2011-03-21	1900-03-19 02:00:00	0	0	0	0	0	0	0	0	0	0	0	0	0	#DIV/0!
2011-03-21	1900-03-19 03:00:00	0	0	0	0.0075	0	0	0	0	0	0	0	0	0	#DIV/0!
2011-03-21	1900-03-19 04:00:00	0	0	0	0	0	0	0	0	0	0	0	0	0	#DIV/0!
2011-03-21	1900-03-19 05:00:00	0	0	0	0	0	0	0	0	0	0	0	0	0	#DIV/0!
2011-03-21	1900-03-19 06:00:00	0.35	7.07983	0	0.563333	1.67883	3.37217	0	4.5185	0	4.883	0	0.376833	6.50567	#DIV/0!
2011-03-21	1900-03-19 07:00:00	68.3062	152.988	34.1298	35.2483	115.073	122.387	19.2122	108.24	2.2075	144.903	19.214	70.1417	158.325	#DIV/0!
2011-03-21	1900-03-19 08:00:00	325.433	401.017	256.017	215.702	382.867	377.533	221.867	377.067	106.39	430.717	74.1267	282.617	415.683	#DIV/0!
2011-03-21	1900-03-19 09:00:00	581.767	632.867	521.3	509.783	633.883	615.967	491.883	625.933	371.967	673.867	310.267	515.65	648.633	#DIV/0!
2011-03-21	1900-03-19 10:00:00	793.5	822.067	738.3	734.233	837.333	812.583	721.483	835.483	611.8	871.117	679.533	714.85	833.367	#DIV/0!
2011-03-21	1900-03-19 11:00:00	939.817	936.817	907.133	504.167	987.167	953.217	902.183	994.25	812.333	1015.22	647.95	881.067	959.933	#DIV/0!
2011-03-21	1900-03-19 12:00:00	1021.08	814.117	1003.17	301.723	1051.33	956.417	1012.22	1077.67	965.35	1067.33	280.75	985.183	1009.93	#DIV/0!
2011-03-21	1900-03-19 13:00:00	1020.83	905.367	980.917	973	834.217	464.933	1039	1069.67	1053.9	1042.5	854.683	995.75	967.683	#DIV/0!
2011-03-21	1900-03-19 14:00:00	957.683	567.733	903.9	417.153	623	845.8	992.233	956.983	893.767	928	737.883	936.867	741.367	#DIV/0!
2011-03-21	1900-03-19 15:00:00	803.517	377.55	848.183	124.742	277.067	832.3	866.083	772.15	837.267	750.133	79.785	805.267	678.617	#DIV/0!
2011-03-21	1900-03-19 16:00:00	593.383	144.392	649.133	75.6733	103.39	448.183	682.067	554.683	721.9	515.7	212.25	610.8	493.35	#DIV/0!
2011-03-21	1900-03-19 17:00:00	329.1	216.217	408.433	171.927	128.132	183.872	461.85	286.35	537.217	256.383	147.557	358.283	243.15	#DIV/0!
2011-03-21	1900-03-19 18:00:00	89.2667	27.123	143.545	62.0642	21.0173	31.9025	178.355	39.9377	284.467	34.2597	9.05817	89.8667	40.1435	#DIV/0!
2011-03-21	1900-03-19 19:00:00	0.673833	0	4.24467	0.258833	0	0	6.3105	0	51.6237	0	0.140833	0.860333	0	#DIV/0!
2011-03-21	1900-03-19 20:00:00	0	0	0	0.0075	0	0	0	0	0	0	0	0	0	#DIV/0!
2011-03-21	1900-03-19 21:00:00	0	0	0	0	0	0	0	0	0	0	0	0	0	#DIV/0!
2011-03-21	1900-03-19 22:00:00	0	0	0	0.00366667	0	0	0	0	0	0	0	0	0	#DIV/0!
2011-03-21	1900-03-19 23:00:00	0	0	0	0	0	0	0	0	0	0	0	0	0	#DIV/0!
2011-03-22	1900-03-20	0.00366667	0	0	0	0	0	0	0	0	0	0	0	0	#DIV/0!
2011-03-22	1900-03-20 01:00:00	0	0.00366667	0	0	0	0	0	0	0	0	0	0	0	#DIV/0!
2011-03-22	1900-03-20 02:00:00	0	0	0	0	0	0	0	0	0	0	0	0	0	#DIV/0!
2011-03-22	1900-03-20 03:00:00	0	0.00366667	0	0	0	0	0	0	0	0	0	0	0	#DIV/0!
2011-03-22	1900-03-20 04:00:00	0	0	0	0	0	0	0	0	0	0	0	0	0	#DIV/0!
2011-03-22	1900-03-20 05:00:00	0	0	0	0.00366667	0	0	0	0	0	0	0	0	0	#DIV/0!
2011-03-22	1900-03-20 06:00:00	0.5215	8.3705	0	0.0341667	2.03217	4.45283	0	5.1805	0	5.05533	0	0.567167	7.65833	#DIV/0!
2011-03-22	1900-03-20 07:00:00	71.44	161.137	36.4298	29.7785	117.34	121.848	20.7602	111.068	2.93083	143.277	15.8557	74.345	154.448	#DIV/0!
2011-03-22	1900-03-20 08:00:00	337.533	417.183	243.917	339.8	387.633	380.1	223.983	384.967	101.715	422.683	71.01	290.2	415.517	#DIV/0!
2011-03-22	1900-03-20 09:00:00	592.617	653.65	514.133	483.3	637.75	614.733	488.8	635.483	373.783	664.917	353.983	534.65	644.1	#DIV/0!
2011-03-22	1900-03-20 10:00:00	807.333	841.633	738.75	567.7	845.483	648.867	716.2	848.267	571.5	859.883	512.133	749.35	833.867	#DIV/0!
2011-03-22	1900-03-20 11:00:00	960.767	935.867	906.7	912.633	1000.28	127.233	895.683	1010.7	833.517	1003.52	633.383	911.217	894	#DIV/0!
2011-03-22	1900-03-20 12:00:00	1051.17	976.55	930.7	974.483	1072.5	236.017	1011.67	1100.5	1036.6	1064.83	747.383	1003.77	1007.02	#DIV/0!
2011-03-22	1900-03-20 13:00:00	1049.83	665.617	759.717	764.683	1052.83	197.633	1046	1097.83	605.2	1033.3	551.95	1019.5	890.633	#DIV/0!
2011-03-22	1900-03-20 14:00:00	973.017	465.067	652.467	898.917	949.55	676.217	780.95	987.817	426.917	919.517	275.572	971.983	781.7	#DIV/0!
2011-03-22	1900-03-20 15:00:00	822.85	279.65	746.467	806.267	761.167	465.533	728.333	813.1	194.587	736.567	104.913	831.95	82.97	420.9
2011-03-22	1900-03-20 16:00:00	616.133	136.072	470.75	363.217	532.267	72.8567	318.067	586.267	48.3767	502.117	492.417	644.483	133.698	#DIV/0!
2011-03-22	1900-03-20 17:00:00	360.25	7.01533	327.05	218.2	146.102	150.792	332.317	330.25	187.607	244.95	311.797	404.483	270.2	#DIV/0!
2011-03-22	1900-03-20 18:00:00	84.8068	0	72.925	29.4777	16.2293	9.9875	140.443	57.4088	234.473	34.1958	98.72	130.005	26.9142	#DIV/0!
2011-03-22	1900-03-20 19:00:00	0.666167	0	3.88867	0	0	0	9.67883	0	38.4078	0	1.88433	0.928833	0	#DIV/0!
2011-03-22	1900-03-20 20:00:00	0	0.00366667	0	0	0	0	0	0	0	0	0	0	0	#DIV/0!
2011-03-22	1900-03-20 21:00:00	0.00366667	0	0	0	0	0	0	0	0	0	0	0	0	#DIV/0!
2011-03-22	1900-03-20 22:00:00	0	0.0075	0	0	0	0	0	0	0	0	0	0	0	#DIV/0!
2011-03-22	1900-03-20 23:00:00	0	0	0	0.00366667	0	0	0	0	0	0	0	0	0	#DIV/0!
2011-03-23	1900-03-21	0	0.00366667	0	0	0	0	0	0	0	0	0	0	0	#DIV/0!
2011-03-23	1900-03-21 01:00:00	0	0	0	0	0	0	0	0	0	0	0	0	0	#DIV/0!
2011-03-23	1900-03-21 02:00:00	0.00366667	0.0075	0	0.00366667	0	0	0	0	0	0	0	0	0	#DIV/0!
2011-03-23	1900-03-21 03:00:00	0	0	0	0	0	0	0	0	0	0	0	0	0	#DIV/0!
2011-03-23	1900-03-21 04:00:00	0	0.0075	0	0.00366667	0	0	0	0	0	0	0	0	0	#DIV/0!
2011-03-23	1900-03-21 05:00:00	0	0	0	0	0	0	0	0	0	0	0	0	0	#DIV/0!
2011-03-23	1900-03-21 06:00:00	0.586167	8.1725	0	0.8525	2.588	3.67633	0	5.649	0	4.796	0	0.689	4.469	#DIV/0!
2011-03-23	1900-03-21 07:00:00	78.5847	151.243	34.52	69.18	123.125	118.557	21.0953	113.793	2.6675	119.143	56.1512	83.5117	168.892	#DIV/0!
2011-03-23	1900-03-21 08:00:00	356.233	407.317	265.017	327.2	398.133	380.283	227.917	395.217	117.98	419.3	305.433	300	410.4	#DIV/0!
2011-03-23	1900-03-21 09:00:00	607.467	635.617	521.467	571.15	647.133	625.55	489.283	649.017	375.55	672.45	556.583	551.283	634.3	#DIV/0!
2011-03-23	1900-03-21 10:00:00	815.683	828.65	738.45	780.517	847.667	812.65	714.7	864.617	618.033	869.283	772.1	771.833	827.533	#DIV/0!
2011-03-23	1900-03-21 11:00:00	968.033	839.233	907.25	928.45	1000.63	954.267	891.033	1025.13	823.683	1006.67	941.183	932.117	710.233	#DIV/0!
2011-03-23	1900-03-21 12:00:00	1058.17	559.1	1014.72	1021.13	1073.83	944.8	1010.72	1120.17	620.067	1054	1054	1023.95	741.7	#DIV/0!
2011-03-23	1900-03-21 13:00:00	1058.67	535.7	1042.67	1048.67	1052.17	880.15	1046.67	1111.67	595.467	1030.88	1051.33	1035	534.733	#DIV/0!
2011-03-23	1900-03-21 14:00:00	983.667	694.4	992.117	853.417	939.017	740.95	991.75	995.433	583.533	852.8	990.933	974.917	639.55	#DIV/0!
2011-03-23	1900-03-21 15:00:00	834.617	347.483	860.633	628.55	761.233	518.017	856.633	817.133	450.467	721.817	775.383	843.183	280.667	#DIV/0!
2011-03-23	1900-03-21 16:00:00	621.317	306.083	659	204.383	540.383	337.983	665.633	580.817	391.667	501.417	141.433	650.867	209.083	#DIV/0!
2011-03-23	1900-03-21 17:00:00	372.117	169.017	414.867	134.528	289.2	190	420.3	314.533	293.267	240.983	246.083	407.683	132.872	#DIV/0!
2011-03-23	1900-03-21 18:00:00	91.6867	24.275	153.877	20.2527	46.765	45.0298	114.13	49.5762	86.7933	29.4718	148.38	133.823	46.3127	#DIV/0!
2011-03-23	1900-03-21 19:00:00	0.795333	0	4.73467	0	0	0	5.74317	0	46.6065	0	3.34983	0.936333	0	#DIV/0!
2011-03-23	1900-03-21 20:00:00	0	0	0	0.00366667	0	0	0	0	0.308333	0	0	0	0	#DIV/0!
2011-03-23	1900-03-21 21:00:00	0	0	0	0	0	0	0	0	0	0	0	0	0	#DIV/0!
2011-03-23	1900-03-21 22:00:00	0.00366667	0	0	0.00366667	0	0	0	0	0	0	0	0	0	#DIV/0!
2011-03-23	1900-03-21 23:00:00	0.00366667	0	0	0.0075	0	0	0	0	0	0	0	0.00366667	0	#DIV/0!
2011-03-24	1900-03-22	0	0	0	0	0	0	0	0	0	0	0	0	0	#DIV/0!
2011-03-24	1900-03-22 01:00:00	0.00366667	0	0	0	0	0	0	0	0	0	0	0	0	#DIV/0!
2011-03-24	1900-03-22 02:00:00	0.0075	0	0	0	0	0	0	0	0	0	0	0	0	#DIV/0!
2011-03-24	1900-03-22 03:00:00	0	0	0	0.00366667	0	0	0	0	0	0	0	0	0	#DIV/0!
2011-03-24	1900-03-22 04:00:00	0	0	0	0	0	0	0	0	0	0	0	0	0	#DIV/0!
2011-03-24	1900-03-22 05:00:00	0	0.00366667	0	0	0	0	0	0	0	0	0	0	0	#DIV/0!
2011-03-24	1900-03-22 06:00:00	0.628167	8.2285	0	0.236	3.05283	4.1405	0	5.54183	0	5.49633	0	0.761333	7.92133	#DIV/0!
2011-03-24	1900-03-22 07:00:00	79.3548	152.113	34.3827	49.6872	129.795	128.88	21.8493	116.178	2.821	142.693	46.368	84.895	166.175	#DIV/0!
2011-03-24	1900-03-22 08:00:00	357.3	418.217	251.667	308.267	401.683	389.183	223.267	403.25	109.855	411.417	226.452	308.2	419.033	#DIV/0!
2011-03-24	1900-03-22 09:00:00	608.133	607.933	505.583	582.317	647.117	629.767	486.183	652.167	381.033	654.8	542.717	552.85	652.1	#DIV/0!
2011-03-24	1900-03-22 10:00:00	818.85	613.9	725.483	787.75	854.167	799	716.183	861.55	624.633	818.067	788.1	762.983	843.817	#DIV/0!
2011-03-24	1900-03-22 11:00:00	971.15	878.883	885.883	940.65	1007.28	973.067	891.8	1015.03	830	990.733	953.033	922.9	914.683	#DIV/0!
2011-03-24	1900-03-22 12:00:00	1050	785.55	838.617	932.5	1075.83	985.883	893.667	1096.67	992.067	796.467	904.067	1009	826.15	#DIV/0!
2011-03-24	1900-03-22 13:00:00	1051	664.833	423.817	1028.17	1048.33	505.2	914.35	1079.5	1087.83	412.3	586.517	1027	676.867	#DIV/0!
2011-03-24	1900-03-22 14:00:00	972	381.367	415.9	931.867	939.6	394.25	1041.33	964.233	718.617	372.1	570.65	966.167	668.667	#DIV/0!
2011-03-24	1900-03-22 15:00:00	822.683	371.367	379.683	794.933	758.583	562.483	830.25	782.483	344.333	300.75	428.7	827.567	479.6	#DIV/0!
2011-03-24	1900-03-22 16:00:00	612.233	321.278	341.533	639.733	523.667	224.55	368.667	557.25	365.75	237.8	397.667	628.417	94.0183	#DIV/0!
2011-03-24	1900-03-22 17:00:00	364.383	156.035	96	350.25	264.067	180.275	323.717	287.3	230.133	77.54	322.783	381.667	149.568	#DIV/0!
2011-03-24	1900-03-22 18:00:00	95.3317	13.482	44.2533	66.679	44.8005	57.76	190.293	44.01	191.327	15.7178	100.342	112.69	32.414	#DIV/0!
2011-03-24	1900-03-22 19:00:00	0.860333	0	3.8825	0.277833	0	0	14.1792	0	30.5858	0	2.98467	0.9515	0	#DIV/0!
2011-03-24	1900-03-22 20:00:00	0.00366667	0	0	0.0148333	0	0	0	0	0	0	0	0	0	#DIV/0!
2011-03-24	1900-03-22 21:00:00	0	0	0	0.00366667	0	0	0	0	0	0	0	0	0	#DIV/0!
2011-03-24	1900-03-22 22:00:00	0	0	0	0.00366667	0	0	0	0	0	0	0	0	0	#DIV/0!
2011-03-24	1900-03-22 23:00:00	0	0	0	0	0	0	0	0	0	0	0	0	0	#DIV/0!
2011-03-25	1900-03-23	0	0	0	0	0	0	0	0	0	0	0	0	0	#DIV/0!
2011-03-25	1900-03-23 01:00:00	0	0	0	0	0	0	0	0	0	0	0	0	0	#DIV/0!
2011-03-25	1900-03-23 02:00:00	0	0	0	0	0	0	0	0	0	0	0	0	0	#DIV/0!
2011-03-25	1900-03-23 03:00:00	0	0	0	0.00366667	0	0	0	0	0	0	0	0	0	#DIV/0!
2011-03-25	1900-03-23 04:00:00	0.00366667	0	0	0	0	0	0	0	0	0	0	0	0	#DIV/0!
2011-03-25	1900-03-23 05:00:00	0	0	0	0	0	0	0	0	0	0	0	0	0	#DIV/0!
2011-03-25	1900-03-23 06:00:00	0.681333	10.0563	0	0.666	2.50817	4.79167	0	5.6165	0	6.102	0	0.734667	7.22333	#DIV/0!
[truncated: 6,761 more rows]

## Sheet: 2012
Date	Time	Dera2012	HS2012	MD2012	MU2012
2012-01-01	00:00:00	0	0	0	#DIV/0!
2012-01-01	01:00:00	0	0	0	#DIV/0!
2012-01-01	02:00:00	0	0	0	#DIV/0!
2012-01-01	03:00:00	0	0	0	#DIV/0!
2012-01-01	04:00:00	0	0	0	#DIV/0!
2012-01-01	05:00:00	0	0	0	#DIV/0!
2012-01-01	06:00:00	0	0	0	#DIV/0!
2012-01-01	07:00:00	31.4277	37.6532	22.071	#DIV/0!
2012-01-01	08:00:00	255.05	267.033	211.525	#DIV/0!
2012-01-01	09:00:00	495.933	511.283	474.467	#DIV/0!
2012-01-01	10:00:00	691	707.517	684.05	#DIV/0!
2012-01-01	11:00:00	830.333	845.95	840.817	#DIV/0!
2012-01-01	12:00:00	902.6	918.367	925.117	#DIV/0!
2012-01-01	13:00:00	893.367	896.167	925.15	#DIV/0!
2012-01-01	14:00:00	823.5	824.733	865.7	#DIV/0!
2012-01-01	15:00:00	674.567	673.85	728.1	#DIV/0!
2012-01-01	16:00:00	479.233	470.517	532	#DIV/0!
2012-01-01	17:00:00	233.2	226.9	286.617	#DIV/0!
2012-01-01	18:00:00	23.2475	17.457	38.1987	#DIV/0!
2012-01-01	19:00:00	0	0	0	#DIV/0!
2012-01-01	20:00:00	0	0	0	#DIV/0!
2012-01-01	21:00:00	0	0	0	#DIV/0!
2012-01-01	22:00:00	0	0	0	#DIV/0!
2012-01-01	23:00:00	0	0	0	#DIV/0!
2012-01-02	1900-01-01	0	0	0	#DIV/0!
2012-01-02	1900-01-01 01:00:00	0	0	0	#DIV/0!
2012-01-02	1900-01-01 02:00:00	0	0	0	#DIV/0!
2012-01-02	1900-01-01 03:00:00	0	0	0	#DIV/0!
2012-01-02	1900-01-01 04:00:00	0	0	0	#DIV/0!
2012-01-02	1900-01-01 05:00:00	0	0	0	#DIV/0!
2012-01-02	1900-01-01 06:00:00	0	0	0	#DIV/0!
2012-01-02	1900-01-01 07:00:00	30.3505	36.6548	20.8702	#DIV/0!
2012-01-02	1900-01-01 08:00:00	251.5	265.667	208.225	#DIV/0!
2012-01-02	1900-01-01 09:00:00	488.4	506.967	468.417	#DIV/0!
2012-01-02	1900-01-01 10:00:00	678.7	699.717	671.617	#DIV/0!
2012-01-02	1900-01-01 11:00:00	820.217	831.517	823.983	#DIV/0!
2012-01-02	1900-01-01 12:00:00	890.65	896.867	904.8	#DIV/0!
2012-01-02	1900-01-01 13:00:00	883.417	882.967	908.633	#DIV/0!
2012-01-02	1900-01-01 14:00:00	814.5	812.883	848.6	#DIV/0!
2012-01-02	1900-01-01 15:00:00	671.2	663.067	708.383	#DIV/0!
2012-01-02	1900-01-01 16:00:00	472.033	460.217	511.417	#DIV/0!
2012-01-02	1900-01-01 17:00:00	227.683	222.617	266.25	#DIV/0!
2012-01-02	1900-01-01 18:00:00	23.9845	18.3203	32.5913	#DIV/0!
2012-01-02	1900-01-01 19:00:00	0	0	0	#DIV/0!
2012-01-02	1900-01-01 20:00:00	0	0	0	#DIV/0!
2012-01-02	1900-01-01 21:00:00	0	0	0	#DIV/0!
2012-01-02	1900-01-01 22:00:00	0	0	0	#DIV/0!
2012-01-02	1900-01-01 23:00:00	0	0	0	#DIV/0!
2012-01-03	1900-01-02	0	0	0	#DIV/0!
2012-01-03	1900-01-02 01:00:00	0	0	0	#DIV/0!
2012-01-03	1900-01-02 02:00:00	0	0	0	#DIV/0!
2012-01-03	1900-01-02 03:00:00	0	0	0	#DIV/0!
2012-01-03	1900-01-02 04:00:00	0	0	0	#DIV/0!
2012-01-03	1900-01-02 05:00:00	0	0	0	#DIV/0!
2012-01-03	1900-01-02 06:00:00	0	0	0	#DIV/0!
2012-01-03	1900-01-02 07:00:00	29.821	35.1215	20.1987	#DIV/0!
2012-01-03	1900-01-02 08:00:00	248.667	260.217	205.427	#DIV/0!
2012-01-03	1900-01-02 09:00:00	485.933	501.433	466.467	#DIV/0!
2012-01-03	1900-01-02 10:00:00	681.4	698.567	672.133	#DIV/0!
2012-01-03	1900-01-02 11:00:00	815.7	834.117	821.7	#DIV/0!
2012-01-03	1900-01-02 12:00:00	882.45	898.017	908.033	#DIV/0!
2012-01-03	1900-01-02 13:00:00	872.65	890.8	901.367	#DIV/0!
2012-01-03	1900-01-02 14:00:00	799.667	815.833	833.15	#DIV/0!
2012-01-03	1900-01-02 15:00:00	657.283	660.533	690.5	#DIV/0!
2012-01-03	1900-01-02 16:00:00	467.967	454.6	492.117	#DIV/0!
2012-01-03	1900-01-02 17:00:00	231.85	217.45	247.917	#DIV/0!
2012-01-03	1900-01-02 18:00:00	25.2618	18.36	33.8953	#DIV/0!
2012-01-03	1900-01-02 19:00:00	0	0	0	#DIV/0!
2012-01-03	1900-01-02 20:00:00	0	0	0	#DIV/0!
2012-01-03	1900-01-02 21:00:00	0	0	0	#DIV/0!
2012-01-03	1900-01-02 22:00:00	0	0	0	#DIV/0!
2012-01-03	1900-01-02 23:00:00	0	0	0	#DIV/0!
2012-01-04	1900-01-03	0	0	0	#DIV/0!
2012-01-04	1900-01-03 01:00:00	0	0	0	#DIV/0!
2012-01-04	1900-01-03 02:00:00	0	0	0	#DIV/0!
2012-01-04	1900-01-03 03:00:00	0	0	0	#DIV/0!
2012-01-04	1900-01-03 04:00:00	0	0	0	#DIV/0!
2012-01-04	1900-01-03 05:00:00	0	0	0	#DIV/0!
2012-01-04	1900-01-03 06:00:00	0	0	0	#DIV/0!
2012-01-04	1900-01-03 07:00:00	29.1368	35.0518	20.0628	#DIV/0!
2012-01-04	1900-01-03 08:00:00	250.8	261.317	202.198	#DIV/0!
2012-01-04	1900-01-03 09:00:00	489.033	507.067	461.933	#DIV/0!
2012-01-04	1900-01-03 10:00:00	683.483	702.4	667.083	#DIV/0!
2012-01-04	1900-01-03 11:00:00	818.2	836.15	818.033	#DIV/0!
2012-01-04	1900-01-03 12:00:00	887.017	904.95	900.767	#DIV/0!
2012-01-04	1900-01-03 13:00:00	874.35	892.25	898.033	#DIV/0!
2012-01-04	1900-01-03 14:00:00	811.333	815.667	837.933	#DIV/0!
2012-01-04	1900-01-03 15:00:00	666.983	663.367	690.383	#DIV/0!
2012-01-04	1900-01-03 16:00:00	463.733	456.8	490.65	#DIV/0!
2012-01-04	1900-01-03 17:00:00	230.383	211.5	254.067	#DIV/0!
2012-01-04	1900-01-03 18:00:00	25.5587	18.8022	34.4352	#DIV/0!
2012-01-04	1900-01-03 19:00:00	0	0	0	#DIV/0!
2012-01-04	1900-01-03 20:00:00	0	0	0	#DIV/0!
2012-01-04	1900-01-03 21:00:00	0	0	0	#DIV/0!
2012-01-04	1900-01-03 22:00:00	0	0	0	#DIV/0!
2012-01-04	1900-01-03 23:00:00	0	0	0	#DIV/0!
2012-01-05	1900-01-04	0	0	0	#DIV/0!
2012-01-05	1900-01-04 01:00:00	0	0	0	#DIV/0!
2012-01-05	1900-01-04 02:00:00	0	0	0	#DIV/0!
2012-01-05	1900-01-04 03:00:00	0	0	0	#DIV/0!
2012-01-05	1900-01-04 04:00:00	0	0	0	#DIV/0!
2012-01-05	1900-01-04 05:00:00	0	0	0	#DIV/0!
2012-01-05	1900-01-04 06:00:00	0	0	0	#DIV/0!
2012-01-05	1900-01-04 07:00:00	27.8503	32.0825	18.9178	#DIV/0!
2012-01-05	1900-01-04 08:00:00	244.733	251.4	191.305	#DIV/0!
2012-01-05	1900-01-04 09:00:00	481.533	492.95	448.133	#DIV/0!
2012-01-05	1900-01-04 10:00:00	676.1	689.117	656.167	#DIV/0!
2012-01-05	1900-01-04 11:00:00	819.633	829.467	814.05	#DIV/0!
2012-01-05	1900-01-04 12:00:00	890.133	901.367	897.85	#DIV/0!
2012-01-05	1900-01-04 13:00:00	883.817	890.083	894.017	#DIV/0!
2012-01-05	1900-01-04 14:00:00	800.533	809.883	828	#DIV/0!
2012-01-05	1900-01-04 15:00:00	664.85	661.733	692.867	#DIV/0!
2012-01-05	1900-01-04 16:00:00	461.033	458.2	496.133	#DIV/0!
2012-01-05	1900-01-04 17:00:00	212.167	204.293	258.783	#DIV/0!
2012-01-05	1900-01-04 18:00:00	24.074	18.4005	36.9425	#DIV/0!
2012-01-05	1900-01-04 19:00:00	0	0	0	#DIV/0!
2012-01-05	1900-01-04 20:00:00	0	0	0	#DIV/0!
2012-01-05	1900-01-04 21:00:00	0	0	0	#DIV/0!
2012-01-05	1900-01-04 22:00:00	0	0	0	#DIV/0!
2012-01-05	1900-01-04 23:00:00	0	0	0	#DIV/0!
2012-01-06	1900-01-05	0	0	0	#DIV/0!
2012-01-06	1900-01-05 01:00:00	0	0	0	#DIV/0!
2012-01-06	1900-01-05 02:00:00	0	0	0	#DIV/0!
2012-01-06	1900-01-05 03:00:00	0	0	0	#DIV/0!
2012-01-06	1900-01-05 04:00:00	0	0	0	#DIV/0!
2012-01-06	1900-01-05 05:00:00	0	0	0	#DIV/0!
2012-01-06	1900-01-05 06:00:00	0.0111667	0	0	#DIV/0!
2012-01-06	1900-01-05 07:00:00	25.6915	27.734	16.4618	#DIV/0!
2012-01-06	1900-01-05 08:00:00	227.583	232.917	179.08	#DIV/0!
2012-01-06	1900-01-05 09:00:00	467.633	475.633	430.867	#DIV/0!
2012-01-06	1900-01-05 10:00:00	666.933	674.167	637.533	#DIV/0!
2012-01-06	1900-01-05 11:00:00	803.8	801.25	797.217	#DIV/0!
2012-01-06	1900-01-05 12:00:00	875.817	888.05	881.35	#DIV/0!
2012-01-06	1900-01-05 13:00:00	889.033	731.083	894.617	#DIV/0!
2012-01-06	1900-01-05 14:00:00	814.15	666.467	816.7	#DIV/0!
2012-01-06	1900-01-05 15:00:00	680.6	659.55	690.05	#DIV/0!
2012-01-06	1900-01-05 16:00:00	458.35	452.65	491.75	#DIV/0!
2012-01-06	1900-01-05 17:00:00	189.812	216.583	256.983	#DIV/0!
2012-01-06	1900-01-05 18:00:00	13.9555	22.2717	36.4762	#DIV/0!
2012-01-06	1900-01-05 19:00:00	0	0	0	#DIV/0!
2012-01-06	1900-01-05 20:00:00	0	0	0	#DIV/0!
2012-01-06	1900-01-05 21:00:00	0	0	0	#DIV/0!
2012-01-06	1900-01-05 22:00:00	0	0	0	#DIV/0!
2012-01-06	1900-01-05 23:00:00	0	0	0	#DIV/0!
2012-01-07	1900-01-06	0	0	0	#DIV/0!
2012-01-07	1900-01-06 01:00:00	0	0	0	#DIV/0!
2012-01-07	1900-01-06 02:00:00	0	0	0	#DIV/0!
2012-01-07	1900-01-06 03:00:00	0	0	0	#DIV/0!
2012-01-07	1900-01-06 04:00:00	0	0	0	#DIV/0!
2012-01-07	1900-01-06 05:00:00	0	0	0	#DIV/0!
2012-01-07	1900-01-06 06:00:00	0	0	0	#DIV/0!
2012-01-07	1900-01-06 07:00:00	24.4277	27.0707	16.6052	#DIV/0!
2012-01-07	1900-01-06 08:00:00	221.733	227.933	175.143	#DIV/0!
2012-01-07	1900-01-06 09:00:00	457.333	465.7	426.017	#DIV/0!
2012-01-07	1900-01-06 10:00:00	658.317	665.167	632.35	#DIV/0!
2012-01-07	1900-01-06 11:00:00	800.867	811.35	790.517	#DIV/0!
2012-01-07	1900-01-06 12:00:00	873.533	885.983	877.067	#DIV/0!
2012-01-07	1900-01-06 13:00:00	870.05	874.267	885.933	#DIV/0!
2012-01-07	1900-01-06 14:00:00	803.033	799.7	825.667	#DIV/0!
2012-01-07	1900-01-06 15:00:00	660.683	655.5	690.383	#DIV/0!
2012-01-07	1900-01-06 16:00:00	466.017	451.6	500.517	#DIV/0!
2012-01-07	1900-01-06 17:00:00	213.567	219.5	261.9	#DIV/0!
2012-01-07	1900-01-06 18:00:00	23.6402	22.7875	38.79	#DIV/0!
2012-01-07	1900-01-06 19:00:00	0	0	0	#DIV/0!
2012-01-07	1900-01-06 20:00:00	0	0	0	#DIV/0!
2012-01-07	1900-01-06 21:00:00	0	0	0	#DIV/0!
2012-01-07	1900-01-06 22:00:00	0	0	0	#DIV/0!
2012-01-07	1900-01-06 23:00:00	0	0	0	#DIV/0!
2012-01-08	1900-01-07	0	0	0	#DIV/0!
2012-01-08	1900-01-07 01:00:00	0	0	0	#DIV/0!
2012-01-08	1900-01-07 02:00:00	0	0	0	#DIV/0!
2012-01-08	1900-01-07 03:00:00	0	0	0	#DIV/0!
2012-01-08	1900-01-07 04:00:00	0	0	0	#DIV/0!
2012-01-08	1900-01-07 05:00:00	0	0	0	#DIV/0!
2012-01-08	1900-01-07 06:00:00	0	0	0	#DIV/0!
2012-01-08	1900-01-07 07:00:00	26.6652	25.1803	18.5188	#DIV/0!
2012-01-08	1900-01-07 08:00:00	211.567	208	169.522	#DIV/0!
2012-01-08	1900-01-07 09:00:00	450.85	446.75	407.917	#DIV/0!
2012-01-08	1900-01-07 10:00:00	644.033	645.25	613.3	#DIV/0!
2012-01-08	1900-01-07 11:00:00	786.05	785.983	773.25	#DIV/0!
2012-01-08	1900-01-07 12:00:00	867.8	781.9	860.667	#DIV/0!
2012-01-08	1900-01-07 13:00:00	753.033	862.25	880.183	#DIV/0!
2012-01-08	1900-01-07 14:00:00	439.4	664.183	808.05	#DIV/0!
2012-01-08	1900-01-07 15:00:00	638.317	308.667	656.85	#DIV/0!
2012-01-08	1900-01-07 16:00:00	439.083	163.167	475.3	#DIV/0!
2012-01-08	1900-01-07 17:00:00	200.483	187.96	246.85	#DIV/0!
2012-01-08	1900-01-07 18:00:00	23.9438	18.5607	33.3153	#DIV/0!
2012-01-08	1900-01-07 19:00:00	0	0	0	#DIV/0!
2012-01-08	1900-01-07 20:00:00	0	0	0	#DIV/0!
2012-01-08	1900-01-07 21:00:00	0	0	0	#DIV/0!
2012-01-08	1900-01-07 22:00:00	0	0	0	#DIV/0!
2012-01-08	1900-01-07 23:00:00	0	0	0	#DIV/0!
2012-01-09	1900-01-08	0	0	0	#DIV/0!
2012-01-09	1900-01-08 01:00:00	0	0	0	#DIV/0!
2012-01-09	1900-01-08 02:00:00	0	0	0	#DIV/0!
2012-01-09	1900-01-08 03:00:00	0	0	0	#DIV/0!
2012-01-09	1900-01-08 04:00:00	0	0	0	#DIV/0!
2012-01-09	1900-01-08 05:00:00	0	0	0	#DIV/0!
2012-01-09	1900-01-08 06:00:00	0	0	0	#DIV/0!
2012-01-09	1900-01-08 07:00:00	23.932	25.4947	15.1358	#DIV/0!
2012-01-09	1900-01-08 08:00:00	224.117	222.417	175.813	#DIV/0!
2012-01-09	1900-01-08 09:00:00	461.95	458.133	430.417	#DIV/0!
2012-01-09	1900-01-08 10:00:00	657.883	655.983	630.233	#DIV/0!
2012-01-09	1900-01-08 11:00:00	795.467	801.15	787.283	#DIV/0!
2012-01-09	1900-01-08 12:00:00	871.6	868.833	869.267	#DIV/0!
2012-01-09	1900-01-08 13:00:00	868.967	872.417	878.717	#DIV/0!
2012-01-09	1900-01-08 14:00:00	802.633	802.317	821.983	#DIV/0!
2012-01-09	1900-01-08 15:00:00	657.283	656.767	670.567	#DIV/0!
2012-01-09	1900-01-08 16:00:00	463.2	449.15	480.417	#DIV/0!
2012-01-09	1900-01-08 17:00:00	224.733	198.15	246.15	#DIV/0!
2012-01-09	1900-01-08 18:00:00	25.31	25.4212	38.4562	#DIV/0!
2012-01-09	1900-01-08 19:00:00	0	0	0	#DIV/0!
2012-01-09	1900-01-08 20:00:00	0	0	0	#DIV/0!
2012-01-09	1900-01-08 21:00:00	0	0	0	#DIV/0!
2012-01-09	1900-01-08 22:00:00	0	0	0	#DIV/0!
2012-01-09	1900-01-08 23:00:00	0	0	0	#DIV/0!
2012-01-10	1900-01-09	0	0	0	#DIV/0!
2012-01-10	1900-01-09 01:00:00	0	0	0	#DIV/0!
2012-01-10	1900-01-09 02:00:00	0	0	0	#DIV/0!
2012-01-10	1900-01-09 03:00:00	0	0	0	#DIV/0!
2012-01-10	1900-01-09 04:00:00	0	0	0	#DIV/0!
2012-01-10	1900-01-09 05:00:00	0	0	0	#DIV/0!
2012-01-10	1900-01-09 06:00:00	0	0	0	#DIV/0!
2012-01-10	1900-01-09 07:00:00	11.9078	24.109	13.0445	#DIV/0!
2012-01-10	1900-01-09 08:00:00	215.133	226.317	135.692	#DIV/0!
2012-01-10	1900-01-09 09:00:00	457.467	463.983	399.483	#DIV/0!
2012-01-10	1900-01-09 10:00:00	657.983	661.217	628.783	#DIV/0!
2012-01-10	1900-01-09 11:00:00	796.567	808.517	777	#DIV/0!
2012-01-10	1900-01-09 12:00:00	873.6	885.3	874.317	#DIV/0!
2012-01-10	1900-01-09 13:00:00	870.7	882.05	886.217	#DIV/0!
2012-01-10	1900-01-09 14:00:00	809.183	809.167	827.833	#DIV/0!
2012-01-10	1900-01-09 15:00:00	670.367	662.267	694.817	#DIV/0!
2012-01-10	1900-01-09 16:00:00	474.817	460.533	501.567	#DIV/0!
2012-01-10	1900-01-09 17:00:00	238.367	225.317	272.25	#DIV/0!
2012-01-10	1900-01-09 18:00:00	28.9208	24.1695	43.2452	#DIV/0!
2012-01-10	1900-01-09 19:00:00	0	0	0	#DIV/0!
2012-01-10	1900-01-09 20:00:00	0	0	0	#DIV/0!
2012-01-10	1900-01-09 21:00:00	0	0	0	#DIV/0!
2012-01-10	1900-01-09 22:00:00	0	0	0	#DIV/0!
2012-01-10	1900-01-09 23:00:00	0	0	0	#DIV/0!
2012-01-11	1900-01-10	0	0	0	#DIV/0!
2012-01-11	1900-01-10 01:00:00	0	0	0	#DIV/0!
2012-01-11	1900-01-10 02:00:00	0	0	0	#DIV/0!
2012-01-11	1900-01-10 03:00:00	0	0	0	#DIV/0!
2012-01-11	1900-01-10 04:00:00	0	0	0	#DIV/0!
2012-01-11	1900-01-10 05:00:00	0	0	0	#DIV/0!
2012-01-11	1900-01-10 06:00:00	0	0	0	#DIV/0!
2012-01-11	1900-01-10 07:00:00	24.2108	29.331	16.8918	#DIV/0!
2012-01-11	1900-01-10 08:00:00	225.483	241.1	173.522	#DIV/0!
2012-01-11	1900-01-10 09:00:00	447.25	472.4	430.333	#DIV/0!
2012-01-11	1900-01-10 10:00:00	667.717	651.033	633.567	#DIV/0!
2012-01-11	1900-01-10 11:00:00	811.933	798.083	772.283	#DIV/0!
2012-01-11	1900-01-10 12:00:00	880.4	877.85	881.667	#DIV/0!
2012-01-11	1900-01-10 13:00:00	882.517	886.433	894.083	#DIV/0!
2012-01-11	1900-01-10 14:00:00	821.6	816.167	838.417	#DIV/0!
2012-01-11	1900-01-10 15:00:00	677.7	673.117	705.267	#DIV/0!
2012-01-11	1900-01-10 16:00:00	483.35	472.5	512.8	#DIV/0!
2012-01-11	1900-01-10 17:00:00	254.833	238.783	281.467	#DIV/0!
2012-01-11	1900-01-10 18:00:00	46.5757	26.2168	53.8403	#DIV/0!
2012-01-11	1900-01-10 19:00:00	0	0	0	#DIV/0!
2012-01-11	1900-01-10 20:00:00	0	0	0	#DIV/0!
2012-01-11	1900-01-10 21:00:00	0	0	0	#DIV/0!
2012-01-11	1900-01-10 22:00:00	0	0	0	#DIV/0!
2012-01-11	1900-01-10 23:00:00	0	0	0	#DIV/0!
2012-01-12	1900-01-11	0	0	0	#DIV/0!
2012-01-12	1900-01-11 01:00:00	0	0	0	#DIV/0!
2012-01-12	1900-01-11 02:00:00	0	0	0	#DIV/0!
2012-01-12	1900-01-11 03:00:00	0	0	0	#DIV/0!
2012-01-12	1900-01-11 04:00:00	0	0	0	#DIV/0!
2012-01-12	1900-01-11 05:00:00	0	0	0	#DIV/0!
2012-01-12	1900-01-11 06:00:00	0	0	0	#DIV/0!
2012-01-12	1900-01-11 07:00:00	23.8943	28.0012	16.5165	#DIV/0!
2012-01-12	1900-01-11 08:00:00	230.317	238.433	180.618	#DIV/0!
2012-01-12	1900-01-11 09:00:00	471.5	478.617	438.883	#DIV/0!
2012-01-12	1900-01-11 10:00:00	673.317	681.367	648.25	#DIV/0!
2012-01-12	1900-01-11 11:00:00	818.067	831.267	805.283	#DIV/0!
2012-01-12	1900-01-11 12:00:00	897.55	892.7	895.117	#DIV/0!
2012-01-12	1900-01-11 13:00:00	891.25	899.3	901.45	#DIV/0!
2012-01-12	1900-01-11 14:00:00	813.967	828.833	842.317	#DIV/0!
2012-01-12	1900-01-11 15:00:00	678.467	681.167	679.6	#DIV/0!
2012-01-12	1900-01-11 16:00:00	482.733	452.367	514.35	#DIV/0!
2012-01-12	1900-01-11 17:00:00	248.633	106.71	284.133	#DIV/0!
2012-01-12	1900-01-11 18:00:00	32.6197	21.9498	48.359	#DIV/0!
2012-01-12	1900-01-11 19:00:00	0	0	0	#DIV/0!
2012-01-12	1900-01-11 20:00:00	0	0	0	#DIV/0!
2012-01-12	1900-01-11 21:00:00	0	0	0	#DIV/0!
2012-01-12	1900-01-11 22:00:00	0	0	0	#DIV/0!
2012-01-12	1900-01-11 23:00:00	0	0	0	#DIV/0!
2012-01-13	1900-01-12	0	0	0	#DIV/0!
2012-01-13	1900-01-12 01:00:00	0	0	0	#DIV/0!
2012-01-13	1900-01-12 02:00:00	0	0	0	#DIV/0!
2012-01-13	1900-01-12 03:00:00	0	0	0	#DIV/0!
2012-01-13	1900-01-12 04:00:00	0	0	0	#DIV/0!
2012-01-13	1900-01-12 05:00:00	0	0	0	#DIV/0!
2012-01-13	1900-01-12 06:00:00	0	0	0	#DIV/0!
2012-01-13	1900-01-12 07:00:00	22.8775	25.4857	15.3747	#DIV/0!
2012-01-13	1900-01-12 08:00:00	219	226.467	173.072	#DIV/0!
2012-01-13	1900-01-12 09:00:00	456.767	469.417	428.3	#DIV/0!
2012-01-13	1900-01-12 10:00:00	656.533	671.6	636.783	#DIV/0!
2012-01-13	1900-01-12 11:00:00	801.4	816.75	796.267	#DIV/0!
2012-01-13	1900-01-12 12:00:00	879.967	890.35	887.533	#DIV/0!
2012-01-13	1900-01-12 13:00:00	877.533	873.917	896.233	#DIV/0!
2012-01-13	1900-01-12 14:00:00	817.183	823.167	840.883	#DIV/0!
2012-01-13	1900-01-12 15:00:00	683.2	588.017	708.633	#DIV/0!
2012-01-13	1900-01-12 16:00:00	477.95	189.083	455.8	#DIV/0!
2012-01-13	1900-01-12 17:00:00	241.55	109.902	242.717	#DIV/0!
2012-01-13	1900-01-12 18:00:00	29.7935	12.3313	40.1278	#DIV/0!
2012-01-13	1900-01-12 19:00:00	0	0	0	#DIV/0!
2012-01-13	1900-01-12 20:00:00	0	0	0	#DIV/0!
2012-01-13	1900-01-12 21:00:00	0	0	0	#DIV/0!
2012-01-13	1900-01-12 22:00:00	0	0	0	#DIV/0!
2012-01-13	1900-01-12 23:00:00	0	0	0	#DIV/0!
2012-01-14	1900-01-13	0	0	0	#DIV/0!
2012-01-14	1900-01-13 01:00:00	0	0	0	#DIV/0!
2012-01-14	1900-01-13 02:00:00	0	0	0	#DIV/0!
2012-01-14	1900-01-13 03:00:00	0	0	0	#DIV/0!
2012-01-14	1900-01-13 04:00:00	0	0	0	#DIV/0!
2012-01-14	1900-01-13 05:00:00	0	0	0	#DIV/0!
2012-01-14	1900-01-13 06:00:00	0	0	0	#DIV/0!
2012-01-14	1900-01-13 07:00:00	19.2885	27.356	3.86	#DIV/0!
2012-01-14	1900-01-13 08:00:00	129.058	177.033	47.475	#DIV/0!
2012-01-14	1900-01-13 09:00:00	287.833	478.467	145.51	#DIV/0!
2012-01-14	1900-01-13 10:00:00	630.033	641.667	457.15	#DIV/0!
2012-01-14	1900-01-13 11:00:00	737.383	713.717	764.2	#DIV/0!
2012-01-14	1900-01-13 12:00:00	534.397	712.35	874.75	#DIV/0!
2012-01-14	1900-01-13 13:00:00	346.432	877.633	889.217	#DIV/0!
2012-01-14	1900-01-13 14:00:00	488.917	550.7	829.217	#DIV/0!
2012-01-14	1900-01-13 15:00:00	233.633	461.4	699.35	#DIV/0!
2012-01-14	1900-01-13 16:00:00	225.083	146.783	480.683	#DIV/0!
2012-01-14	1900-01-13 17:00:00	138.253	149.487	203.863	#DIV/0!
2012-01-14	1900-01-13 18:00:00	30.187	13.5767	46.7262	#DIV/0!
2012-01-14	1900-01-13 19:00:00	0	0	0	#DIV/0!
2012-01-14	1900-01-13 20:00:00	0	0	0	#DIV/0!
2012-01-14	1900-01-13 21:00:00	0	0	0	#DIV/0!
2012-01-14	1900-01-13 22:00:00	0	0	0	#DIV/0!
2012-01-14	1900-01-13 23:00:00	0	0	0	#DIV/0!
2012-01-15	1900-01-14	0	0	0	#DIV/0!
2012-01-15	1900-01-14 01:00:00	0	0	0	#DIV/0!
2012-01-15	1900-01-14 02:00:00	0	0	0	#DIV/0!
2012-01-15	1900-01-14 03:00:00	0	0	0	#DIV/0!
2012-01-15	1900-01-14 04:00:00	0	0	0	#DIV/0!
2012-01-15	1900-01-14 05:00:00	0	0	0	#DIV/0!
2012-01-15	1900-01-14 06:00:00	0	0	0	#DIV/0!
2012-01-15	1900-01-14 07:00:00	15.0315	16.7227	22.4148	#DIV/0!
2012-01-15	1900-01-14 08:00:00	208.983	216.017	64.5433	#DIV/0!
2012-01-15	1900-01-14 09:00:00	448.017	454.683	318.367	#DIV/0!
2012-01-15	1900-01-14 10:00:00	649.483	658.333	623.867	#DIV/0!
2012-01-15	1900-01-14 11:00:00	797.383	805.4	767.583	#DIV/0!
2012-01-15	1900-01-14 12:00:00	878.567	884.783	864.3	#DIV/0!
2012-01-15	1900-01-14 13:00:00	877.617	484.717	850.817	#DIV/0!
2012-01-15	1900-01-14 14:00:00	819.533	481.8	828.067	#DIV/0!
2012-01-15	1900-01-14 15:00:00	678.767	527.2	291.633	#DIV/0!
2012-01-15	1900-01-14 16:00:00	485.033	198.182	259.517	#DIV/0!
2012-01-15	1900-01-14 17:00:00	219.047	250.267	109.693	#DIV/0!
2012-01-15	1900-01-14 18:00:00	14.4527	25.2197	29.6043	#DIV/0!
2012-01-15	1900-01-14 19:00:00	0	0	0	#DIV/0!
2012-01-15	1900-01-14 20:00:00	0	0	0	#DIV/0!
2012-01-15	1900-01-14 21:00:00	0	0	0	#DIV/0!
2012-01-15	1900-01-14 22:00:00	0	0	0	#DIV/0!
2012-01-15	1900-01-14 23:00:00	0	0	0	#DIV/0!
2012-01-16	1900-01-15	0	0	0	#DIV/0!
2012-01-16	1900-01-15 01:00:00	0	0	0	#DIV/0!
2012-01-16	1900-01-15 02:00:00	0	0	0	#DIV/0!
2012-01-16	1900-01-15 03:00:00	0	0	0	#DIV/0!
2012-01-16	1900-01-15 04:00:00	0	0	0	#DIV/0!
2012-01-16	1900-01-15 05:00:00	0	0	0	#DIV/0!
2012-01-16	1900-01-15 06:00:00	0	0	0	#DIV/0!
2012-01-16	1900-01-15 07:00:00	9.41567	19.6327	10.9208	#DIV/0!
2012-01-16	1900-01-15 08:00:00	118.62	226.1	78.7283	#DIV/0!
2012-01-16	1900-01-15 09:00:00	451.617	419.517	286	#DIV/0!
2012-01-16	1900-01-15 10:00:00	658	658.617	531.6	#DIV/0!
2012-01-16	1900-01-15 11:00:00	809.467	702.483	775.783	#DIV/0!
2012-01-16	1900-01-15 12:00:00	792.083	628.872	882.95	#DIV/0!
2012-01-16	1900-01-15 13:00:00	773.333	916.5	911.867	#DIV/0!
2012-01-16	1900-01-15 14:00:00	721.333	840.483	751.583	#DIV/0!
2012-01-16	1900-01-15 15:00:00	359.033	698.367	528.5	#DIV/0!
2012-01-16	1900-01-15 16:00:00	412.45	492.267	285.663	#DIV/0!
2012-01-16	1900-01-15 17:00:00	106.088	257.4	251.683	#DIV/0!
2012-01-16	1900-01-15 18:00:00	12.0007	40.1217	28.474	#DIV/0!
2012-01-16	1900-01-15 19:00:00	0	0	0	#DIV/0!
2012-01-16	1900-01-15 20:00:00	0	0	0	#DIV/0!
2012-01-16	1900-01-15 21:00:00	0	0	0	#DIV/0!
2012-01-16	1900-01-15 22:00:00	0	0	0	#DIV/0!
2012-01-16	1900-01-15 23:00:00	0	0	0	#DIV/0!
2012-01-17	1900-01-16	0	0	0	#DIV/0!
2012-01-17	1900-01-16 01:00:00	0	0	0	#DIV/0!
2012-01-17	1900-01-16 02:00:00	0	0	0	#DIV/0!
2012-01-17	1900-01-16 03:00:00	0	0	0	#DIV/0!
2012-01-17	1900-01-16 04:00:00	0	0	0	#DIV/0!
2012-01-17	1900-01-16 05:00:00	0	0	0	#DIV/0!
2012-01-17	1900-01-16 06:00:00	0	0	0	#DIV/0!
2012-01-17	1900-01-16 07:00:00	19.3877	22.4442	4.63267	#DIV/0!
2012-01-17	1900-01-16 08:00:00	212.818	117.638	74.8817	#DIV/0!
2012-01-17	1900-01-16 09:00:00	453.067	358.15	161.65	#DIV/0!
2012-01-17	1900-01-16 10:00:00	654.583	530.833	281.133	#DIV/0!
2012-01-17	1900-01-16 11:00:00	812.383	767.7	528.117	#DIV/0!
2012-01-17	1900-01-16 12:00:00	502.8	895.45	757.75	#DIV/0!
2012-01-17	1900-01-16 13:00:00	780.017	910.283	767.333	#DIV/0!
2012-01-17	1900-01-16 14:00:00	648.467	866.083	658.317	#DIV/0!
2012-01-17	1900-01-16 15:00:00	708.117	720.9	615.433	#DIV/0!
2012-01-17	1900-01-16 16:00:00	176.012	531.467	350.233	#DIV/0!
2012-01-17	1900-01-16 17:00:00	131.198	270.533	177.52	#DIV/0!
2012-01-17	1900-01-16 18:00:00	34.4445	13.9302	29.4607	#DIV/0!
2012-01-17	1900-01-16 19:00:00	0	0	0	#DIV/0!
2012-01-17	1900-01-16 20:00:00	0	0	0	#DIV/0!
2012-01-17	1900-01-16 21:00:00	0	0	0	#DIV/0!
2012-01-17	1900-01-16 22:00:00	0	0	0	#DIV/0!
2012-01-17	1900-01-16 23:00:00	0	0	0	#DIV/0!
2012-01-18	1900-01-17	0	0	0	#DIV/0!
2012-01-18	1900-01-17 01:00:00	0	0	0	#DIV/0!
2012-01-18	1900-01-17 02:00:00	0	0	0	#DIV/0!
2012-01-18	1900-01-17 03:00:00	0	0	0	#DIV/0!
2012-01-18	1900-01-17 04:00:00	0	0	0	#DIV/0!
2012-01-18	1900-01-17 05:00:00	0	0	0	#DIV/0!
2012-01-18	1900-01-17 06:00:00	0	0	0	#DIV/0!
2012-01-18	1900-01-17 07:00:00	0	24.6893	17.2207	#DIV/0!
2012-01-18	1900-01-17 08:00:00	0	230.783	175.997	#DIV/0!
2012-01-18	1900-01-17 09:00:00	0	469.583	434.5	#DIV/0!
2012-01-18	1900-01-17 10:00:00	0	672.283	648.333	#DIV/0!
2012-01-18	1900-01-17 11:00:00	0	815.65	811	#DIV/0!
2012-01-18	1900-01-17 12:00:00	0	886.867	903.367	#DIV/0!
2012-01-18	1900-01-17 13:00:00	0	846.6	921.067	#DIV/0!
2012-01-18	1900-01-17 14:00:00	0	537.483	866.667	#DIV/0!
2012-01-18	1900-01-17 15:00:00	0	655.067	648.95	#DIV/0!
2012-01-18	1900-01-17 16:00:00	0	242.46	441.433	#DIV/0!
2012-01-18	1900-01-17 17:00:00	0	141.193	215.583	#DIV/0!
2012-01-18	1900-01-17 18:00:00	0	14.5795	28.4963	#DIV/0!
2012-01-18	1900-01-17 19:00:00	0	0	0	#DIV/0!
2012-01-18	1900-01-17 20:00:00	0	0	0	#DIV/0!
2012-01-18	1900-01-17 21:00:00	0	0	0	#DIV/0!
2012-01-18	1900-01-17 22:00:00	0	0	0	#DIV/0!
2012-01-18	1900-01-17 23:00:00	0	0	0	#DIV/0!
2012-01-19	1900-01-18	0	0	0	#DIV/0!
2012-01-19	1900-01-18 01:00:00	0	0	0	#DIV/0!
2012-01-19	1900-01-18 02:00:00	0	0	0	#DIV/0!
2012-01-19	1900-01-18 03:00:00	0	0	0	#DIV/0!
2012-01-19	1900-01-18 04:00:00	0	0	0	#DIV/0!
2012-01-19	1900-01-18 05:00:00	0	0	0	#DIV/0!
2012-01-19	1900-01-18 06:00:00	0	0	0	#DIV/0!
2012-01-19	1900-01-18 07:00:00	20.4527	22.943	13.9697	#DIV/0!
2012-01-19	1900-01-18 08:00:00	213.733	221.3	170.902	#DIV/0!
2012-01-19	1900-01-18 09:00:00	452.75	465.333	420.933	#DIV/0!
2012-01-19	1900-01-18 10:00:00	655.6	668.05	631.417	#DIV/0!
2012-01-19	1900-01-18 11:00:00	805.717	792.233	797.183	#DIV/0!
2012-01-19	1900-01-18 12:00:00	886.5	888.717	895.317	#DIV/0!
2012-01-19	1900-01-18 13:00:00	892.217	811.867	913.6	#DIV/0!
2012-01-19	1900-01-18 14:00:00	820.017	426.683	894.083	#DIV/0!
2012-01-19	1900-01-18 15:00:00	696.9	185.4	345.6	387.033
2012-01-19	1900-01-18 16:00:00	497.983	382.8	229.135	334.983
2012-01-19	1900-01-18 17:00:00	232.12	243.767	289.95	187.812
2012-01-19	1900-01-18 18:00:00	33.2623	42.6265	54.3417	11.5267
2012-01-19	1900-01-18 19:00:00	0	0	0	0
2012-01-19	1900-01-18 20:00:00	0	0	0	0
2012-01-19	1900-01-18 21:00:00	0	0	0	0
2012-01-19	1900-01-18 22:00:00	0	0	0	0
2012-01-19	1900-01-18 23:00:00	0	0	0	0
2012-01-20	1900-01-19	0	0	0	0
2012-01-20	1900-01-19 01:00:00	0	0	0	0
2012-01-20	1900-01-19 02:00:00	0	0	0	0
2012-01-20	1900-01-19 03:00:00	0	0	0	0
2012-01-20	1900-01-19 04:00:00	0	0	0	0
2012-01-20	1900-01-19 05:00:00	0	0	0	0
2012-01-20	1900-01-19 06:00:00	0	0	0	0.487167
2012-01-20	1900-01-19 07:00:00	24.3295	28.7098	18.1828	77.7717
2012-01-20	1900-01-19 08:00:00	212.633	202.983	130.007	262.45
2012-01-20	1900-01-19 09:00:00	439.617	442.1	318.1	452.15
2012-01-20	1900-01-19 10:00:00	657.267	649.667	606.05	636.1
2012-01-20	1900-01-19 11:00:00	806.7	798.233	777.267	781.75
2012-01-20	1900-01-19 12:00:00	883.317	884.717	895.583	863.3
2012-01-20	1900-01-19 13:00:00	896.767	842.383	805.783	455.55
2012-01-20	1900-01-19 14:00:00	836.95	784.617	734.05	582.983
2012-01-20	1900-01-19 15:00:00	697.2	691.117	733.55	620.217
2012-01-20	1900-01-19 16:00:00	419.4	463.967	534.167	416.867
2012-01-20	1900-01-19 17:00:00	206.717	267.233	271.417	179.198
2012-01-20	1900-01-19 18:00:00	33.2463	34.1607	30.731	11.4413
2012-01-20	1900-01-19 19:00:00	0	0	0	0
2012-01-20	1900-01-19 20:00:00	0	0	0	0
2012-01-20	1900-01-19 21:00:00	0	0	0	0
2012-01-20	1900-01-19 22:00:00	0	0	0	0
2012-01-20	1900-01-19 23:00:00	0	0	0	0
2012-01-21	1900-01-20	0	0	0	0
2012-01-21	1900-01-20 01:00:00	0	0	0	0
2012-01-21	1900-01-20 02:00:00	0	0	0	0
2012-01-21	1900-01-20 03:00:00	0	0	0	0
2012-01-21	1900-01-20 04:00:00	0	0	0	0
2012-01-21	1900-01-20 05:00:00	0	0	0	0
2012-01-21	1900-01-20 06:00:00	0	0	0	0.5595
2012-01-21	1900-01-20 07:00:00	22.4985	25.2998	7.628	81.3883
2012-01-21	1900-01-20 08:00:00	227.05	239.283	104.177	270.967
2012-01-21	1900-01-20 09:00:00	472.35	483.183	399.517	482.25
2012-01-21	1900-01-20 10:00:00	680.033	690.717	659.533	659.067
2012-01-21	1900-01-20 11:00:00	831.367	828.517	781.417	756.733
2012-01-21	1900-01-20 12:00:00	912.667	888.667	874.483	870
2012-01-21	1900-01-20 13:00:00	906.6	875.033	945.25	860.683
2012-01-21	1900-01-20 14:00:00	848.6	863.967	897.367	787.583
2012-01-21	1900-01-20 15:00:00	702.6	718.583	774.15	633.383
2012-01-21	1900-01-20 16:00:00	507.6	514.017	497.017	436.667
2012-01-21	1900-01-20 17:00:00	278.967	272.117	323.933	203.25
2012-01-21	1900-01-20 18:00:00	46.0488	39.7053	66.659	16.6348
2012-01-21	1900-01-20 19:00:00	0	0	0	0
2012-01-21	1900-01-20 20:00:00	0	0	0	0
2012-01-21	1900-01-20 21:00:00	0	0	0	0
2012-01-21	1900-01-20 22:00:00	0	0	0	0
2012-01-21	1900-01-20 23:00:00	0	0	0	0
2012-01-22	1900-01-21	0	0	0	0
2012-01-22	1900-01-21 01:00:00	0	0	0	0
2012-01-22	1900-01-21 02:00:00	0	0	0	0
2012-01-22	1900-01-21 03:00:00	0	0	0	0
2012-01-22	1900-01-21 04:00:00	0	0	0	0
2012-01-22	1900-01-21 05:00:00	0	0	0	0
2012-01-22	1900-01-21 06:00:00	0	0	0	0.464333
2012-01-22	1900-01-21 07:00:00	20.7987	25.7028	13.273	72
2012-01-22	1900-01-21 08:00:00	229.517	241.55	174.628	266.267
2012-01-22	1900-01-21 09:00:00	477.8	492.733	445.883	495.017
2012-01-22	1900-01-21 10:00:00	684.6	678.933	668.45	686.367
2012-01-22	1900-01-21 11:00:00	835.883	848.6	838.45	809.2
2012-01-22	1900-01-21 12:00:00	910.867	903.1	937.333	889.617
2012-01-22	1900-01-21 13:00:00	918	939.633	938.533	877.45
2012-01-22	1900-01-21 14:00:00	854.85	877	891.983	811.25
2012-01-22	1900-01-21 15:00:00	719.15	727	765.1	656.817
2012-01-22	1900-01-21 16:00:00	523.833	523	566.183	445.367
2012-01-22	1900-01-21 17:00:00	289.883	283.033	332.6	209.05
2012-01-22	1900-01-21 18:00:00	48.8243	48.5125	76.7798	24.6413
2012-01-22	1900-01-21 19:00:00	0	0	0.335	0
2012-01-22	1900-01-21 20:00:00	0	0	0	0
2012-01-22	1900-01-21 21:00:00	0	0	0	0
2012-01-22	1900-01-21 22:00:00	0	0	0	0
2012-01-22	1900-01-21 23:00:00	0	0	0	0
2012-01-23	1900-01-22	0	0	0	0
2012-01-23	1900-01-22 01:00:00	0	0	0	0
2012-01-23	1900-01-22 02:00:00	0	0	0	0
2012-01-23	1900-01-22 03:00:00	0	0	0	0
2012-01-23	1900-01-22 04:00:00	0	0	0	0
2012-01-23	1900-01-22 05:00:00	0	0	0	0
2012-01-23	1900-01-22 06:00:00	0	0	0	0.430167
2012-01-23	1900-01-22 07:00:00	21.1245	26.1388	14.6787	73.728
2012-01-23	1900-01-22 08:00:00	232.15	246.383	181.775	269.95
2012-01-23	1900-01-22 09:00:00	484.05	504.783	456.683	497.017
2012-01-23	1900-01-22 10:00:00	692.783	705.85	674.783	692.567
2012-01-23	1900-01-22 11:00:00	841.483	859.583	841.8	827.1
2012-01-23	1900-01-22 12:00:00	926.483	925.517	932.9	894.2
2012-01-23	1900-01-22 13:00:00	925.533	931.683	941.15	887.467
2012-01-23	1900-01-22 14:00:00	864.067	837.25	884.067	807.817
2012-01-23	1900-01-22 15:00:00	730.467	728.183	743.967	657.517
2012-01-23	1900-01-22 16:00:00	537.15	474.333	572.9	448.917
2012-01-23	1900-01-22 17:00:00	298.967	292.217	340.35	217.217
2012-01-23	1900-01-22 18:00:00	52.3145	49.8943	79.692	22.5858
2012-01-23	1900-01-22 19:00:00	0	0	0	0
2012-01-23	1900-01-22 20:00:00	0	0	0	0
2012-01-23	1900-01-22 21:00:00	0	0	0	0
2012-01-23	1900-01-22 22:00:00	0	0	0	0
2012-01-23	1900-01-22 23:00:00	0	0	0	0
2012-01-24	1900-01-23	0	0	0	0
2012-01-24	1900-01-23 01:00:00	0	0	0	0
2012-01-24	1900-01-23 02:00:00	0	0	0	0
2012-01-24	1900-01-23 03:00:00	0	0	0	0
2012-01-24	1900-01-23 04:00:00	0	0	0	0
2012-01-24	1900-01-23 05:00:00	0	0	0	0
2012-01-24	1900-01-23 06:00:00	0	0	0	0.532833
2012-01-24	1900-01-23 07:00:00	20.3843	23.4215	14.4555	72.58
2012-01-24	1900-01-23 08:00:00	225.017	233.7	180.895	266.583
2012-01-24	1900-01-23 09:00:00	473.95	483.983	446.767	492.867
2012-01-24	1900-01-23 10:00:00	681.017	690.983	661.167	683.833
2012-01-24	1900-01-23 11:00:00	830.167	831.3	831	821.233
2012-01-24	1900-01-23 12:00:00	912.533	910.333	930.75	893.35
2012-01-24	1900-01-23 13:00:00	920.15	896.15	941.617	885.983
2012-01-24	1900-01-23 14:00:00	864.7	858	883.867	806.733
2012-01-24	1900-01-23 15:00:00	727.283	717.417	750.483	659.1
2012-01-24	1900-01-23 16:00:00	532.583	524.35	562.067	455.7
2012-01-24	1900-01-23 17:00:00	292.85	286.983	332.017	218.333
2012-01-24	1900-01-23 18:00:00	51.3167	49.9227	76.695	22.654
2012-01-24	1900-01-23 19:00:00	0	0	0.0303333	0
2012-01-24	1900-01-23 20:00:00	0	0	0	0
2012-01-24	1900-01-23 21:00:00	0	0	0	0
2012-01-24	1900-01-23 22:00:00	0	0	0	0
2012-01-24	1900-01-23 23:00:00	0	0	0	0
2012-01-25	1900-01-24	0	0	0	0
2012-01-25	1900-01-24 01:00:00	0	0	0	0
2012-01-25	1900-01-24 02:00:00	0	0	0	0
2012-01-25	1900-01-24 03:00:00	0	0	0	0
2012-01-25	1900-01-24 04:00:00	0	0	0	0
2012-01-25	1900-01-24 05:00:00	0	0	0	0
2012-01-25	1900-01-24 06:00:00	0	0	0	0.468167
2012-01-25	1900-01-24 07:00:00	19.9957	22.538	12.6902	70.2767
2012-01-25	1900-01-24 08:00:00	222.567	230.967	106.415	258.433
2012-01-25	1900-01-24 09:00:00	473.617	480.75	292.333	483.417
2012-01-25	1900-01-24 10:00:00	680.533	686.65	653.883	676.333
2012-01-25	1900-01-24 11:00:00	833.233	837.383	822.917	815.367
2012-01-25	1900-01-24 12:00:00	915.067	918.583	923.133	886.9
2012-01-25	1900-01-24 13:00:00	916.167	914.65	937.667	879.433
2012-01-25	1900-01-24 14:00:00	857.7	774.933	882.45	803.783
2012-01-25	1900-01-24 15:00:00	722.167	704.733	752.783	656.9
2012-01-25	1900-01-24 16:00:00	523.533	508.933	565.1	451
2012-01-25	1900-01-24 17:00:00	287.433	273.15	330.9	213.5
2012-01-25	1900-01-24 18:00:00	51.551	47.4002	75.1688	20.238
2012-01-25	1900-01-24 19:00:00	0	0	0.0493333	0
2012-01-25	1900-01-24 20:00:00	0	0	0	0
2012-01-25	1900-01-24 21:00:00	0	0	0	0
2012-01-25	1900-01-24 22:00:00	0	0	0	0
2012-01-25	1900-01-24 23:00:00	0	0	0	0
2012-01-26	1900-01-25	0	0	0	0
2012-01-26	1900-01-25 01:00:00	0	0	0	0
2012-01-26	1900-01-25 02:00:00	0	0	0	0
2012-01-26	1900-01-25 03:00:00	0	0	0	0
2012-01-26	1900-01-25 04:00:00	0	0	0	0
2012-01-26	1900-01-25 05:00:00	0	0	0	0
2012-01-26	1900-01-25 06:00:00	0	0	0	0.453
2012-01-26	1900-01-25 07:00:00	19.5933	21.2765	13.5278	68.43
2012-01-26	1900-01-25 08:00:00	215.605	221	168.585	256.117
2012-01-26	1900-01-25 09:00:00	461.4	467.7	432.033	482.233
2012-01-26	1900-01-25 10:00:00	672.783	675.083	651.383	676.317
2012-01-26	1900-01-25 11:00:00	824.867	828	820.833	813.317
2012-01-26	1900-01-25 12:00:00	916.2	914.783	922.083	884.367
2012-01-26	1900-01-25 13:00:00	912.383	921.033	939.933	875.933
2012-01-26	1900-01-25 14:00:00	829.833	834.083	887.883	795.183
2012-01-26	1900-01-25 15:00:00	702.2	708.583	760.883	647.3
2012-01-26	1900-01-25 16:00:00	504.483	490.783	558.283	442.867
2012-01-26	1900-01-25 17:00:00	266.067	234.967	311	203.02
2012-01-26	1900-01-25 18:00:00	46.4225	42.5462	61.1625	14.7545
2012-01-26	1900-01-25 19:00:00	0	0	0	0
2012-01-26	1900-01-25 20:00:00	0	0	0	0
2012-01-26	1900-01-25 21:00:00	0	0	0	0
2012-01-26	1900-01-25 22:00:00	0	0	0	0
2012-01-26	1900-01-25 23:00:00	0	0	0	0
2012-01-27	1900-01-26	0	0	0	0
2012-01-27	1900-01-26 01:00:00	0	0	0	0
2012-01-27	1900-01-26 02:00:00	0	0	0	0
2012-01-27	1900-01-26 03:00:00	0	0	0	0
2012-01-27	1900-01-26 04:00:00	0	0	0	0
2012-01-27	1900-01-26 05:00:00	0	0	0	0
2012-01-27	1900-01-26 06:00:00	0	0	0	0.4835
2012-01-27	1900-01-26 07:00:00	20.1638	21.973	14.6513	70.0483
2012-01-27	1900-01-26 08:00:00	219.7	222.933	176.765	262.167
2012-01-27	1900-01-26 09:00:00	466.517	471.1	447.367	488.633
2012-01-27	1900-01-26 10:00:00	677.9	675.45	669.3	684.317
2012-01-27	1900-01-26 11:00:00	830.583	821.633	836.85	820.383
2012-01-27	1900-01-26 12:00:00	915.333	908.667	935.517	890.2
2012-01-27	1900-01-26 13:00:00	913.8	913.967	951.65	874.75
2012-01-27	1900-01-26 14:00:00	848.95	851.15	902.183	798.117
2012-01-27	1900-01-26 15:00:00	715.05	686.35	777.667	650.283
2012-01-27	1900-01-26 16:00:00	520.45	458.733	566.85	444.35
2012-01-27	1900-01-26 17:00:00	282.5	118.287	331.567	198.137
2012-01-27	1900-01-26 18:00:00	50.2738	28.155	65.6558	15.4325
2012-01-27	1900-01-26 19:00:00	0.00366667	0	0	0
2012-01-27	1900-01-26 20:00:00	0	0	0	0
2012-01-27	1900-01-26 21:00:00	0	0	0	0
2012-01-27	1900-01-26 22:00:00	0	0	0	0
2012-01-27	1900-01-26 23:00:00	0	0	0	0
2012-01-28	1900-01-27	0	0	0	0
2012-01-28	1900-01-27 01:00:00	0	0	0	0
2012-01-28	1900-01-27 02:00:00	0	0	0	0
2012-01-28	1900-01-27 03:00:00	0	0	0	0
2012-01-28	1900-01-27 04:00:00	0	0	0	0
2012-01-28	1900-01-27 05:00:00	0	0	0	0
2012-01-28	1900-01-27 06:00:00	0	0	0	1.11533
2012-01-28	1900-01-27 07:00:00	20.9517	24.3508	8.67083	70.8717
2012-01-28	1900-01-27 08:00:00	204.055	223.283	134.81	252.9
2012-01-28	1900-01-27 09:00:00	446.433	461.133	421.783	472
2012-01-28	1900-01-27 10:00:00	654.183	651.083	642.017	665.75
2012-01-28	1900-01-27 11:00:00	804.1	803.367	808.383	801.417
2012-01-28	1900-01-27 12:00:00	892.867	898.533	905.983	867.3
2012-01-28	1900-01-27 13:00:00	904.1	893.417	926.55	871.767
2012-01-28	1900-01-27 14:00:00	808.85	837.383	875.083	795.15
2012-01-28	1900-01-27 15:00:00	608.483	467.9	749.633	652.2
2012-01-28	1900-01-27 16:00:00	443.883	283.117	554.55	449.217
2012-01-28	1900-01-27 17:00:00	277.05	98.9067	314.067	202.228
2012-01-28	1900-01-27 18:00:00	51.3502	38.7688	64.3862	16.0625
2012-01-28	1900-01-27 19:00:00	0	0	0	0
2012-01-28	1900-01-27 20:00:00	0	0	0	0
2012-01-28	1900-01-27 21:00:00	0	0	0	0
2012-01-28	1900-01-27 22:00:00	0	0	0	0
2012-01-28	1900-01-27 23:00:00	0	0	0	0
2012-01-29	1900-01-28	0	0	0	0
2012-01-29	1900-01-28 01:00:00	0	0	0	0
2012-01-29	1900-01-28 02:00:00	0	0	0	0
2012-01-29	1900-01-28 03:00:00	0	0	0	0
2012-01-29	1900-01-28 04:00:00	0	0	0	0
2012-01-29	1900-01-28 05:00:00	0	0	0	0
2012-01-29	1900-01-28 06:00:00	0	0	0	0.4035
2012-01-29	1900-01-28 07:00:00	21.1575	23.9058	6.65617	47.895
2012-01-29	1900-01-28 08:00:00	211.083	218.867	82.4233	239.142
2012-01-29	1900-01-28 09:00:00	450.817	451.067	204.983	468.883
2012-01-29	1900-01-28 10:00:00	666.6	664.067	599.783	664.333
2012-01-29	1900-01-28 11:00:00	817.267	814.55	817.933	808.517
2012-01-29	1900-01-28 12:00:00	900.333	886.667	914.7	875.483
2012-01-29	1900-01-28 13:00:00	904.85	888.533	936.933	873.517
2012-01-29	1900-01-28 14:00:00	848.233	838.467	879.783	805.25
2012-01-29	1900-01-28 15:00:00	698.167	726.5	758.267	657.683
2012-01-29	1900-01-28 16:00:00	511.867	386.95	556.55	447.117
2012-01-29	1900-01-28 17:00:00	286.65	201.507	314.283	202.933
2012-01-29	1900-01-28 18:00:00	53.9183	41.1957	67.7667	18.0623
2012-01-29	1900-01-28 19:00:00	0	0	0.118	0
2012-01-29	1900-01-28 20:00:00	0	0	0	0
2012-01-29	1900-01-28 21:00:00	0	0	0	0
2012-01-29	1900-01-28 22:00:00	0	0	0	0
2012-01-29	1900-01-28 23:00:00	0	0	0	0
2012-01-30	1900-01-29	0	0	0	0
2012-01-30	1900-01-29 01:00:00	0	0	0	0
2012-01-30	1900-01-29 02:00:00	0	0	0	0
2012-01-30	1900-01-29 03:00:00	0	0	0	0
2012-01-30	1900-01-29 04:00:00	0	0	0	0
2012-01-30	1900-01-29 05:00:00	0	0	0	0
2012-01-30	1900-01-29 06:00:00	0	0	0	0.475833
2012-01-30	1900-01-29 07:00:00	19.3795	19.9733	13.4778	64.3217
2012-01-30	1900-01-29 08:00:00	207.165	213.85	166.438	251.417
2012-01-30	1900-01-29 09:00:00	451.067	458.367	428.1	476.883
2012-01-30	1900-01-29 10:00:00	657.25	665.283	648.483	672.967
2012-01-30	1900-01-29 11:00:00	811.983	817.75	820.467	814.55
2012-01-30	1900-01-29 12:00:00	903.05	887.983	923.1	884.75
2012-01-30	1900-01-29 13:00:00	908.55	906.433	938.967	874.983
2012-01-30	1900-01-29 14:00:00	845.4	818.733	889.733	802.25
2012-01-30	1900-01-29 15:00:00	708.55	719.183	761.183	647.717
2012-01-30	1900-01-29 16:00:00	526.75	297.867	552.567	417.667
2012-01-30	1900-01-29 17:00:00	283	194.65	301.417	193
2012-01-30	1900-01-29 18:00:00	54.211	53.6128	82.7127	22.0445
2012-01-30	1900-01-29 19:00:00	0.0418333	0	0.426333	0
2012-01-30	1900-01-29 20:00:00	0	0	0	0
2012-01-30	1900-01-29 21:00:00	0	0	0	0
2012-01-30	1900-01-29 22:00:00	0	0	0	0
2012-01-30	1900-01-29 23:00:00	0	0	0	0
2012-01-31	1900-01-30	0	0	0	0
2012-01-31	1900-01-30 01:00:00	0	0	0	0
2012-01-31	1900-01-30 02:00:00	0	0	0	0
2012-01-31	1900-01-30 03:00:00	0	0	0	0
2012-01-31	1900-01-30 04:00:00	0	0	0	0
2012-01-31	1900-01-30 05:00:00	0	0	0	0
2012-01-31	1900-01-30 06:00:00	0	0	0	0.4605
2012-01-31	1900-01-30 07:00:00	18.7935	19.155	14.667	63.4417
2012-01-31	1900-01-30 08:00:00	204.483	209.717	164.548	251.183
2012-01-31	1900-01-30 09:00:00	448.967	452.317	424.633	466.3
2012-01-31	1900-01-30 10:00:00	657.35	659.117	646.767	647.883
2012-01-31	1900-01-30 11:00:00	812.333	812.967	823.65	802.517
2012-01-31	1900-01-30 12:00:00	900.733	870.2	928.55	884.833
2012-01-31	1900-01-30 13:00:00	911.517	892.667	948.55	881.7
2012-01-31	1900-01-30 14:00:00	853.683	850.45	895.833	805.983
2012-01-31	1900-01-30 15:00:00	712.217	721.333	406.567	614.633
2012-01-31	1900-01-30 16:00:00	501.533	522.6	287.633	447.4
2012-01-31	1900-01-30 17:00:00	280.9	286.2	323.733	209.317
2012-01-31	1900-01-30 18:00:00	53.2597	58.2678	80.7717	20.3805
2012-01-31	1900-01-30 19:00:00	0	0	0.213167	0
2012-01-31	1900-01-30 20:00:00	0	0	0	0
2012-01-31	1900-01-30 21:00:00	0	0	0	0
2012-01-31	1900-01-30 22:00:00	0	0	0	0
2012-01-31	1900-01-30 23:00:00	0	0	0	0
2012-02-01	1900-01-31	0	0	0	0
2012-02-01	1900-01-31 01:00:00	0	0	0	0
2012-02-01	1900-01-31 02:00:00	0	0	0	0
2012-02-01	1900-01-31 03:00:00	0	0	0	0
2012-02-01	1900-01-31 04:00:00	0	0	0	0
2012-02-01	1900-01-31 05:00:00	0	0	0	0
2012-02-01	1900-01-31 06:00:00	0	0	0	0.449167
2012-02-01	1900-01-31 07:00:00	18.5725	20.2917	13.2723	64.175
2012-02-01	1900-01-31 08:00:00	204.447	213.967	166.435	249.4
2012-02-01	1900-01-31 09:00:00	450.1	457.8	428.467	465.217
2012-02-01	1900-01-31 10:00:00	659.117	666.1	650.983	651.667
2012-02-01	1900-01-31 11:00:00	816.817	797.417	825.817	780.767
2012-02-01	1900-01-31 12:00:00	903.767	895.2	927.833	855.983
2012-02-01	1900-01-31 13:00:00	910.267	903.133	939.35	872.05
2012-02-01	1900-01-31 14:00:00	852.65	846.783	741.317	804.267
2012-02-01	1900-01-31 15:00:00	716.8	714.15	778.2	661.367
2012-02-01	1900-01-31 16:00:00	508.85	518.867	425.45	417.633
2012-02-01	1900-01-31 17:00:00	270.05	284.517	245.8	200.067
2012-02-01	1900-01-31 18:00:00	50.8128	55.7145	77.0133	18.976
2012-02-01	1900-01-31 19:00:00	0	0	0.2245	0
2012-02-01	1900-01-31 20:00:00	0	0	0	0
2012-02-01	1900-01-31 21:00:00	0	0	0	0
2012-02-01	1900-01-31 22:00:00	0	0	0	0
2012-02-01	1900-01-31 23:00:00	0	0	0	0
2012-02-02	1900-02-01	0	0	0	0
2012-02-02	1900-02-01 01:00:00	0	0	0	0
2012-02-02	1900-02-01 02:00:00	0	0	0	0
2012-02-02	1900-02-01 03:00:00	0	0	0	0
2012-02-02	1900-02-01 04:00:00	0	0	0	0
2012-02-02	1900-02-01 05:00:00	0	0	0	0
2012-02-02	1900-02-01 06:00:00	0	0	0	0.5215
2012-02-02	1900-02-01 07:00:00	18.7418	20.332	13.044	64.63
2012-02-02	1900-02-01 08:00:00	204.31	210.767	163.717	249.7
2012-02-02	1900-02-01 09:00:00	445.483	454.117	421.067	472.567
2012-02-02	1900-02-01 10:00:00	655.567	659.617	640.533	666.35
2012-02-02	1900-02-01 11:00:00	810.117	811.717	813.25	806.683
2012-02-02	1900-02-01 12:00:00	897.1	892.667	918.133	881.933
2012-02-02	1900-02-01 13:00:00	899.967	887.183	933.933	879.233
2012-02-02	1900-02-01 14:00:00	840.733	833.567	888.3	803.817
2012-02-02	1900-02-01 15:00:00	705.717	730.05	751.817	654.667
2012-02-02	1900-02-01 16:00:00	512.25	452.133	553.85	447.95
2012-02-02	1900-02-01 17:00:00	284.483	226.95	314.933	205.655
2012-02-02	1900-02-01 18:00:00	55.5617	48.4977	73.105	17.8078
2012-02-02	1900-02-01 19:00:00	0	0	0.1865	0
2012-02-02	1900-02-01 20:00:00	0	0	0	0
2012-02-02	1900-02-01 21:00:00	0	0	0	0
2012-02-02	1900-02-01 22:00:00	0	0	0	0
2012-02-02	1900-02-01 23:00:00	0	0	0	0
2012-02-03	1900-02-02	0	0	0	0
2012-02-03	1900-02-02 01:00:00	0	0	0	0
2012-02-03	1900-02-02 02:00:00	0	0	0	0
2012-02-03	1900-02-02 03:00:00	0	0	0	0
2012-02-03	1900-02-02 04:00:00	0	0	0	0
2012-02-03	1900-02-02 05:00:00	0	0	0	0
2012-02-03	1900-02-02 06:00:00	0	0	0	0.498667
2012-02-03	1900-02-02 07:00:00	19.0178	20.7892	13.3492	65.5117
2012-02-03	1900-02-02 08:00:00	210.637	213.717	166.485	252.5
2012-02-03	1900-02-02 09:00:00	460.183	457.683	426.45	478.867
2012-02-03	1900-02-02 10:00:00	671.267	659.35	649.4	676.85
2012-02-03	1900-02-02 11:00:00	829.083	830	824.75	796.983
2012-02-03	1900-02-02 12:00:00	923.6	818.4	928.1	881.983
2012-02-03	1900-02-02 13:00:00	939.717	778.217	951.6	880.2
2012-02-03	1900-02-02 14:00:00	879.367	809	897.25	802.033
2012-02-03	1900-02-02 15:00:00	739.1	714.233	767.25	661.767
2012-02-03	1900-02-02 16:00:00	539.8	510.217	578.8	465.95
2012-02-03	1900-02-02 17:00:00	309.65	283.25	340.733	222.967
2012-02-03	1900-02-02 18:00:00	62.2435	55.784	82.584	23.3745
2012-02-03	1900-02-02 19:00:00	0	0	0.312167	0
2012-02-03	1900-02-02 20:00:00	0	0	0	0
2012-02-03	1900-02-02 21:00:00	0	0	0	0
2012-02-03	1900-02-02 22:00:00	0	0	0	0
2012-02-03	1900-02-02 23:00:00	0	0	0	0
2012-02-04	1900-02-03	0	0	0	0
2012-02-04	1900-02-03 01:00:00	0	0	0	0
2012-02-04	1900-02-03 02:00:00	0	0	0	0
2012-02-04	1900-02-03 03:00:00	0	0	0	0
2012-02-04	1900-02-03 04:00:00	0	0	0	0
2012-02-04	1900-02-03 05:00:00	0	0	0	0
2012-02-04	1900-02-03 06:00:00	0	0	0	0.616667
2012-02-04	1900-02-03 07:00:00	18.9637	25.2047	14.566	74.6117
2012-02-04	1900-02-03 08:00:00	219.78	232.683	178.272	266.05
2012-02-04	1900-02-03 09:00:00	472.533	479	449.083	496.217
2012-02-04	1900-02-03 10:00:00	686.133	686.833	671.767	698.35
2012-02-04	1900-02-03 11:00:00	844.233	847.65	845.45	834.317
2012-02-04	1900-02-03 12:00:00	941.4	913.183	953.4	912.733
2012-02-04	1900-02-03 13:00:00	945.983	931.25	973	900.933
2012-02-04	1900-02-03 14:00:00	869.117	859.967	928.983	835.25
2012-02-04	1900-02-03 15:00:00	682.583	713.6	795.75	691.05
2012-02-04	1900-02-03 16:00:00	547.333	524.817	606.45	492.667
2012-02-04	1900-02-03 17:00:00	314.767	289.267	370.483	238.333
2012-02-04	1900-02-03 18:00:00	68.5292	62.3167	102.604	27.5292
2012-02-04	1900-02-03 19:00:00	0.0456667	0	0.266333	0
2012-02-04	1900-02-03 20:00:00	0	0	0	0
2012-02-04	1900-02-03 21:00:00	0	0	0	0
2012-02-04	1900-02-03 22:00:00	0	0	0	0
2012-02-04	1900-02-03 23:00:00	0	0	0	0
2012-02-05	1900-02-04	0	0	0	0
2012-02-05	1900-02-04 01:00:00	0	0	0	0
2012-02-05	1900-02-04 02:00:00	0	0	0	0
2012-02-05	1900-02-04 03:00:00	0	0	0	0
2012-02-05	1900-02-04 04:00:00	0	0	0	0
2012-02-05	1900-02-04 05:00:00	0	0	0	0
2012-02-05	1900-02-04 06:00:00	0	0	0	0.689
2012-02-05	1900-02-04 07:00:00	20.7847	25.8583	14.8633	76.6483
2012-02-05	1900-02-04 08:00:00	232.667	245.567	187.738	275.583
2012-02-05	1900-02-04 09:00:00	485.183	493.15	464.55	506.533
2012-02-05	1900-02-04 10:00:00	695.383	702.25	689.183	708.733
2012-02-05	1900-02-04 11:00:00	852.867	835.333	859.967	840.967
2012-02-05	1900-02-04 12:00:00	935.217	926.4	951.017	922.85
2012-02-05	1900-02-04 13:00:00	927.6	921.033	965.617	911.517
2012-02-05	1900-02-04 14:00:00	865.85	863.467	904.6	831.433
2012-02-05	1900-02-04 15:00:00	740.55	713.467	781.483	692.817
2012-02-05	1900-02-04 16:00:00	547.167	502.783	575.517	501.1
2012-02-05	1900-02-04 17:00:00	307.467	302.983	369.133	259.967
2012-02-05	1900-02-04 18:00:00	82.2117	61.766	100.038	28.3443
2012-02-05	1900-02-04 19:00:00	0.430167	0	0.532833	0
2012-02-05	1900-02-04 20:00:00	0	0	0	0
2012-02-05	1900-02-04 21:00:00	0	0	0	0
2012-02-05	1900-02-04 22:00:00	0	0	0	0
2012-02-05	1900-02-04 23:00:00	0	0	0	0
2012-02-06	1900-02-05	0	0	0	0
2012-02-06	1900-02-05 01:00:00	0	0	0	0
2012-02-06	1900-02-05 02:00:00	0	0	0	0
2012-02-06	1900-02-05 03:00:00	0	0	0	0
2012-02-06	1900-02-05 04:00:00	0	0	0	0
2012-02-06	1900-02-05 05:00:00	0	0	0	0
2012-02-06	1900-02-05 06:00:00	0	0	0	0.643333
2012-02-06	1900-02-05 07:00:00	21.097	25.3572	15.1533	70.7767
2012-02-06	1900-02-05 08:00:00	229.067	239.183	184.472	270.05
2012-02-06	1900-02-05 09:00:00	476.533	488.05	452.683	502.417
2012-02-06	1900-02-05 10:00:00	688.383	696.117	677.633	700.4
2012-02-06	1900-02-05 11:00:00	844.783	848.3	851.017	843.417
2012-02-06	1900-02-05 12:00:00	938.45	938.467	954.833	917.133
2012-02-06	1900-02-05 13:00:00	950.15	945.333	976.767	913.1
2012-02-06	1900-02-05 14:00:00	891.167	877.167	930.183	836.217
2012-02-06	1900-02-05 15:00:00	758.533	737.233	798.483	687.517
2012-02-06	1900-02-05 16:00:00	562.333	537.483	608.333	480.567
2012-02-06	1900-02-05 17:00:00	328.433	311.233	372.35	237.133
2012-02-06	1900-02-05 18:00:00	74.6168	69.9387	102.318	26.663
2012-02-06	1900-02-05 19:00:00	0.148333	0	0.468167	0
2012-02-06	1900-02-05 20:00:00	0	0	0	0
2012-02-06	1900-02-05 21:00:00	0	0	0	0
2012-02-06	1900-02-05 22:00:00	0	0	0	0
2012-02-06	1900-02-05 23:00:00	0	0	0	0
2012-02-07	1900-02-06	0	0	0	0
2012-02-07	1900-02-06 01:00:00	0	0	0	0
2012-02-07	1900-02-06 02:00:00	0	0	0	0
2012-02-07	1900-02-06 03:00:00	0	0	0	0
2012-02-07	1900-02-06 04:00:00	0	0	0	0
2012-02-07	1900-02-06 05:00:00	0	0	0	0
2012-02-07	1900-02-06 06:00:00	0	0	0	0.765167
2012-02-07	1900-02-06 07:00:00	21.2183	25.9093	14.9678	77.875
2012-02-07	1900-02-06 08:00:00	228.7	243.467	189.167	275.417
2012-02-07	1900-02-06 09:00:00	477.833	490.233	463.283	506.433
2012-02-07	1900-02-06 10:00:00	689.8	698.55	683.85	705.65
2012-02-07	1900-02-06 11:00:00	847.467	855.617	859.083	851.083
2012-02-07	1900-02-06 12:00:00	944.35	945.8	966.383	925.667
2012-02-07	1900-02-06 13:00:00	955.283	949.917	988.25	920.717
2012-02-07	1900-02-06 14:00:00	899.317	889.817	934.317	849.117
2012-02-07	1900-02-06 15:00:00	767.283	740.3	796.483	715.283
2012-02-07	1900-02-06 16:00:00	572	542.117	610.617	509.433
2012-02-07	1900-02-06 17:00:00	333.467	314.967	364.4	262.95
2012-02-07	1900-02-06 18:00:00	78.745	71.9785	96.6867	34.7462
2012-02-07	1900-02-06 19:00:00	0.175	0	0.555833	0
2012-02-07	1900-02-06 20:00:00	0	0	0	0
2012-02-07	1900-02-06 21:00:00	0	0	0	0
2012-02-07	1900-02-06 22:00:00	0	0	0	0
2012-02-07	1900-02-06 23:00:00	0	0	0	0
2012-02-08	1900-02-07	0	0	0	0
2012-02-08	1900-02-07 01:00:00	0	0	0	0
2012-02-08	1900-02-07 02:00:00	0	0	0	0
2012-02-08	1900-02-07 03:00:00	0	0	0	0
2012-02-08	1900-02-07 04:00:00	0	0	0	0
2012-02-08	1900-02-07 05:00:00	0	0	0	0
2012-02-08	1900-02-07 06:00:00	0	0	0	0.769
2012-02-08	1900-02-07 07:00:00	21.1432	26.5367	15.115	81.6417
2012-02-08	1900-02-07 08:00:00	231.667	246.417	191.982	281.3
2012-02-08	1900-02-07 09:00:00	484.3	493.717	468.417	514.933
2012-02-08	1900-02-07 10:00:00	695.2	703.533	693.7	713.233
2012-02-08	1900-02-07 11:00:00	856.95	861.4	867.45	853.383
2012-02-08	1900-02-07 12:00:00	953.617	944.333	972.567	926.817
2012-02-08	1900-02-07 13:00:00	961.7	912.167	991.033	923.4
2012-02-08	1900-02-07 14:00:00	904.333	894.017	943.283	848.683
2012-02-08	1900-02-07 15:00:00	767.9	749.4	814.317	701.783
2012-02-08	1900-02-07 16:00:00	569.483	537.217	614.95	490.983
2012-02-08	1900-02-07 17:00:00	336.75	303.583	375.317	247.217
2012-02-08	1900-02-07 18:00:00	79.5402	68.3523	106.237	30.009
2012-02-08	1900-02-07 19:00:00	0.178833	0	0.631833	0
2012-02-08	1900-02-07 20:00:00	0	0	0	0
2012-02-08	1900-02-07 21:00:00	0	0	0	0
2012-02-08	1900-02-07 22:00:00	0	0	0	0
2012-02-08	1900-02-07 23:00:00	0	0	0	0
2012-02-09	1900-02-08	0	0	0	0
2012-02-09	1900-02-08 01:00:00	0	0	0	0
2012-02-09	1900-02-08 02:00:00	0	0	0	0
2012-02-09	1900-02-08 03:00:00	0	0	0	0
2012-02-09	1900-02-08 04:00:00	0	0	0	0
2012-02-09	1900-02-08 05:00:00	0	0	0	0
2012-02-09	1900-02-08 06:00:00	0	0	0	0.772833
2012-02-09	1900-02-08 07:00:00	22.6288	27.7185	15.5492	81.7017
2012-02-09	1900-02-08 08:00:00	238.25	250.233	193.175	284.95
2012-02-09	1900-02-08 09:00:00	489.417	498.55	468.65	515.783
2012-02-09	1900-02-08 10:00:00	703.6	707.583	691.417	717.383
2012-02-09	1900-02-08 11:00:00	861.717	865.417	868.3	865.567
2012-02-09	1900-02-08 12:00:00	957.9	960.75	974.967	942.95
2012-02-09	1900-02-08 13:00:00	971.233	968.033	999.35	936.883
2012-02-09	1900-02-08 14:00:00	914.6	903.783	952.367	859.183
2012-02-09	1900-02-08 15:00:00	779.617	765.067	822.083	717.367
2012-02-09	1900-02-08 16:00:00	585.1	569.583	632.017	512.05
2012-02-09	1900-02-08 17:00:00	349.8	338.083	394.55	270.233
2012-02-09	1900-02-08 18:00:00	84.7768	81.1008	115.465	35.425
2012-02-09	1900-02-08 19:00:00	0.258833	0	0.810833	0
2012-02-09	1900-02-08 20:00:00	0	0	0	0
2012-02-09	1900-02-08 21:00:00	0	0	0	0
2012-02-09	1900-02-08 22:00:00	0	0	0	0
2012-02-09	1900-02-08 23:00:00	0	0	0	0
2012-02-10	1900-02-09	0	0	0	0
2012-02-10	1900-02-09 01:00:00	0	0	0	0
2012-02-10	1900-02-09 02:00:00	0	0	0	0
2012-02-10	1900-02-09 03:00:00	0	0	0	0
2012-02-10	1900-02-09 04:00:00	0	0	0	0
2012-02-10	1900-02-09 05:00:00	0	0	0	0
2012-02-10	1900-02-09 06:00:00	0	0	0	0.807
2012-02-10	1900-02-09 07:00:00	22.6582	27.5823	15.1758	80.1683
2012-02-10	1900-02-09 08:00:00	238.35	248.233	187.563	279.3
2012-02-10	1900-02-09 09:00:00	488.583	494.85	455.717	509.3
2012-02-10	1900-02-09 10:00:00	702.567	703.367	680.433	712.233
2012-02-10	1900-02-09 11:00:00	863.083	861.033	859.75	857.1
2012-02-10	1900-02-09 12:00:00	958.2	953.25	970.883	934
2012-02-10	1900-02-09 13:00:00	966.533	960.767	994.75	934.417
2012-02-10	1900-02-09 14:00:00	916.867	898.317	948.983	860.15
2012-02-10	1900-02-09 15:00:00	785.483	756.383	816.783	715.833
2012-02-10	1900-02-09 16:00:00	589.4	561.1	613.483	514.617
2012-02-10	1900-02-09 17:00:00	349.833	325.183	382.1	275.317
2012-02-10	1900-02-09 18:00:00	84.3467	77.5798	109.968	39.414
2012-02-10	1900-02-09 19:00:00	0.258833	0	0.704167	0
2012-02-10	1900-02-09 20:00:00	0	0	0	0
2012-02-10	1900-02-09 21:00:00	0	0	0	0
2012-02-10	1900-02-09 22:00:00	0	0	0	0
2012-02-10	1900-02-09 23:00:00	0	0	0	0
2012-02-11	1900-02-10	0	0	0	0
2012-02-11	1900-02-10 01:00:00	0	0	0	0
2012-02-11	1900-02-10 02:00:00	0	0	0	0
2012-02-11	1900-02-10 03:00:00	0	0	0	0
2012-02-11	1900-02-10 04:00:00	0	0	0	0
2012-02-11	1900-02-10 05:00:00	0	0	0	0
2012-02-11	1900-02-10 06:00:00	0	0	0	0.947833
2012-02-11	1900-02-10 07:00:00	23.7012	29.5232	15.9417	83.155
2012-02-11	1900-02-10 08:00:00	241.917	253.533	194.21	284.683
2012-02-11	1900-02-10 09:00:00	492.817	501.417	468.067	517.15
2012-02-11	1900-02-10 10:00:00	706.933	709.35	693.817	716.417
2012-02-11	1900-02-10 11:00:00	864.533	865.217	873.2	862.9
2012-02-11	1900-02-10 12:00:00	959.233	960.317	1006.53	942.267
2012-02-11	1900-02-10 13:00:00	967.417	971.967	1030.33	942.75
2012-02-11	1900-02-10 14:00:00	910.95	909.033	980.517	870.817
2012-02-11	1900-02-10 15:00:00	774.983	764.167	847.467	726.117
2012-02-11	1900-02-10 16:00:00	572.95	562.6	650.817	521.833
2012-02-11	1900-02-10 17:00:00	346.65	333.717	404.7	277.8
2012-02-11	1900-02-10 18:00:00	86.1733	85.1498	123.318	41.251
2012-02-11	1900-02-10 19:00:00	0.2435	0	0.795667	0
2012-02-11	1900-02-10 20:00:00	0	0	0	0
2012-02-11	1900-02-10 21:00:00	0	0	0	0
2012-02-11	1900-02-10 22:00:00	0	0	0	0
2012-02-11	1900-02-10 23:00:00	0	0	0	0
2012-02-12	1900-02-11	0	0	0	0
2012-02-12	1900-02-11 01:00:00	0	0	0	0
2012-02-12	1900-02-11 02:00:00	0	0	0	0
2012-02-12	1900-02-11 03:00:00	0	0	0	0
2012-02-12	1900-02-11 04:00:00	0	0	0	0
2012-02-12	1900-02-11 05:00:00	0	0	0	0
2012-02-12	1900-02-11 06:00:00	0	0	0	0.902167
2012-02-12	1900-02-11 07:00:00	24.4505	29.486	16.0065	86.195
2012-02-12	1900-02-11 08:00:00	241.183	253.733	200.705	292.15
2012-02-12	1900-02-11 09:00:00	492.35	501.55	488.8	527.067
2012-02-12	1900-02-11 10:00:00	706.117	711.05	719.183	728.65
2012-02-12	1900-02-11 11:00:00	862.183	867.75	896.2	874.7
2012-02-12	1900-02-11 12:00:00	956.367	960.633	1005.4	953.433
2012-02-12	1900-02-11 13:00:00	967.883	967.55	1028.83	951.983
2012-02-12	1900-02-11 14:00:00	913.05	909.55	981.017	875.05
2012-02-12	1900-02-11 15:00:00	779.333	770.85	849.5	725
2012-02-12	1900-02-11 16:00:00	581.033	572.267	652.817	523.483
2012-02-12	1900-02-11 17:00:00	344.167	339.217	407.667	280.4
2012-02-12	1900-02-11 18:00:00	85.1705	86.7427	122.173	41.6435
2012-02-12	1900-02-11 19:00:00	0.331167	0	0.909667	0
2012-02-12	1900-02-11 20:00:00	0	0	0	0
2012-02-12	1900-02-11 21:00:00	0	0	0	0
2012-02-12	1900-02-11 22:00:00	0	0	0	0
2012-02-12	1900-02-11 23:00:00	0	0	0	0
2012-02-13	1900-02-12	0	0	0	0
2012-02-13	1900-02-12 01:00:00	0	0	0	0
2012-02-13	1900-02-12 02:00:00	0	0	0	0
2012-02-13	1900-02-12 03:00:00	0	0	0	0
2012-02-13	1900-02-12 04:00:00	0	0	0	0
2012-02-13	1900-02-12 05:00:00	0	0	0	0
2012-02-13	1900-02-12 06:00:00	0	0	0	0.921167
2012-02-13	1900-02-12 07:00:00	23.7458	29.9053	15.8118	87.585
2012-02-13	1900-02-12 08:00:00	241.833	250.983	200.06	292.933
2012-02-13	1900-02-12 09:00:00	491.7	499.433	482.85	525.65
2012-02-13	1900-02-12 10:00:00	706.367	708.767	711.583	724.8
2012-02-13	1900-02-12 11:00:00	866.383	867.917	888.383	869.75
2012-02-13	1900-02-12 12:00:00	959.383	965.2	999.15	949.45
2012-02-13	1900-02-12 13:00:00	968.267	970.65	1023.67	945.867
2012-02-13	1900-02-12 14:00:00	911.783	910.533	976.483	871.45
2012-02-13	1900-02-12 15:00:00	779.483	764.4	846.7	724.783
2012-02-13	1900-02-12 16:00:00	583.433	564.917	652.233	519.017
2012-02-13	1900-02-12 17:00:00	349.717	331.683	407.2	274.983
2012-02-13	1900-02-12 18:00:00	86.5533	84.7718	120.46	40.2478
2012-02-13	1900-02-12 19:00:00	0.315833	0.0265	0.9555	0
2012-02-13	1900-02-12 20:00:00	0	0	0	0
2012-02-13	1900-02-12 21:00:00	0	0	0	0
2012-02-13	1900-02-12 22:00:00	0	0	0	0
2012-02-13	1900-02-12 23:00:00	0	0	0	0
2012-02-14	1900-02-13	0	0	0	0
2012-02-14	1900-02-13 01:00:00	0	0	0	0
2012-02-14	1900-02-13 02:00:00	0	0	0	0
2012-02-14	1900-02-13 03:00:00	0	0	0	0
2012-02-14	1900-02-13 04:00:00	0	0	0	0
2012-02-14	1900-02-13 05:00:00	0	0	0	0
2012-02-14	1900-02-13 06:00:00	0	0	0	1.1
2012-02-14	1900-02-13 07:00:00	23.9473	29.9447	16.3463	88.71
2012-02-14	1900-02-13 08:00:00	244.65	256.467	203.638	295.5
2012-02-14	1900-02-13 09:00:00	495.517	505.467	488.183	530.217
2012-02-14	1900-02-13 10:00:00	710.45	717.983	718.417	732.183
2012-02-14	1900-02-13 11:00:00	867.433	879.267	897.35	878.233
2012-02-14	1900-02-13 12:00:00	962.717	966.533	1007.45	955.883
2012-02-14	1900-02-13 13:00:00	974.867	973.15	1030.5	953.4
2012-02-14	1900-02-13 14:00:00	920.533	914.117	980.183	879.767
2012-02-14	1900-02-13 15:00:00	787.05	772.067	852.65	731.467
2012-02-14	1900-02-13 16:00:00	591.083	574.883	656.433	530.483
2012-02-14	1900-02-13 17:00:00	356.6	340.617	406.7	283.967
2012-02-14	1900-02-13 18:00:00	85.9325	83.6363	116.45	37.5073
2012-02-14	1900-02-13 19:00:00	0.365333	0	0.963	0
2012-02-14	1900-02-13 20:00:00	0	0	0	0
2012-02-14	1900-02-13 21:00:00	0	0	0	0
2012-02-14	1900-02-13 22:00:00	0	0	0	0
2012-02-14	1900-02-13 23:00:00	0	0	0	0
2012-02-15	1900-02-14	0	0	0	0
2012-02-15	1900-02-14 01:00:00	0	0	0	0
2012-02-15	1900-02-14 02:00:00	0	0	0	0
2012-02-15	1900-02-14 03:00:00	0	0	0	0
2012-02-15	1900-02-14 04:00:00	0	0	0	0
2012-02-15	1900-02-14 05:00:00	0	0	0	0
2012-02-15	1900-02-14 06:00:00	0	0	0	1.1115
2012-02-15	1900-02-14 07:00:00	24.8432	30.431	16.5228	86.8717
2012-02-15	1900-02-14 08:00:00	242.8	254.983	202.652	297.817
2012-02-15	1900-02-14 09:00:00	490.933	500.5	485.833	531.167
2012-02-15	1900-02-14 10:00:00	710.567	714.75	716.3	736.883
2012-02-15	1900-02-14 11:00:00	980.35	873.583	897.333	882.95
2012-02-15	1900-02-14 12:00:00	1028.18	967.483	1009.87	961.633
2012-02-15	1900-02-14 13:00:00	1008.15	980.617	1035.5	959.833
2012-02-15	1900-02-14 14:00:00	898.717	918.6	988.033	887.45
2012-02-15	1900-02-14 15:00:00	726.517	775.617	857.35	741.6
2012-02-15	1900-02-14 16:00:00	495.017	579.2	659.767	532.7
2012-02-15	1900-02-14 17:00:00	216.51	344.233	411.35	278.833
2012-02-15	1900-02-14 18:00:00	13.5435	90.3457	122.502	42.2147
2012-02-15	1900-02-14 19:00:00	0	0.038	1.10767	0
2012-02-15	1900-02-14 20:00:00	0	0	0	0
2012-02-15	1900-02-14 21:00:00	0	0	0	0
2012-02-15	1900-02-14 22:00:00	0	0	0	0
2012-02-15	1900-02-14 23:00:00	0	0	0	0
2012-02-16	1900-02-15	0	0	0	0
2012-02-16	1900-02-15 01:00:00	0	0	0	0
2012-02-16	1900-02-15 02:00:00	0	0	0	0
2012-02-16	1900-02-15 03:00:00	0	0	0	0
2012-02-16	1900-02-15 04:00:00	0	0	0	0
2012-02-16	1900-02-15 05:00:00	0	0	0	0
2012-02-16	1900-02-15 06:00:00	2.961	0	0	1.28283
2012-02-16	1900-02-15 07:00:00	126.74	29.0757	17.2053	87.3317
2012-02-16	1900-02-15 08:00:00	417.417	249.983	201.05	290.267
2012-02-16	1900-02-15 09:00:00	662.433	498.05	483.983	526.8
2012-02-16	1900-02-15 10:00:00	850.933	710.25	719.033	725.2
2012-02-16	1900-02-15 11:00:00	978.667	872.483	896.867	876.5
2012-02-16	1900-02-15 12:00:00	1024.72	963	1013.4	956.767
2012-02-16	1900-02-15 13:00:00	1008.18	979.333	1042.33	959.833
2012-02-16	1900-02-15 14:00:00	902.95	909.433	994.083	884.033
2012-02-16	1900-02-15 15:00:00	729.233	770.917	860.433	731.75
2012-02-16	1900-02-15 16:00:00	492.45	574.083	661.35	522.333
2012-02-16	1900-02-15 17:00:00	209.42	340.167	399.633	266.383
2012-02-16	1900-02-15 18:00:00	12.9687	89.9265	119.172	39.212
2012-02-16	1900-02-15 19:00:00	0	0.0723333	1.1915	0
2012-02-16	1900-02-15 20:00:00	0	0	0	0
2012-02-16	1900-02-15 21:00:00	0	0	0	0
2012-02-16	1900-02-15 22:00:00	0	0	0	0
2012-02-16	1900-02-15 23:00:00	0	0	0	0
2012-02-17	1900-02-16	0	0	0	0
2012-02-17	1900-02-16 01:00:00	0	0	0	0
2012-02-17	1900-02-16 02:00:00	0	0	0	0
2012-02-17	1900-02-16 03:00:00	0	0	0	0
2012-02-17	1900-02-16 04:00:00	0	0	0	0
2012-02-17	1900-02-16 05:00:00	0	0	0	0
2012-02-17	1900-02-16 06:00:00	3.11017	0	0	1.359
2012-02-17	1900-02-16 07:00:00	124.383	28.3187	17.2393	82.6183
2012-02-17	1900-02-16 08:00:00	410.733	246.867	198.7	289.2
2012-02-17	1900-02-16 09:00:00	655.65	500.4	476.383	521.617
2012-02-17	1900-02-16 10:00:00	848.667	706.7	711.75	729.783
2012-02-17	1900-02-16 11:00:00	971.233	816.017	892.567	881.317
2012-02-17	1900-02-16 12:00:00	1013.75	960.567	1008.22	953.45
2012-02-17	1900-02-16 13:00:00	984.283	978.05	1034.83	953.417
2012-02-17	1900-02-16 14:00:00	880.133	912.833	983.25	876.017
2012-02-17	1900-02-16 15:00:00	692.817	754.583	837.883	726.45
2012-02-17	1900-02-16 16:00:00	460.317	552.75	641.883	509.467
2012-02-17	1900-02-16 17:00:00	198.267	317.05	391.917	264.167
2012-02-17	1900-02-16 18:00:00	12.5967	77.2595	116.108	36.4912
2012-02-17	1900-02-16 19:00:00	0	0.0913333	1.1115	0
2012-02-17	1900-02-16 20:00:00	0	0	0	0
2012-02-17	1900-02-16 21:00:00	0	0	0	0
2012-02-17	1900-02-16 22:00:00	0	0	0	0
2012-02-17	1900-02-16 23:00:00	0	0	0	0
2012-02-18	1900-02-17	0	0	0	0
2012-02-18	1900-02-17 01:00:00	0	0	0	0
2012-02-18	1900-02-17 02:00:00	0	0	0	0
2012-02-18	1900-02-17 03:00:00	0	0	0	0
2012-02-18	1900-02-17 04:00:00	0	0	0	0
2012-02-18	1900-02-17 05:00:00	0	0	0	0
2012-02-18	1900-02-17 06:00:00	3.34867	0	0	1.51883
2012-02-18	1900-02-17 07:00:00	129.947	31.0012	17.5515	86.9467
2012-02-18	1900-02-17 08:00:00	414.85	251.75	199.8	294.4
2012-02-18	1900-02-17 09:00:00	658.017	500.167	476.65	529.483
2012-02-18	1900-02-17 10:00:00	844.35	712.317	709.483	728.183
2012-02-18	1900-02-17 11:00:00	969.967	875.483	888.533	876.267
2012-02-18	1900-02-17 12:00:00	1014.53	971.367	997.3	948.133
2012-02-18	1900-02-17 13:00:00	985.333	970.083	1013.9	942.85
2012-02-18	1900-02-17 14:00:00	876.517	911.817	956.867	859.483
2012-02-18	1900-02-17 15:00:00	702.4	764.317	817	705
2012-02-18	1900-02-17 16:00:00	474.317	555.067	607.333	493.517
2012-02-18	1900-02-17 17:00:00	205.542	302.817	362.283	242.617
2012-02-18	1900-02-17 18:00:00	12.3605	73.4283	103.133	31.7872
2012-02-18	1900-02-17 19:00:00	0	0.0456667	1.01633	0
2012-02-18	1900-02-17 20:00:00	0	0	0	0
2012-02-18	1900-02-17 21:00:00	0	0	0	0
2012-02-18	1900-02-17 22:00:00	0	0	0	0
2012-02-18	1900-02-17 23:00:00	0	0	0	0
2012-02-19	1900-02-18	0	0	0	0
2012-02-19	1900-02-18 01:00:00	0	0	0	0
2012-02-19	1900-02-18 02:00:00	0	0	0	0
2012-02-19	1900-02-18 03:00:00	0	0	0	0
2012-02-19	1900-02-18 04:00:00	0	0	0	0
2012-02-19	1900-02-18 05:00:00	0	0	0	0
2012-02-19	1900-02-18 06:00:00	2.93433	0	0	1.241
2012-02-19	1900-02-18 07:00:00	131.908	32.505	17.8815	89.6217
2012-02-19	1900-02-18 08:00:00	418.767	259.333	205.243	295.483
2012-02-19	1900-02-18 09:00:00	662.417	505.95	481.233	532.683
2012-02-19	1900-02-18 10:00:00	851.233	712.983	710.283	733.9
2012-02-19	1900-02-18 11:00:00	978.083	876.5	888.133	877.95
2012-02-19	1900-02-18 12:00:00	1026.88	967.667	993.933	952.833
2012-02-19	1900-02-18 13:00:00	1008.88	977.517	1025.33	956.25
2012-02-19	1900-02-18 14:00:00	901.8	910.95	974.817	883.333
2012-02-19	1900-02-18 15:00:00	726.833	763.733	829.433	736.317
2012-02-19	1900-02-18 16:00:00	493.483	567.467	619.133	524.033
2012-02-19	1900-02-18 17:00:00	220.397	335.717	373.083	269.2
2012-02-19	1900-02-18 18:00:00	14.7845	88.4238	95.135	36.5132
2012-02-19	1900-02-18 19:00:00	0	0.114167	0.5025	0
2012-02-19	1900-02-18 20:00:00	0	0	0	0
2012-02-19	1900-02-18 21:00:00	0	0	0	0
2012-02-19	1900-02-18 22:00:00	0	0	0	0
2012-02-19	1900-02-18 23:00:00	0	0	0	0
2012-02-20	1900-02-19	0	0	0	0
2012-02-20	1900-02-19 01:00:00	0	0	0	0
2012-02-20	1900-02-19 02:00:00	0	0	0	0
2012-02-20	1900-02-19 03:00:00	0	0	0	0
2012-02-20	1900-02-19 04:00:00	0	0	0	0
2012-02-20	1900-02-19 05:00:00	0	0	0	0
2012-02-20	1900-02-19 06:00:00	2.81633	0	0	0.932667
2012-02-20	1900-02-19 07:00:00	132.883	31.8775	15.7285	86.5633
2012-02-20	1900-02-19 08:00:00	419.433	259.117	194.042	293.533
2012-02-20	1900-02-19 09:00:00	652.283	507.933	476.85	527.15
2012-02-20	1900-02-19 10:00:00	837.467	713.5	707.967	729.167
2012-02-20	1900-02-19 11:00:00	960.183	868.417	886.517	868.917
2012-02-20	1900-02-19 12:00:00	1007.77	955.4	1000.53	941.967
2012-02-20	1900-02-19 13:00:00	991.233	961.633	1022.33	943.033
2012-02-20	1900-02-19 14:00:00	880.867	897.65	975.133	868.883
2012-02-20	1900-02-19 15:00:00	707.717	753.233	839.217	722.617
2012-02-20	1900-02-19 16:00:00	476.367	556.917	649.25	518.283
2012-02-20	1900-02-19 17:00:00	206.907	329.35	405.05	271.583
2012-02-20	1900-02-19 18:00:00	13.3765	86.316	124.637	39.5303
2012-02-20	1900-02-19 19:00:00	0.00366667	0.118	1.18383	0
2012-02-20	1900-02-19 20:00:00	0	0	0	0
2012-02-20	1900-02-19 21:00:00	0	0	0	0
2012-02-20	1900-02-19 22:00:00	0	0	0	0
2012-02-20	1900-02-19 23:00:00	0	0	0	0
2012-02-21	1900-02-20	0	0	0	0
2012-02-21	1900-02-20 01:00:00	0	0	0	0
2012-02-21	1900-02-20 02:00:00	0	0	0	0
2012-02-21	1900-02-20 03:00:00	0	0	0	0
2012-02-21	1900-02-20 04:00:00	0	0	0	0
2012-02-21	1900-02-20 05:00:00	0	0	0	0
2012-02-21	1900-02-20 06:00:00	3.689	0	0	1.48467
2012-02-21	1900-02-20 07:00:00	122.72	32.003	17.6135	88.9833
2012-02-21	1900-02-20 08:00:00	401.133	253.15	205.472	296.667
2012-02-21	1900-02-20 09:00:00	644.25	497.683	479.233	529.983
2012-02-21	1900-02-20 10:00:00	834.417	705.85	702.883	730.133
2012-02-21	1900-02-20 11:00:00	964.017	864.283	881.85	874.783
2012-02-21	1900-02-20 12:00:00	1012.43	952.2	989.033	942.8
2012-02-21	1900-02-20 13:00:00	988.033	959.167	1002.57	939.55
2012-02-21	1900-02-20 14:00:00	881.2	894.217	956.65	863.683
2012-02-21	1900-02-20 15:00:00	700.883	748.433	828.083	716.567
2012-02-21	1900-02-20 16:00:00	467.967	548.733	635.283	511.717
2012-02-21	1900-02-20 17:00:00	201.313	327.983	394.6	263.2
2012-02-21	1900-02-20 18:00:00	13.5172	81.362	121.833	36.6027
2012-02-21	1900-02-20 19:00:00	0	0.114167	1.21433	0
2012-02-21	1900-02-20 20:00:00	0	0	0	0
2012-02-21	1900-02-20 21:00:00	0	0	0	0
2012-02-21	1900-02-20 22:00:00	0	0	0	0
2012-02-21	1900-02-20 23:00:00	0	0	0	0
2012-02-22	1900-02-21	0	0	0	0
2012-02-22	1900-02-21 01:00:00	0	0	0	0
2012-02-22	1900-02-21 02:00:00	0	0	0	0
2012-02-22	1900-02-21 03:00:00	0	0	0	0
2012-02-22	1900-02-21 04:00:00	0	0	0	0
2012-02-22	1900-02-21 05:00:00	0	0	0	0
2012-02-22	1900-02-21 06:00:00	3.32283	0	0	1.17233
2012-02-22	1900-02-21 07:00:00	124.373	28.6265	4.66983	76.7083
2012-02-22	1900-02-21 08:00:00	397.7	224.6	73.5517	279.533
2012-02-22	1900-02-21 09:00:00	641.467	478.683	327.05	509.733
2012-02-22	1900-02-21 10:00:00	828.717	684.183	681.417	707.233
2012-02-22	1900-02-21 11:00:00	950.75	839.767	861	857.817
2012-02-22	1900-02-21 12:00:00	1000.32	936.333	967.883	931.717
2012-02-22	1900-02-21 13:00:00	984.917	940.95	990.233	933.05
2012-02-22	1900-02-21 14:00:00	882.283	882.467	938.917	855.233
2012-02-22	1900-02-21 15:00:00	706.167	738.417	808.55	711.667
2012-02-22	1900-02-21 16:00:00	465.45	537.067	605.417	503.983
2012-02-22	1900-02-21 17:00:00	196.82	297.1	364.883	247.033
2012-02-22	1900-02-21 18:00:00	13.057	72.4133	104.848	34.1852
2012-02-22	1900-02-21 19:00:00	0	0.2245	1.69017	0
2012-02-22	1900-02-21 20:00:00	0	0	0	0
2012-02-22	1900-02-21 21:00:00	0	0	0	0
2012-02-22	1900-02-21 22:00:00	0	0	0	0
2012-02-22	1900-02-21 23:00:00	0	0	0	0
2012-02-23	1900-02-22	0	0	0	0
2012-02-23	1900-02-22 01:00:00	0	0	0	0
2012-02-23	1900-02-22 02:00:00	0	0	0	0
2012-02-23	1900-02-22 03:00:00	0	0	0	0
2012-02-23	1900-02-22 04:00:00	0	0	0	0
2012-02-23	1900-02-22 05:00:00	0	0	0	0
2012-02-23	1900-02-22 06:00:00	3.40933	0	0	1.54933
2012-02-23	1900-02-22 07:00:00	127.76	28.4298	17.4833	80.1383
2012-02-23	1900-02-22 08:00:00	399.7	237.533	192.327	280.217
2012-02-23	1900-02-22 09:00:00	640.7	475.167	455.467	506.433
2012-02-23	1900-02-22 10:00:00	825.483	684	678.667	708.433
2012-02-23	1900-02-22 11:00:00	955.583	840.317	855.567	857
2012-02-23	1900-02-22 12:00:00	1004.27	928.45	970.333	932.45
2012-02-23	1900-02-22 13:00:00	969.533	938.55	989.35	931.9
2012-02-23	1900-02-22 14:00:00	858.967	872.05	943.117	854.8
2012-02-23	1900-02-22 15:00:00	687.35	728.917	817.75	703.367
2012-02-23	1900-02-22 16:00:00	451.1	534.133	621.75	498.317
2012-02-23	1900-02-22 17:00:00	185.048	306.867	381.583	246
2012-02-23	1900-02-22 18:00:00	12.333	78.05	115.148	30.433
2012-02-23	1900-02-22 19:00:00	0	0.182667	1.39717	0
2012-02-23	1900-02-22 20:00:00	0	0	0	0
2012-02-23	1900-02-22 21:00:00	0	0	0	0
2012-02-23	1900-02-22 22:00:00	0	0	0	0
2012-02-23	1900-02-22 23:00:00	0	0	0	0
2012-02-24	1900-02-23	0	0	0	0
2012-02-24	1900-02-23 01:00:00	0	0	0	0
2012-02-24	1900-02-23 02:00:00	0	0	0	0
2012-02-24	1900-02-23 03:00:00	0	0	0	0
2012-02-24	1900-02-23 04:00:00	0	0	0	0
2012-02-24	1900-02-23 05:00:00	0	0	0	0
2012-02-24	1900-02-23 06:00:00	3.47933	0	0	1.675
2012-02-24	1900-02-23 07:00:00	137.828	32.1912	18.8673	94.1033
2012-02-24	1900-02-23 08:00:00	418.8	258.75	209.422	302.283
2012-02-24	1900-02-23 09:00:00	658.233	504.633	480.867	539.717
2012-02-24	1900-02-23 10:00:00	845.517	712.15	715.567	746.817
2012-02-24	1900-02-23 11:00:00	975.833	871.583	897.817	894
2012-02-24	1900-02-23 12:00:00	1026.65	971.667	1011.93	966.75
2012-02-24	1900-02-23 13:00:00	1000.33	980.15	1037.83	974.8
2012-02-24	1900-02-23 14:00:00	893.45	914.75	984.167	890.35
2012-02-24	1900-02-23 15:00:00	718.8	769.95	850.633	738.817
2012-02-24	1900-02-23 16:00:00	491.417	572.95	655.833	523.75
2012-02-24	1900-02-23 17:00:00	220.07	331.883	408.517	280.233
2012-02-24	1900-02-23 18:00:00	14.9552	89.095	136.992	42.6097
2012-02-24	1900-02-23 19:00:00	0	0.182667	1.46183	0
2012-02-24	1900-02-23 20:00:00	0	0	0	0
2012-02-24	1900-02-23 21:00:00	0	0	0	0
2012-02-24	1900-02-23 22:00:00	0	0	0	0
2012-02-24	1900-02-23 23:00:00	0	0	0	0
2012-02-25	1900-02-24	0	0	0	0
2012-02-25	1900-02-24 01:00:00	0	0	0	0
2012-02-25	1900-02-24 02:00:00	0	0	0	0
2012-02-25	1900-02-24 03:00:00	0	0	0	0
2012-02-25	1900-02-24 04:00:00	0	0	0	0
2012-02-25	1900-02-24 05:00:00	0	0	0	0
2012-02-25	1900-02-24 06:00:00	3.42533	0	0	1.88433
2012-02-25	1900-02-24 07:00:00	135.567	31.5888	19.1492	93.1017
2012-02-25	1900-02-24 08:00:00	413.483	247.983	205.742	299.55
2012-02-25	1900-02-24 09:00:00	655.317	491.933	477.033	510.7
2012-02-25	1900-02-24 10:00:00	841.067	701.05	706.533	714.383
2012-02-25	1900-02-24 11:00:00	969.883	868.45	888.2	871.483
2012-02-25	1900-02-24 12:00:00	1011	962.517	1004.63	953.167
2012-02-25	1900-02-24 13:00:00	986.917	962.717	1025.12	950.2
2012-02-25	1900-02-24 14:00:00	879.367	907.883	977.75	871.05
2012-02-25	1900-02-24 15:00:00	701.867	756.417	841.983	720.917
2012-02-25	1900-02-24 16:00:00	479.733	549.517	639.133	508.883
2012-02-25	1900-02-24 17:00:00	208.772	308.317	382.05	250.15
2012-02-25	1900-02-24 18:00:00	15.138	83.3933	110.525	32.968
2012-02-25	1900-02-24 19:00:00	0	0.357833	1.72817	0
2012-02-25	1900-02-24 20:00:00	0	0	0	0
2012-02-25	1900-02-24 21:00:00	0	0	0	0
2012-02-25	1900-02-24 22:00:00	0	0	0	0
2012-02-25	1900-02-24 23:00:00	0	0	0	0
2012-02-26	1900-02-25	0	0	0	0
2012-02-26	1900-02-25 01:00:00	0	0	0	0
2012-02-26	1900-02-25 02:00:00	0	0	0	0
2012-02-26	1900-02-25 03:00:00	0	0	0	0
2012-02-26	1900-02-25 04:00:00	0	0	0	0
2012-02-26	1900-02-25 05:00:00	0	0	0	0
2012-02-26	1900-02-25 06:00:00	3.6955	0	0	1.97183
2012-02-26	1900-02-25 07:00:00	138.943	33.0258	19.0408	91.6233
2012-02-26	1900-02-25 08:00:00	422.483	252.95	204.328	299.217
2012-02-26	1900-02-25 09:00:00	665.85	498.3	474.583	527.967
2012-02-26	1900-02-25 10:00:00	855.217	715.067	706.05	727.9
2012-02-26	1900-02-25 11:00:00	983.233	874.3	890.283	875.35
2012-02-26	1900-02-25 12:00:00	1030.17	922.9	1002.82	951.3
2012-02-26	1900-02-25 13:00:00	1008.13	790.733	1016.97	955.3
2012-02-26	1900-02-25 14:00:00	893.167	861.867	955.017	885.233
2012-02-26	1900-02-25 15:00:00	717.517	771.217	770.4	718.75
2012-02-26	1900-02-25 16:00:00	478.117	572.233	603.95	488.367
2012-02-26	1900-02-25 17:00:00	208.57	330.833	357.283	248.2
2012-02-26	1900-02-25 18:00:00	15.4472	86.8817	105.5	33.9713
2012-02-26	1900-02-25 19:00:00	0	0.315833	1.595	0
2012-02-26	1900-02-25 20:00:00	0	0	0	0
2012-02-26	1900-02-25 21:00:00	0	0	0	0
2012-02-26	1900-02-25 22:00:00	0	0	0	0
2012-02-26	1900-02-25 23:00:00	0	0	0	0
2012-02-27	1900-02-26	0	0	0	0
2012-02-27	1900-02-26 01:00:00	0	0	0	0
2012-02-27	1900-02-26 02:00:00	0	0	0	0
2012-02-27	1900-02-26 03:00:00	0	0	0	0
2012-02-27	1900-02-26 04:00:00	0	0	0	0
2012-02-27	1900-02-26 05:00:00	0	0	0	0
2012-02-27	1900-02-26 06:00:00	3.53117	0	0	1.9415
2012-02-27	1900-02-26 07:00:00	126.25	29.8792	20.0725	89.0183
2012-02-27	1900-02-26 08:00:00	408.917	244.433	161.6	293.433
2012-02-27	1900-02-26 09:00:00	649.8	487.083	460.4	513.35
2012-02-27	1900-02-26 10:00:00	836.25	694.617	693.867	717.8
2012-02-27	1900-02-26 11:00:00	953.867	855.75	874.6	863.133
2012-02-27	1900-02-26 12:00:00	1008.35	948	983.233	940.9
2012-02-27	1900-02-26 13:00:00	995.817	954.4	1021.1	934.533
2012-02-27	1900-02-26 14:00:00	711.1	875.133	748.217	863.05
2012-02-27	1900-02-26 15:00:00	469.3	638.933	765.417	688.833
2012-02-27	1900-02-26 16:00:00	406.967	517.417	587.867	479.267
2012-02-27	1900-02-26 17:00:00	190.515	278.767	360.733	234.083
2012-02-27	1900-02-26 18:00:00	14.952	77.2333	106.997	29.0063
2012-02-27	1900-02-26 19:00:00	0	0.262667	1.30567	0
2012-02-27	1900-02-26 20:00:00	0	0	0	0
2012-02-27	1900-02-26 21:00:00	0	0	0	0
2012-02-27	1900-02-26 22:00:00	0	0	0	0
2012-02-27	1900-02-26 23:00:00	0	0	0	0
2012-02-28	1900-02-27	0	0	0	0
2012-02-28	1900-02-27 01:00:00	0	0	0	0
2012-02-28	1900-02-27 02:00:00	0	0	0	0
2012-02-28	1900-02-27 03:00:00	0	0	0	0
2012-02-28	1900-02-27 04:00:00	0	0	0	0
2012-02-28	1900-02-27 05:00:00	0	0	0	0
2012-02-28	1900-02-27 06:00:00	3.33467	0	0	1.77383
2012-02-28	1900-02-27 07:00:00	123.985	30.6212	15.8495	89.6967
2012-02-28	1900-02-27 08:00:00	413.533	244.433	198.925	296.117
2012-02-28	1900-02-27 09:00:00	657.6	485.667	455.3	514.017
2012-02-28	1900-02-27 10:00:00	836	697.067	663.65	717.567
2012-02-28	1900-02-27 11:00:00	893.433	860.333	857.15	815.567
2012-02-28	1900-02-27 12:00:00	1002.72	950.767	964.483	913.5
2012-02-28	1900-02-27 13:00:00	991.533	946.417	1005.67	944.35
2012-02-28	1900-02-27 14:00:00	869.833	897.883	952.167	875.25
2012-02-28	1900-02-27 15:00:00	673.067	751.483	807.967	718.9
2012-02-28	1900-02-27 16:00:00	438.667	541.217	619.967	509.717
2012-02-28	1900-02-27 17:00:00	213.812	305.1	379.883	248.133
2012-02-28	1900-02-27 18:00:00	14.4617	74.8687	117.702	28.6078
2012-02-28	1900-02-27 19:00:00	0	0.137	1.08117	0
2012-02-28	1900-02-27 20:00:00	0	0	0	0
2012-02-28	1900-02-27 21:00:00	0	0	0	0
2012-02-28	1900-02-27 22:00:00	0	0	0	0
2012-02-28	1900-02-27 23:00:00	0	0	0	0
2012-02-29	1900-02-28	0	0	0	0
2012-02-29	1900-02-28 01:00:00	0	0	0	0
2012-02-29	1900-02-28 02:00:00	0	0	0	0
2012-02-29	1900-02-28 03:00:00	0	0	0	0
2012-02-29	1900-02-28 04:00:00	0	0	0	0
2012-02-29	1900-02-28 05:00:00	0	0	0	0
2012-02-29	1900-02-28 06:00:00	4.9325	0	0	2.68667
2012-02-29	1900-02-28 07:00:00	144.293	30.808	20.666	93.655
2012-02-29	1900-02-28 08:00:00	407.8	235.6	201.995	298.767
2012-02-29	1900-02-28 09:00:00	650.25	491.217	484.65	551.017
2012-02-29	1900-02-28 10:00:00	850.817	707.767	711.633	751.983
2012-02-29	1900-02-28 11:00:00	981.1	874.733	897.2	896.817
2012-02-29	1900-02-28 12:00:00	1013.48	959.383	1007.23	973.867
2012-02-29	1900-02-28 13:00:00	982.533	973.583	1042.5	966.833
2012-02-29	1900-02-28 14:00:00	876.067	907.433	979.417	879.55
2012-02-29	1900-02-28 15:00:00	690.483	771.9	851.283	746.35
2012-02-29	1900-02-28 16:00:00	461.417	563.45	650.583	571.083
2012-02-29	1900-02-28 17:00:00	227.233	326.217	396.183	293.333
2012-02-29	1900-02-28 18:00:00	17.5083	77.5867	118.055	44.2138
2012-02-29	1900-02-28 19:00:00	0	0.255	2.14317	0
2012-02-29	1900-02-28 20:00:00	0	0	0	0
2012-02-29	1900-02-28 21:00:00	0	0	0	0
2012-02-29	1900-02-28 22:00:00	0	0	0	0
2012-02-29	1900-02-28 23:00:00	0	0	0	0
2012-03-01	1900-02-28	0	0	0	0
2012-03-01	1900-02-28 01:00:00	0	0	0	0
2012-03-01	1900-02-28 02:00:00	0	0	0	0
2012-03-01	1900-02-28 03:00:00	0	0	0	0
2012-03-01	1900-02-28 04:00:00	0	0	0	0
2012-03-01	1900-02-28 05:00:00	0	0	0	0
2012-03-01	1900-02-28 06:00:00	5.8585	0	0	3.327
2012-03-01	1900-02-28 07:00:00	152.257	36.4762	23.019	102.43
2012-03-01	1900-02-28 08:00:00	432.683	249.867	224.15	315.033
2012-03-01	1900-02-28 09:00:00	671.1	492.9	493.467	549.183
2012-03-01	1900-02-28 10:00:00	862.467	712.383	724.067	750.65
2012-03-01	1900-02-28 11:00:00	984.683	878.95	900.15	896.55
2012-03-01	1900-02-28 12:00:00	1003.02	973.517	1005.68	967.167
2012-03-01	1900-02-28 13:00:00	983.8	982.55	1027.33	968.333
2012-03-01	1900-02-28 14:00:00	879.7	912.2	974.033	883.967
2012-03-01	1900-02-28 15:00:00	706.083	761.533	815.7	741
2012-03-01	1900-02-28 16:00:00	481.583	562.65	612.15	528.95
2012-03-01	1900-02-28 17:00:00	213.467	329.517	378.967	268.267
2012-03-01	1900-02-28 18:00:00	16.6652	84.8967	118.417	40.165
2012-03-01	1900-02-28 19:00:00	0	0.247333	1.614	0
2012-03-01	1900-02-28 20:00:00	0	0	0	0
2012-03-01	1900-02-28 21:00:00	0	0	0	0
2012-03-01	1900-02-28 22:00:00	0	0	0	0
2012-03-01	1900-02-28 23:00:00	0	0	0	0
2012-03-02	1900-03-01	0	0	0	0
2012-03-02	1900-03-01 01:00:00	0	0	0	0
2012-03-02	1900-03-01 02:00:00	0	0	0	0
2012-03-02	1900-03-01 03:00:00	0	0	0	0
2012-03-02	1900-03-01 04:00:00	0	0	0	0
2012-03-02	1900-03-01 05:00:00	0	0	0	0
2012-03-02	1900-03-01 06:00:00	5.06167	0	0	3.23133
2012-03-02	1900-03-01 07:00:00	135.943	32.015	19.7177	95.4967
2012-03-02	1900-03-01 08:00:00	400.867	233.083	210.388	296.433
2012-03-02	1900-03-01 09:00:00	637.183	473.933	470.5	525.25
2012-03-02	1900-03-01 10:00:00	823.233	669.083	691.933	728.417
2012-03-02	1900-03-01 11:00:00	951.767	847.783	867	869.883
2012-03-02	1900-03-01 12:00:00	997.683	941.567	976.083	938.317
2012-03-02	1900-03-01 13:00:00	982.683	953.2	998.917	932.35
2012-03-02	1900-03-01 14:00:00	892.783	821.1	947.567	851.033
2012-03-02	1900-03-01 15:00:00	719.883	547.8	702.633	698.433
2012-03-02	1900-03-01 16:00:00	414.817	247.683	445.617	418.483
2012-03-02	1900-03-01 17:00:00	184.493	66.9667	354.733	138.227
2012-03-02	1900-03-01 18:00:00	11.4348	40.874	102.34	28.086
2012-03-02	1900-03-01 19:00:00	0	0.197833	1.496	0
2012-03-02	1900-03-01 20:00:00	0	0	0	0
2012-03-02	1900-03-01 21:00:00	0	0	0	0
2012-03-02	1900-03-01 22:00:00	0	0	0	0
2012-03-02	1900-03-01 23:00:00	0	0	0	0
2012-03-03	1900-03-02	0	0	0	0
2012-03-03	1900-03-02 01:00:00	0	0	0	0
2012-03-03	1900-03-02 02:00:00	0	0	0	0
2012-03-03	1900-03-02 03:00:00	0	0	0	0
2012-03-03	1900-03-02 04:00:00	0	0	0	0
2012-03-03	1900-03-02 05:00:00	0	0	0	0
2012-03-03	1900-03-02 06:00:00	4.95183	0	0	2.55383
2012-03-03	1900-03-02 07:00:00	135.068	31.9448	8.24817	86.635
2012-03-03	1900-03-02 08:00:00	400.133	233.75	48.1483	276.283
2012-03-03	1900-03-02 09:00:00	638.75	470.267	106.288	466.283
2012-03-03	1900-03-02 10:00:00	824.983	674.583	204.017	651.633
2012-03-03	1900-03-02 11:00:00	954.233	827.583	533.9	851.333
2012-03-03	1900-03-02 12:00:00	1034.33	918.817	892.183	931.133
2012-03-03	1900-03-02 13:00:00	486.3	937.417	990.483	931.6
2012-03-03	1900-03-02 14:00:00	399.733	752.183	944.317	853.733
2012-03-03	1900-03-02 15:00:00	526.733	217.917	830.267	711.233
2012-03-03	1900-03-02 16:00:00	368.617	182.483	586.583	498.217
2012-03-03	1900-03-02 17:00:00	151.357	90.8233	196.017	214.397
2012-03-03	1900-03-02 18:00:00	2.0975	37.5733	100.182	28.201
2012-03-03	1900-03-02 19:00:00	0	1.53417	0.605167	0
2012-03-03	1900-03-02 20:00:00	0	0	0	0
2012-03-03	1900-03-02 21:00:00	0	0	0	0
2012-03-03	1900-03-02 22:00:00	0	0	0	0
2012-03-03	1900-03-02 23:00:00	0	0	0	0
2012-03-04	1900-03-03	0	0	0	0
2012-03-04	1900-03-03 01:00:00	0	0	0	0
2012-03-04	1900-03-03 02:00:00	0	0	0	0
2012-03-04	1900-03-03 03:00:00	0	0	0	0
2012-03-04	1900-03-03 04:00:00	0	0	0	0
2012-03-04	1900-03-03 05:00:00	0	0	0	0
2012-03-04	1900-03-03 06:00:00	5.15333	0	0	3.246
2012-03-04	1900-03-03 07:00:00	140.365	12.4153	14.9132	55.9817
2012-03-04	1900-03-03 08:00:00	276.233	80.2183	90.8167	120.89
2012-03-04	1900-03-03 09:00:00	646.433	469.117	299.567	402.217
2012-03-04	1900-03-03 10:00:00	825.583	684.817	486.583	734.35
2012-03-04	1900-03-03 11:00:00	925.533	828.4	845.583	869.833
2012-03-04	1900-03-03 12:00:00	982.017	894.567	958.967	946.717
2012-03-04	1900-03-03 13:00:00	666.95	933.233	1002.47	951.5
2012-03-04	1900-03-03 14:00:00	549.667	147.383	953.783	868.217
2012-03-04	1900-03-03 15:00:00	446.5	123.317	614.117	640.833
2012-03-04	1900-03-03 16:00:00	481.067	112.923	339.733	419.517
2012-03-04	1900-03-03 17:00:00	216.527	45.0733	164.883	173.033
2012-03-04	1900-03-03 18:00:00	13.0222	15.0478	126.772	41.1948
2012-03-04	1900-03-03 19:00:00	0	0.262667	1.81217	0
2012-03-04	1900-03-03 20:00:00	0	0	0	0
2012-03-04	1900-03-03 21:00:00	0	0	0	0
2012-03-04	1900-03-03 22:00:00	0	0	0	0
2012-03-04	1900-03-03 23:00:00	0	0	0	0
2012-03-05	1900-03-04	0	0	0	0
2012-03-05	1900-03-04 01:00:00	0	0	0	0
2012-03-05	1900-03-04 02:00:00	0	0	0	0
2012-03-05	1900-03-04 03:00:00	0	0	0	0
2012-03-05	1900-03-04 04:00:00	0	0	0	0
2012-03-05	1900-03-04 05:00:00	0	0	0	0
2012-03-05	1900-03-04 06:00:00	5.32917	0	0	3.42867
2012-03-05	1900-03-04 07:00:00	143.245	32.4983	23.4133	103.588
2012-03-05	1900-03-04 08:00:00	406.817	233.283	210.212	305.567
2012-03-05	1900-03-04 09:00:00	647	471.883	465.533	532.783
2012-03-05	1900-03-04 10:00:00	835.833	683.983	686.917	731.7
2012-03-05	1900-03-04 11:00:00	961.35	840.1	860.95	873.867
2012-03-05	1900-03-04 12:00:00	1010.95	903.267	973.783	945.35
2012-03-05	1900-03-04 13:00:00	992.117	585.717	1000.75	944.567
2012-03-05	1900-03-04 14:00:00	886.483	429.5	953.817	860.733
2012-03-05	1900-03-04 15:00:00	704.9	414.817	811.517	702.283
2012-03-05	1900-03-04 16:00:00	459.417	320.217	605.05	494.233
2012-03-05	1900-03-04 17:00:00	210.942	262.783	363.583	248.333
2012-03-05	1900-03-04 18:00:00	15.3448	76.0123	113.088	33.8507
2012-03-05	1900-03-04 19:00:00	0	0.258833	1.86917	0
2012-03-05	1900-03-04 20:00:00	0	0	0	0
2012-03-05	1900-03-04 21:00:00	0	0	0	0
2012-03-05	1900-03-04 22:00:00	0	0	0	0
2012-03-05	1900-03-04 23:00:00	0	0	0	0
2012-03-06	1900-03-05	0	0	0	0
2012-03-06	1900-03-05 01:00:00	0	0	0	0
2012-03-06	1900-03-05 02:00:00	0	0	0	0
2012-03-06	1900-03-05 03:00:00	0	0	0	0
2012-03-06	1900-03-05 04:00:00	0	0	0	0
2012-03-06	1900-03-05 05:00:00	0	0	0	0
2012-03-06	1900-03-05 06:00:00	5.62967	0	0	3.77867
2012-03-06	1900-03-05 07:00:00	143.675	33.879	26.0273	95.8367
2012-03-06	1900-03-05 08:00:00	413.267	249.45	216.1	309.5
2012-03-06	1900-03-05 09:00:00	654.1	489.9	472.583	547.3
2012-03-06	1900-03-05 10:00:00	846.467	708.983	699.3	745.3
2012-03-06	1900-03-05 11:00:00	979.333	870.467	876.133	888.3
2012-03-06	1900-03-05 12:00:00	1027.72	963.2	988.25	963.567
2012-03-06	1900-03-05 13:00:00	1005.03	967.283	1001.15	960.417
2012-03-06	1900-03-05 14:00:00	898.267	901.8	963.85	883.1
2012-03-06	1900-03-05 15:00:00	723.833	756.7	836.383	733.983
2012-03-06	1900-03-05 16:00:00	490.517	557.967	641.683	522.767
2012-03-06	1900-03-05 17:00:00	226.65	328.6	399.617	275.517
2012-03-06	1900-03-05 18:00:00	18.2758	90.24	132.467	39.7548
2012-03-06	1900-03-05 19:00:00	0	0.327333	1.78167	0
2012-03-06	1900-03-05 20:00:00	0	0	0	0
2012-03-06	1900-03-05 21:00:00	0	0	0	0
2012-03-06	1900-03-05 22:00:00	0	0	0	0
2012-03-06	1900-03-05 23:00:00	0	0	0	0
2012-03-07	1900-03-06	0	0	0	0
2012-03-07	1900-03-06 01:00:00	0	0	0	0
2012-03-07	1900-03-06 02:00:00	0	0	0	0
2012-03-07	1900-03-06 03:00:00	0	0	0	0
2012-03-07	1900-03-06 04:00:00	0	0	0	0
2012-03-07	1900-03-06 05:00:00	0	0	0	0
2012-03-07	1900-03-06 06:00:00	5.70533	0	0	4.073
2012-03-07	1900-03-06 07:00:00	159.165	40.7647	25.8765	109.4
2012-03-07	1900-03-06 08:00:00	434.283	268.25	227.733	323.733
2012-03-07	1900-03-06 09:00:00	670.217	512.067	491.667	557.733
2012-03-07	1900-03-06 10:00:00	856.133	722.517	712.15	753.167
2012-03-07	1900-03-06 11:00:00	985.267	875.9	878.45	892.367
2012-03-07	1900-03-06 12:00:00	1031	967.833	995.7	973.833
2012-03-07	1900-03-06 13:00:00	993.917	967.233	1008.08	961.75
2012-03-07	1900-03-06 14:00:00	864.383	887.017	934.35	883.833
2012-03-07	1900-03-06 15:00:00	694.783	747.883	775.617	721.9
2012-03-07	1900-03-06 16:00:00	471.517	532.833	586.183	495.367
2012-03-07	1900-03-06 17:00:00	191.033	312.333	353.1	245.933
2012-03-07	1900-03-06 18:00:00	17.2137	74.9663	112.11	29.1453
2012-03-07	1900-03-06 19:00:00	0	0.0685	1.03917	0
2012-03-07	1900-03-06 20:00:00	0	0	0	0
2012-03-07	1900-03-06 21:00:00	0	0	0	0
2012-03-07	1900-03-06 22:00:00	0	0	0	0
2012-03-07	1900-03-06 23:00:00	0	0	0	0
2012-03-08	1900-03-07	0	0	0	0
2012-03-08	1900-03-07 01:00:00	0	0	0	0
2012-03-08	1900-03-07 02:00:00	0	0	0	0
2012-03-08	1900-03-07 03:00:00	0	0	0	0
2012-03-08	1900-03-07 04:00:00	0	0	0	0
2012-03-08	1900-03-07 05:00:00	0	0	0	0
2012-03-08	1900-03-07 06:00:00	8.01933	0	0	5.3675
2012-03-08	1900-03-07 07:00:00	147.025	37.4437	25.683	97.4167
2012-03-08	1900-03-07 08:00:00	408.45	250.317	210.673	310.067
2012-03-08	1900-03-07 09:00:00	638.767	497.15	451.367	535.367
2012-03-08	1900-03-07 10:00:00	828.1	701.617	707.767	758.933
2012-03-08	1900-03-07 11:00:00	977.833	867.75	888.633	895.1
2012-03-08	1900-03-07 12:00:00	1014.67	962.8	984.55	944.633
2012-03-08	1900-03-07 13:00:00	984.183	934.65	1013.38	957.7
2012-03-08	1900-03-07 14:00:00	890.75	898.533	943.317	849
2012-03-08	1900-03-07 15:00:00	678.95	758.4	815.117	706.5
2012-03-08	1900-03-07 16:00:00	470.75	562.967	641.3	518.767
2012-03-08	1900-03-07 17:00:00	220.448	293.233	390.85	256.933
2012-03-08	1900-03-07 18:00:00	17.3355	71.1117	106.465	24.3122
2012-03-08	1900-03-07 19:00:00	0	0.4035	1.4845	0
2012-03-08	1900-03-07 20:00:00	0	0	0	0
2012-03-08	1900-03-07 21:00:00	0	0	0	0
2012-03-08	1900-03-07 22:00:00	0	0	0	0
2012-03-08	1900-03-07 23:00:00	0	0	0	0
2012-03-09	1900-03-08	0	0	0	0
2012-03-09	1900-03-08 01:00:00	0	0	0	0
2012-03-09	1900-03-08 02:00:00	0	0	0	0
2012-03-09	1900-03-08 03:00:00	0	0	0	0
2012-03-09	1900-03-08 04:00:00	0	0	0	0
2012-03-09	1900-03-08 05:00:00	0	0	0	0
2012-03-09	1900-03-08 06:00:00	6.052	0	0	5.83233
2012-03-09	1900-03-08 07:00:00	172.547	49.2543	33.379	120.215
2012-03-09	1900-03-08 08:00:00	446.05	284.1	240.917	337.5
2012-03-09	1900-03-08 09:00:00	680.6	522.867	502.183	571.15
2012-03-09	1900-03-08 10:00:00	863.5	741.1	730.617	773.717
2012-03-09	1900-03-08 11:00:00	983.933	898.3	910.65	919.417
2012-03-09	1900-03-08 12:00:00	1036.17	983.867	1023.35	974.35
2012-03-09	1900-03-08 13:00:00	1013.95	990.733	1041.83	974.367
2012-03-09	1900-03-08 14:00:00	893.017	925.567	983.4	905.933
2012-03-09	1900-03-08 15:00:00	705.05	777.183	829.717	737.033
2012-03-09	1900-03-08 16:00:00	492.483	580.517	624.317	521.133
2012-03-09	1900-03-08 17:00:00	233.5	342.7	398.6	271.867
2012-03-09	1900-03-08 18:00:00	22.5747	95.8233	109.403	31.9152
2012-03-09	1900-03-08 19:00:00	0	0.6395	1.86917	0
2012-03-09	1900-03-08 20:00:00	0	0	0	0
2012-03-09	1900-03-08 21:00:00	0	0	0	0
2012-03-09	1900-03-08 22:00:00	0	0	0	0
2012-03-09	1900-03-08 23:00:00	0	0	0	0
2012-03-10	1900-03-09	0	0	0	0
2012-03-10	1900-03-09 01:00:00	0	0	0	0
2012-03-10	1900-03-09 02:00:00	0	0	0	0
2012-03-10	1900-03-09 03:00:00	0	0	0	0
2012-03-10	1900-03-09 04:00:00	0	0	0	0
2012-03-10	1900-03-09 05:00:00	0	0	0	0
2012-03-10	1900-03-09 06:00:00	6.5075	0	0	4.87983
2012-03-10	1900-03-09 07:00:00	175.393	61.4917	31.462	120.313
2012-03-10	1900-03-09 08:00:00	454.35	303.283	251.783	343.567
2012-03-10	1900-03-09 09:00:00	687.333	542.567	517.517	579.433
2012-03-10	1900-03-09 10:00:00	868.283	749.133	738.55	782.167
2012-03-10	1900-03-09 11:00:00	995.217	904.25	916.417	927.3
2012-03-10	1900-03-09 12:00:00	1046	997.633	1032.57	996.6
2012-03-10	1900-03-09 13:00:00	1016.55	1000.62	1053.5	995.9
2012-03-10	1900-03-09 14:00:00	895.067	935.667	992.9	905.6
2012-03-10	1900-03-09 15:00:00	713.3	785.433	852.167	749.083
2012-03-10	1900-03-09 16:00:00	493.183	579	628.483	526.317
2012-03-10	1900-03-09 17:00:00	242.1	349.1	385.55	288.3
2012-03-10	1900-03-09 18:00:00	26.8983	108.027	122.172	45.1408
2012-03-10	1900-03-09 19:00:00	0	0.59	2.0935	0
2012-03-10	1900-03-09 20:00:00	0	0	0	0
2012-03-10	1900-03-09 21:00:00	0	0	0	0
2012-03-10	1900-03-09 22:00:00	0	0	0	0
2012-03-10	1900-03-09 23:00:00	0	0	0	0
2012-03-11	1900-03-10	0	0	0	0
2012-03-11	1900-03-10 01:00:00	0	0	0	0
2012-03-11	1900-03-10 02:00:00	0	0	0	0
2012-03-11	1900-03-10 03:00:00	0	0	0	0
2012-03-11	1900-03-10 04:00:00	0	0	0	0
2012-03-11	1900-03-10 05:00:00	0	0	0	0
2012-03-11	1900-03-10 06:00:00	6.53517	0	0	5.4165
2012-03-11	1900-03-10 07:00:00	175.403	48.8713	29.6428	119.967
2012-03-11	1900-03-10 08:00:00	450.85	289.233	247.717	338.283
2012-03-11	1900-03-10 09:00:00	686.5	532.883	508.717	578.783
2012-03-11	1900-03-10 10:00:00	869.617	748.033	734.65	782.317
2012-03-11	1900-03-10 11:00:00	989.95	902.917	910.2	929.483
2012-03-11	1900-03-10 12:00:00	1041.17	997.033	1016.05	997.167
2012-03-11	1900-03-10 13:00:00	1012.52	1000.25	1042	991.15
2012-03-11	1900-03-10 14:00:00	898.583	930.967	976.083	906.267
2012-03-11	1900-03-10 15:00:00	717.7	780.6	843.15	741.417
2012-03-11	1900-03-10 16:00:00	481.25	573.367	643.083	525.95
2012-03-11	1900-03-10 17:00:00	218.933	340.283	399.833	278.95
2012-03-11	1900-03-10 18:00:00	19.7452	96.5	132.737	42.126
2012-03-11	1900-03-10 19:00:00	0	0.548167	2.5085	0
2012-03-11	1900-03-10 20:00:00	0	0	0	0
2012-03-11	1900-03-10 21:00:00	0	0	0	0
2012-03-11	1900-03-10 22:00:00	0	0	0	0
2012-03-11	1900-03-10 23:00:00	0	0	0	0
2012-03-12	1900-03-11	0	0	0	0
2012-03-12	1900-03-11 01:00:00	0	0	0	0
2012-03-12	1900-03-11 02:00:00	0	0	0	0
2012-03-12	1900-03-11 03:00:00	0	0	0	0
2012-03-12	1900-03-11 04:00:00	0	0	0	0
2012-03-12	1900-03-11 05:00:00	0	0	0	0
2012-03-12	1900-03-11 06:00:00	8.14933	0	0	5.3975
2012-03-12	1900-03-11 07:00:00	161.113	44.088	29.997	114.808
2012-03-12	1900-03-11 08:00:00	427.7	266.55	227.05	329.517
2012-03-12	1900-03-11 09:00:00	666.817	509.933	485.733	563.7
2012-03-12	1900-03-11 10:00:00	856.117	722.317	711.167	766.483
2012-03-12	1900-03-11 11:00:00	984.45	882.433	889.967	911
2012-03-12	1900-03-11 12:00:00	1032.83	973.317	1003.07	982.917
2012-03-12	1900-03-11 13:00:00	1007.62	981.433	1030.17	980.867
2012-03-12	1900-03-11 14:00:00	899.45	918.75	975.317	899.85
2012-03-12	1900-03-11 15:00:00	722.95	776.2	841.767	743.667
2012-03-12	1900-03-11 16:00:00	493.183	574.467	637.3	527.783
2012-03-12	1900-03-11 17:00:00	226.667	343.017	388.467	270.367
2012-03-12	1900-03-11 18:00:00	21.3653	97.2983	128.977	39.8587
2012-03-12	1900-03-11 19:00:00	0	0.582333	2.54183	0
2012-03-12	1900-03-11 20:00:00	0	0	0	0
2012-03-12	1900-03-11 21:00:00	0	0	0	0
2012-03-12	1900-03-11 22:00:00	0	0	0	0
2012-03-12	1900-03-11 23:00:00	0	0	0	0
2012-03-13	1900-03-12	0	0	0	0
2012-03-13	1900-03-12 01:00:00	0	0	0	0
2012-03-13	1900-03-12 02:00:00	0	0	0	0
2012-03-13	1900-03-12 03:00:00	0	0	0	0
2012-03-13	1900-03-12 04:00:00	0	0	0	0
2012-03-13	1900-03-12 05:00:00	0	0	0	0
2012-03-13	1900-03-12 06:00:00	8.245	0	0	6.52783
2012-03-13	1900-03-12 07:00:00	166.538	48.2393	30.8147	121.12
2012-03-13	1900-03-12 08:00:00	436.183	275.35	240.117	340.317
2012-03-13	1900-03-12 09:00:00	674.183	518.567	499.9	575.05
2012-03-13	1900-03-12 10:00:00	862.417	731.867	724.317	776.5
2012-03-13	1900-03-12 11:00:00	986.267	892.667	902.117	915.05
2012-03-13	1900-03-12 12:00:00	1034.17	984.2	1011.65	982.433
2012-03-13	1900-03-12 13:00:00	1007.25	988.183	1042.17	979.583
2012-03-13	1900-03-12 14:00:00	893.05	910.283	984.617	898.55
2012-03-13	1900-03-12 15:00:00	696.233	769.083	847.133	753.45
2012-03-13	1900-03-12 16:00:00	457.367	566.283	652.967	545.85
2012-03-13	1900-03-12 17:00:00	210.883	334.15	404.9	293.617
2012-03-13	1900-03-12 18:00:00	18.5045	95.8417	133.833	51.024
2012-03-13	1900-03-12 19:00:00	0	0.609	2.5315	0
2012-03-13	1900-03-12 20:00:00	0	0	0	0
2012-03-13	1900-03-12 21:00:00	0	0	0	0
2012-03-13	1900-03-12 22:00:00	0	0	0	0
2012-03-13	1900-03-12 23:00:00	0	0	0	0
2012-03-14	1900-03-13	0	0	0	0
2012-03-14	1900-03-13 01:00:00	0	0	0	0
2012-03-14	1900-03-13 02:00:00	0	0	0	0
2012-03-14	1900-03-13 03:00:00	0	0	0	0
2012-03-14	1900-03-13 04:00:00	0	0	0	0
2012-03-14	1900-03-13 05:00:00	0	0	0	0
2012-03-14	1900-03-13 06:00:00	8.2605	0	0	7.44483
2012-03-14	1900-03-13 07:00:00	167.797	49.2617	32.224	128.595
2012-03-14	1900-03-13 08:00:00	437.767	279.65	251.2	354.033
2012-03-14	1900-03-13 09:00:00	676.35	517.933	517.117	585.15
2012-03-14	1900-03-13 10:00:00	863.217	730.1	743.533	783.733
2012-03-14	1900-03-13 11:00:00	986.333	892.117	921.983	929.85
2012-03-14	1900-03-13 12:00:00	1036.83	983.883	1032.97	999.067
2012-03-14	1900-03-13 13:00:00	1015.1	991.117	1057.17	995.967
2012-03-14	1900-03-13 14:00:00	906.067	927.8	1000.45	911.483
2012-03-14	1900-03-13 15:00:00	733.883	779.8	858.617	755.35
2012-03-14	1900-03-13 16:00:00	508.65	580.367	656.283	546.35
2012-03-14	1900-03-13 17:00:00	246.283	352.4	417.383	298.883
2012-03-14	1900-03-13 18:00:00	23.3857	113.083	147.165	54.3672
2012-03-14	1900-03-13 19:00:00	0	0.746167	2.72433	0
2012-03-14	1900-03-13 20:00:00	0	0	0	0
2012-03-14	1900-03-13 21:00:00	0	0	0	0
2012-03-14	1900-03-13 22:00:00	0	0	0	0
2012-03-14	1900-03-13 23:00:00	0	0	0	0
2012-03-15	1900-03-14	0	0	0	0
2012-03-15	1900-03-14 01:00:00	0	0	0	0
2012-03-15	1900-03-14 02:00:00	0	0	0	0
2012-03-15	1900-03-14 03:00:00	0	0	0	0
2012-03-15	1900-03-14 04:00:00	0	0	0	0
2012-03-15	1900-03-14 05:00:00	0	0	0	0
2012-03-15	1900-03-14 06:00:00	7.68933	0	0	7.87533
2012-03-15	1900-03-14 07:00:00	183.213	55.9985	31.6182	134.217
2012-03-15	1900-03-14 08:00:00	455.95	303.033	251.717	355.333
2012-03-15	1900-03-14 09:00:00	682.5	545.717	522.8	600.067
2012-03-15	1900-03-14 10:00:00	872.917	754.267	746.733	799.85
2012-03-15	1900-03-14 11:00:00	1002.17	912.933	927.467	943.867
2012-03-15	1900-03-14 12:00:00	1055.33	1012.27	1043.17	1016.67
2012-03-15	1900-03-14 13:00:00	1028.38	1011.02	1070.67	1010.07
2012-03-15	1900-03-14 14:00:00	917.55	946.717	1010.6	924.583
2012-03-15	1900-03-14 15:00:00	742.567	798.817	865.067	769.65
2012-03-15	1900-03-14 16:00:00	511.833	596.667	665.45	549.95
2012-03-15	1900-03-14 17:00:00	247.75	360.317	411.983	295.55
2012-03-15	1900-03-14 18:00:00	24.3552	110.787	145.887	50.3283
2012-03-15	1900-03-14 19:00:00	0	0.807	2.88867	0
2012-03-15	1900-03-14 20:00:00	0	0	0	0
2012-03-15	1900-03-14 21:00:00	0	0	0	0
2012-03-15	1900-03-14 22:00:00	0	0	0	0
2012-03-15	1900-03-14 23:00:00	0	0	0	0
2012-03-16	1900-03-15	0	0	0	0
2012-03-16	1900-03-15 01:00:00	0	0	0	0
2012-03-16	1900-03-15 02:00:00	0	0	0	0
2012-03-16	1900-03-15 03:00:00	0	0	0	0
2012-03-16	1900-03-15 04:00:00	0	0	0	0
2012-03-16	1900-03-15 05:00:00	0	0	0	0
2012-03-16	1900-03-15 06:00:00	8.123	0	0	8.77767
2012-03-16	1900-03-15 07:00:00	184.205	55.4448	32.3648	136.722
2012-03-16	1900-03-15 08:00:00	455.533	300.2	259.967	360.633
2012-03-16	1900-03-15 09:00:00	690.65	544.567	522.383	596.367
2012-03-16	1900-03-15 10:00:00	877.117	758.383	749.267	797.667
2012-03-16	1900-03-15 11:00:00	1003.17	918.383	928.517	943.983
2012-03-16	1900-03-15 12:00:00	1051.83	1009.08	1042.83	1013.5
2012-03-16	1900-03-15 13:00:00	1025.32	1011.12	1072.83	1011.08
2012-03-16	1900-03-15 14:00:00	906.783	941.583	1012.58	926.95
2012-03-16	1900-03-15 15:00:00	727.833	796.2	872.133	765.233
2012-03-16	1900-03-15 16:00:00	493.533	594.8	667.167	552.767
2012-03-16	1900-03-15 17:00:00	233.9	355.683	420.633	306.65
2012-03-16	1900-03-15 18:00:00	22.8353	107.715	153.038	55.176
2012-03-16	1900-03-15 19:00:00	0	0.799333	3.05317	0
2012-03-16	1900-03-15 20:00:00	0	0	0	0
2012-03-16	1900-03-15 21:00:00	0	0	0	0
2012-03-16	1900-03-15 22:00:00	0	0	0	0
2012-03-16	1900-03-15 23:00:00	0	0	0	0
2012-03-17	1900-03-16	0	0	0	0
2012-03-17	1900-03-16 01:00:00	0	0	0	0
2012-03-17	1900-03-16 02:00:00	0	0	0	0
2012-03-17	1900-03-16 03:00:00	0	0	0	0
2012-03-17	1900-03-16 04:00:00	0	0	0	0
2012-03-17	1900-03-16 05:00:00	0	0	0	0
2012-03-17	1900-03-16 06:00:00	8.38167	0	0	9.3335
2012-03-17	1900-03-16 07:00:00	187.532	55.1107	34.082	136.968
2012-03-17	1900-03-16 08:00:00	462.783	293.883	256.883	361.433
2012-03-17	1900-03-16 09:00:00	697.75	541.65	517.533	597.633
2012-03-17	1900-03-16 10:00:00	881.233	758.4	744.617	797.783
2012-03-17	1900-03-16 11:00:00	999.55	920.1	920.25	937.583
2012-03-17	1900-03-16 12:00:00	1036.62	1007.12	1032.47	1006.83
2012-03-17	1900-03-16 13:00:00	998.983	999.233	1061.67	1004.87
2012-03-17	1900-03-16 14:00:00	882.833	934.55	998.717	916.633
2012-03-17	1900-03-16 15:00:00	713.7	782.683	846.1	755.85
2012-03-17	1900-03-16 16:00:00	486.517	576.7	627.917	540.35
2012-03-17	1900-03-16 17:00:00	233.517	334.55	400.433	285.217
2012-03-17	1900-03-16 18:00:00	19.5355	88.92	138.55	42.6222
2012-03-17	1900-03-16 19:00:00	0	1.19533	2.79283	0
2012-03-17	1900-03-16 20:00:00	0	0	0	0
2012-03-17	1900-03-16 21:00:00	0	0	0	0
2012-03-17	1900-03-16 22:00:00	0	0	0	0
2012-03-17	1900-03-16 23:00:00	0	0	0	0
2012-03-18	1900-03-17	0	0	0	0
2012-03-18	1900-03-17 01:00:00	0	0	0	0
2012-03-18	1900-03-17 02:00:00	0	0	0	0
2012-03-18	1900-03-17 03:00:00	0	0	0	0
2012-03-18	1900-03-17 04:00:00	0	0	0	0
2012-03-18	1900-03-17 05:00:00	0	0	0	0
2012-03-18	1900-03-17 06:00:00	0	0	0	8.09633
2012-03-18	1900-03-17 07:00:00	0	53.4175	31.568	127.472
2012-03-18	1900-03-17 08:00:00	94.9833	285.317	168.162	345.117
2012-03-18	1900-03-17 09:00:00	691.083	528.717	490.483	572.9
2012-03-18	1900-03-17 10:00:00	873	745.1	717.25	779.033
2012-03-18	1900-03-17 11:00:00	996.1	903.067	893.367	922.2
2012-03-18	1900-03-17 12:00:00	1041.33	954.167	1003.75	984.883
2012-03-18	1900-03-17 13:00:00	1015.65	987.733	1029.83	981.033
2012-03-18	1900-03-17 14:00:00	892.283	915.1	976.133	898.667
2012-03-18	1900-03-17 15:00:00	715.333	756.867	834.117	748.833
2012-03-18	1900-03-17 16:00:00	487.45	554.117	630.85	533.4
2012-03-18	1900-03-17 17:00:00	226.367	323.633	391.583	273.633
2012-03-18	1900-03-17 18:00:00	19.9123	91.1867	124.317	40.8477
2012-03-18	1900-03-17 19:00:00	0	0.631833	2.57617	0
2012-03-18	1900-03-17 20:00:00	0	0	0	0
2012-03-18	1900-03-17 21:00:00	0	0	0	0
2012-03-18	1900-03-17 22:00:00	0	0	0	0
2012-03-18	1900-03-17 23:00:00	0	0	0	0
2012-03-19	1900-03-18	0	0	0	0
2012-03-19	1900-03-18 01:00:00	0.00366667	0	0	0
2012-03-19	1900-03-18 02:00:00	0.00366667	0	0	0
2012-03-19	1900-03-18 03:00:00	0	0	0	0
2012-03-19	1900-03-18 04:00:00	0	0	0	0
2012-03-19	1900-03-18 05:00:00	0	0	0	0
2012-03-19	1900-03-18 06:00:00	11.9293	0	0	9.36367
2012-03-19	1900-03-18 07:00:00	172.097	51.44	35.949	129.333
2012-03-19	1900-03-18 08:00:00	426.267	261.183	235.683	339.133
2012-03-19	1900-03-18 09:00:00	647.833	500.35	473.95	559.35
2012-03-19	1900-03-18 10:00:00	837.283	699.25	687.417	755
2012-03-19	1900-03-18 11:00:00	953.683	842.983	860.317	892.1
2012-03-19	1900-03-18 12:00:00	1002.52	943.333	960.817	949.5
2012-03-19	1900-03-18 13:00:00	973.167	957.017	979.717	949.067
2012-03-19	1900-03-18 14:00:00	864.75	589.917	923.083	863.383
2012-03-19	1900-03-18 15:00:00	646.433	255.05	798.933	707.417
2012-03-19	1900-03-18 16:00:00	460.783	226	601.8	492.867
2012-03-19	1900-03-18 17:00:00	207.22	241.083	364.783	242.7
2012-03-19	1900-03-18 18:00:00	18.7358	83.115	122.162	35.6993
2012-03-19	1900-03-18 19:00:00	0	0.513833	2.69767	0
2012-03-19	1900-03-18 20:00:00	0	0	0	0
2012-03-19	1900-03-18 21:00:00	0	0	0	0
2012-03-19	1900-03-18 22:00:00	0	0	0	0
2012-03-19	1900-03-18 23:00:00	0	0	0	0
2012-03-20	1900-03-19	0	0	0	0
2012-03-20	1900-03-19 01:00:00	0	0	0	0
2012-03-20	1900-03-19 02:00:00	0	0	0	0
2012-03-20	1900-03-19 03:00:00	0	0	0	0
2012-03-20	1900-03-19 04:00:00	0	0	0	0
2012-03-20	1900-03-19 05:00:00	0	0	0	0
2012-03-20	1900-03-19 06:00:00	10.488	0	0	7.3415
2012-03-20	1900-03-19 07:00:00	162.83	47.6602	33.89	115.638
2012-03-20	1900-03-19 08:00:00	414.717	251.717	213.017	317.333
2012-03-20	1900-03-19 09:00:00	639.483	484.7	445.4	536.433
2012-03-20	1900-03-19 10:00:00	806.05	686.417	664.267	728.083
2012-03-20	1900-03-19 11:00:00	922.267	836.75	835.717	872.183
2012-03-20	1900-03-19 12:00:00	959.7	921.9	949.483	938.85
2012-03-20	1900-03-19 13:00:00	938.883	929.983	975.8	933.367
2012-03-20	1900-03-19 14:00:00	826.783	573.2	916.433	846.517
2012-03-20	1900-03-19 15:00:00	664.333	414.817	759.35	676.4
2012-03-20	1900-03-19 16:00:00	438.983	462.633	560.317	462.45
2012-03-20	1900-03-19 17:00:00	181.988	278.533	285.433	216.333
2012-03-20	1900-03-19 18:00:00	14.2408	59.2192	95.5283	28.2843
2012-03-20	1900-03-19 19:00:00	0	0.4415	1.93383	0
2012-03-20	1900-03-19 20:00:00	0	0	0	0
2012-03-20	1900-03-19 21:00:00	0	0	0	0
2012-03-20	1900-03-19 22:00:00	0	0	0	0
2012-03-20	1900-03-19 23:00:00	0	0	0	0
2012-03-21	1900-03-20	0	0	0	0
2012-03-21	1900-03-20 01:00:00	0	0	0	0
2012-03-21	1900-03-20 02:00:00	0	0	0	0
2012-03-21	1900-03-20 03:00:00	0	0	0	0
2012-03-21	1900-03-20 04:00:00	0	0	0	0
2012-03-21	1900-03-20 05:00:00	0	0	0	0
2012-03-21	1900-03-20 06:00:00	10.4192	0	0	8.85433
2012-03-21	1900-03-20 07:00:00	157.975	46.8465	42.8185	136.495
2012-03-21	1900-03-20 08:00:00	408.767	255.8	242.667	325.117
2012-03-21	1900-03-20 09:00:00	631.917	486.833	466.2	548.55
2012-03-21	1900-03-20 10:00:00	810.883	686.417	678.833	739.7
2012-03-21	1900-03-20 11:00:00	934.333	841.6	843.683	757.067
2012-03-21	1900-03-20 12:00:00	964.483	928.767	889.55	771.15
2012-03-21	1900-03-20 13:00:00	760.517	739.583	775.833	943.717
2012-03-21	1900-03-20 14:00:00	787.817	393.25	916.217	851.033
2012-03-21	1900-03-20 15:00:00	348.5	351.883	785.067	693.8
2012-03-21	1900-03-20 16:00:00	388.483	358.083	589.933	480.067
2012-03-21	1900-03-20 17:00:00	165.27	241.967	350.883	240.9
2012-03-21	1900-03-20 18:00:00	16.7037	38.4488	81.925	24.7098
2012-03-21	1900-03-20 19:00:00	0	0.4035	2.9875	0
2012-03-21	1900-03-20 20:00:00	0	0	0	0
2012-03-21	1900-03-20 21:00:00	0	0	0	0
2012-03-21	1900-03-20 22:00:00	0	0	0	0
2012-03-21	1900-03-20 23:00:00	0	0	0	0
2012-03-22	1900-03-21	0	0	0	0
2012-03-22	1900-03-21 01:00:00	0	0	0	0
2012-03-22	1900-03-21 02:00:00	0	0	0	0
2012-03-22	1900-03-21 03:00:00	0	0	0	0
2012-03-22	1900-03-21 04:00:00	0	0	0	0
2012-03-22	1900-03-21 05:00:00	0	0	0	0
2012-03-22	1900-03-21 06:00:00	11.6507	0	0	6.6755
2012-03-22	1900-03-21 07:00:00	150.557	47.714	33.4777	117.623
2012-03-22	1900-03-21 08:00:00	389.383	253.3	216.783	325.633
2012-03-22	1900-03-21 09:00:00	623.117	459.8	255.517	545.333
2012-03-22	1900-03-21 10:00:00	452.3	664.367	608.617	714.3
2012-03-22	1900-03-21 11:00:00	651.833	814.917	781.1	862.2
2012-03-22	1900-03-21 12:00:00	454.067	822.05	916.6	895.483
2012-03-22	1900-03-21 13:00:00	371.3	330.717	854.867	903.783
2012-03-22	1900-03-21 14:00:00	240.7	280.8	674.433	746.633
2012-03-22	1900-03-21 15:00:00	283.283	144.438	359.483	460.083
2012-03-22	1900-03-21 16:00:00	35.5465	166.783	229.883	87.705
2012-03-22	1900-03-21 17:00:00	5.299	83.8767	141.533	121.467
2012-03-22	1900-03-21 18:00:00	5.58067	39.2617	51.8383	19.31
2012-03-22	1900-03-21 19:00:00	0	0.784167	2.08233	0
2012-03-22	1900-03-21 20:00:00	0	0	0	0
2012-03-22	1900-03-21 21:00:00	0	0	0	0
2012-03-22	1900-03-21 22:00:00	0	0	0	0
2012-03-22	1900-03-21 23:00:00	0	0	0	0
2012-03-23	1900-03-22	0	0	0	0
2012-03-23	1900-03-22 01:00:00	0	0	0	0
2012-03-23	1900-03-22 02:00:00	0	0	0	0
2012-03-23	1900-03-22 03:00:00	0	0	0	0
2012-03-23	1900-03-22 04:00:00	0	0	0	0
2012-03-23	1900-03-22 05:00:00	0	0	0	0
2012-03-23	1900-03-22 06:00:00	8.40567	0	0	4.9565
2012-03-23	1900-03-22 07:00:00	168.382	49.7813	21.8415	75.2133
2012-03-23	1900-03-22 08:00:00	426.15	269.383	235.52	364.217
2012-03-23	1900-03-22 09:00:00	663.767	513.5	492.533	592.75
2012-03-23	1900-03-22 10:00:00	845.783	729.867	712.117	782.483
2012-03-23	1900-03-22 11:00:00	937.2	890.717	888.7	917.2
2012-03-23	1900-03-22 12:00:00	886.233	979.417	1035.72	990.933
2012-03-23	1900-03-22 13:00:00	645.55	963.883	895.833	964.7
2012-03-23	1900-03-22 14:00:00	632	941.967	728.317	832.783
2012-03-23	1900-03-22 15:00:00	621.433	386.583	389.833	584.617
2012-03-23	1900-03-22 16:00:00	438.467	308.917	334.133	399.233
2012-03-23	1900-03-22 17:00:00	216.9	73.1617	69.03	95.245
2012-03-23	1900-03-22 18:00:00	22.9083	67.4267	51.1167	41.7377
2012-03-23	1900-03-22 19:00:00	0	0.742333	2.05833	0
2012-03-23	1900-03-22 20:00:00	0	0	0	0
2012-03-23	1900-03-22 21:00:00	0	0	0	0
2012-03-23	1900-03-22 22:00:00	0	0	0	0
2012-03-23	1900-03-22 23:00:00	0	0	0	0
2012-03-24	1900-03-23	0	0	0	0
2012-03-24	1900-03-23 01:00:00	0	0	0	0
2012-03-24	1900-03-23 02:00:00	0	0	0	0
2012-03-24	1900-03-23 03:00:00	0	0	0	0
2012-03-24	1900-03-23 04:00:00	0	0	0	0
2012-03-24	1900-03-23 05:00:00	0	0	0	0
2012-03-24	1900-03-23 06:00:00	8.60383	0	0	4.25917
[truncated: 6,785 more rows]
