# Supplementary material for: Measured solar irradiance data for resource assessment at four sites in Geba catchment, Tigray, North Ethiopia
Source: Data Brief. 2022 Jan 17;40:107836. doi: 10.1016/j.dib.2022.107836 (PMC8792435; doi:10.1016/j.dib.2022.107836)
Supplement: Supplementary file 2 [file mmc2.xlsx]

## Sheet: Year 2011, 2013-2015
Date	Time	Dera2011	Dera2013	Dera2014	Dera2015	HS2011	HS2013	HS2014	MD2011	MD2013	MD2014	MD2015	MU2011	MU2013	MU2014
2011-01-01	00:00:00	0	0	0	0	0	0	0		0		0	0	0	0
2011-01-01	00:10:00	0.045	0	0	0	0	0	0		0		0	0	0	0
2011-01-01	00:20:00	0	0	0	0	0	0	0		0		0	0	0	0
2011-01-01	00:30:00	0.045	0	0	0	0	0	0		0		0	0	0	0
2011-01-01	00:40:00	0	0	0	0	0	0	0		0		0	0	0	0
2011-01-01	00:50:00	0	0	0	0	0	0	0		0		0	0	0	0
2011-01-01	01:00:00	0	0	0	0	0	0	0		0		0	0	0	0
2011-01-01	01:10:00	0	0	0	0	0	0	0		0		0	0	0	0
2011-01-01	01:20:00	0	0	0	0	0	0	0		0		0	0	0	0
2011-01-01	01:30:00	0	0	0	0	0	0	0		0		0	0	0	0
2011-01-01	01:40:00	0.022	0	0	0	0	0	0		0		0	0	0	0
2011-01-01	01:50:00	0	0	0	0	0	0	0		0		0	0	0	0
2011-01-01	02:00:00	0	0	0	0	0	0	0		0		0	0	0	0
2011-01-01	02:10:00	0	0	0	0	0	0	0		0		0	0	0	0
2011-01-01	02:20:00	0	0	0	0	0	0	0		0		0	0	0	0
2011-01-01	02:30:00	0	0	0	0	0	0	0		0		0	0	0	0
2011-01-01	02:40:00	0	0	0	0	0	0	0		0		0	0	0	0
2011-01-01	02:50:00	0	0	0	0	0	0	0		0		0	0	0	0
2011-01-01	03:00:00	0	0	0	0	0	0	0		0		0	0	0	0
2011-01-01	03:10:00	0	0	0	0	0	0	0		0		0	0	0	0
2011-01-01	03:20:00	0	0	0	0	0	0	0		0		0	0	0	0
2011-01-01	03:30:00	0	0	0	0	0	0	0		0		0	0	0	0
2011-01-01	03:40:00	0	0	0	0	0	0	0		0		0	0	0	0
2011-01-01	03:50:00	0	0	0	0	0	0	0		0		0	0	0	0
2011-01-01	04:00:00	0	0.022	0	0	0	0	0		0		0	0	0	0
2011-01-01	04:10:00	0	0	0	0	0	0	0		0		0	0	0	0
2011-01-01	04:20:00	0	0	0	0	0	0	0		0		0	0	0	0
2011-01-01	04:30:00	0	0	0	0	0	0	0		0		0	0	0	0
2011-01-01	04:40:00	0	0	0	0	0	0	0		0		0	0	0	0
2011-01-01	04:50:00	0	0	0	0	0	0	0		0		0	0	0	0
2011-01-01	05:00:00	0	0	0	0	0	0	0		0		0	0	0	0
2011-01-01	05:10:00	0	0	0	0	0	0	0		0		0	0	0	0
2011-01-01	05:20:00	0	0	0	0	0	0	0		0		0	0	0	0
2011-01-01	05:30:00	0	0	0	0	0	0	0		0		0	0	0	0
2011-01-01	05:40:00	0	0	0	0	0	0	0		0		0	0	0	0
2011-01-01	05:50:00	0	0	0	0	0	0	0		0		0	0	0	0
2011-01-01	06:00:00	0	0	0	0	0	0	0		0		0	0	0	0
2011-01-01	06:10:00	0	0	0	0	0	0	0		0		0	0	0	0
2011-01-01	06:20:00	0	0	0	0	0	0	0		0		0	0	0	0
2011-01-01	06:30:00	0	0	0	0	0	0	0		0		0	0	0	0
2011-01-01	06:40:00	0	0	0	0	0	0	0		0		0	0	0	0
2011-01-01	06:50:00	0	0	0	0	0	0	0		0		0	0	1.781	4.362
2011-01-01	07:00:00	0	0	0	0.822	1.987	0	0		0		0	1.073	7.949	13.45
2011-01-01	07:10:00	0.274	1.256	0	5.847	7.126	0	0		0		0.274	5.413	21.86	39.54
2011-01-01	07:20:00	2.855	7.378	4.591	14.52	8.497	0	0		0		6.19	9.479	54.47	71.56
2011-01-01	07:30:00	5.665	17.93	11.21	25.72	17.42	0	0		0		19.02	15.98	89.04	103.7
2011-01-01	07:40:00	18	33.57	22.24	55.48	27.25	0	0		0		34.6	26.36	125.2	139.5
2011-01-01	07:50:00	24.8	66.08	46.85	93.81	30.24	3.723	0		3.312		68.09	35.47	159.3	179.5
2011-01-01	08:00:00	28.69	103.7	81.66	136.7	39.38	16.3	0		8.862		108.3	34.19	195	216.9
2011-01-01	08:10:00	47.78	147	120.9	184.2	74.53	32.27	0		16.53		153	52.94	236.9	253.6
2011-01-01	08:20:00	49.45	193.9	165.3	233.8	62.93	61.12	0		24.83		205.9	79.49	274	289.7
2011-01-01	08:30:00	71.29	242.8	212.3	283.3	70.6	97.4	0		43.1		261.5	84.24	311.2	322.8
2011-01-01	08:40:00	96.64	288	259.6	325.8	87.37	139	0		51.76		313.1	142.1	346.7	360.3
2011-01-01	08:50:00	97.51	327.3	301.5	364.5	86.87	184.7	0		101.7		356.9	263.4	380.5	397.1
2011-01-01	09:00:00	127.5	363.6	337.3	402.6	72.98	231.5	0		134.2		397	266.6	417	432.2
2011-01-01	09:10:00	145	399.9	373.4	440.4	105.6	276.2	0		132.8		435.1	311.8	447.9	465.4
2011-01-01	09:20:00	133.8	436	408.1	476.1	143.8	314.3	0		244.7		473.6	302.3	481.7	499.7
2011-01-01	09:30:00	216	473.3	441.3	512	210.5	351.5	0		330.8		511.4	355.4	514.3	531.1
2011-01-01	09:40:00	225.8	508.4	475.4	546.1	355.6	386.5	0		398.7		548.5	411.1	544.2	562.7
2011-01-01	09:50:00	182.6	544.1	507.4	580	317.2	422.7	0		427.2		583.5	444.2	569.9	591.5
2011-01-01	10:00:00	247.9	579.1	539.2	612	458.2	457.8	0		441.1		617.4	484.9	599	618.5
2011-01-01	10:10:00	216.8	610.9	569.8	643.5	614.6	493.4	0		516.8		649.6	513.3	626.2	643.6
2011-01-01	10:20:00	220.9	638.2	598.5	672.7	620	526.3	0		525.4		679.8	542.6	651.1	667.6
2011-01-01	10:30:00	280.1	667.7	626.9	700.8	725.3	559.6	0		575.2		708.9	570.7	675.5	691.4
2011-01-01	10:40:00	393.3	694.6	655.1	727.6	639.8	590.3	0		605.3		739.3	595.7	700.5	712.1
2011-01-01	10:50:00	398.9	719.7	682.3	753.9	761.6	622.7	0		638.7		765.7	605.6	716.5	731.4
2011-01-01	11:00:00	557	747.9	706.6	775.9	689.4	649.6	0		668.8		790.9	625.5	738.1	750.8
2011-01-01	11:10:00	401.2	768.9	729.5	796.8	559.3	678.7	0		697.2		815.1	662.6	754.9	766.6
2011-01-01	11:20:00	543.7	790.3	748.1	814	796.1	705.5	0		723.2		838.1	682.8	767.9	781.7
2011-01-01	11:30:00	849.2	807.2	768.7	833.6	765.5	726.7	0		750.2		856.2	703.8	776.6	793.1
2011-01-01	11:40:00	686.2	825.4	784.7	849.6	820.1	744.8	0		775.4		874.9	693	788	806.9
2011-01-01	11:50:00	572.8	843.6	801.8	864.8	847.3	769.4	0		794.9		890	738.5	801.1	814.6
2011-01-01	12:00:00	456.1	855.2	816.5	874.6	918.1	788.8	0		818.3		900.7	756.3	804.3	820.5
2011-01-01	12:10:00	788.2	867.9	826.8	886.7	799.2	803.4	0		834.6		912.5	747.3	819.4	825.8
2011-01-01	12:20:00	849.3	879.6	835.9	897.1	757	812.1	0		852.5		921	752.7	817.6	827.4
2011-01-01	12:30:00	669.1	876.5	844.6	902.1	559.3	826.4	0		866		927.2	805	834.8	814.717
2011-01-01	12:40:00	803.1	884.4	852.6	905.3	750.4	764.8	0		876.4		930.4	751.4	840.7	821.9
2011-01-01	12:50:00	645.3	889.1	857	904.7	728.5	795.2	0		887.7		937.7	874.3	852.1	820.819
2011-01-01	13:00:00	845.1	890.7	859.5	869.6	477.3	829	0		895.5		938.1	601.5	828.1	806.8
2011-01-01	13:10:00	476	851.3	821.1	899.3	909.2	827.7	0		903.1		890.4	698.2	874.9	808.1
2011-01-01	13:20:00	776.4	885.6	856.6	895.7	498.1	632.6	0		909.9		931.2	773.2	856.2	804.8
2011-01-01	13:30:00	884	875.4	852.2	887.6	450.4	853.8	0		903.9		927.8	700.8	833.3	795.1
2011-01-01	13:40:00	938.7	865.3	726.8	878.4	415.1	862.6	0		866.9		917.6	593.9	803.6	782.8
2011-01-01	13:50:00	888.4	851.7	838.6	866.8	375.9	817.4	0		900.8		908.7	608.1	771.2	786.1
2011-01-01	14:00:00	703.7	841.3	781.2	853.8	185.9	857.4	0		899.8		897.4	463.4	747.3	798.5
2011-01-01	14:10:00	874.5	844.1	832.1	838.3	128.9	824.8	0		891.4		884.3	682	733.1	738.1
2011-01-01	14:20:00	751.2	814.2	831.6	821.9	103.6	773.8	0		883.6		867.5	728	704.8	680.8
2011-01-01	14:30:00	838.7	593.3	804.9	803	169	815.7	0		871		848.7	651.5	690.2	725.7
2011-01-01	14:40:00	831	741.2	700.4	788	116.5	710.4	0		858.9		831.3	619.8	659.9	727.6
2011-01-01	14:50:00	816.7	768	551.1	761.9	94.68	690.6	0		847.6		808	666.5	635.8	663.4
2011-01-01	15:00:00	816.1	672.1	553.3	739.2	118.7	779.8	0		831.1		783.2	618.8	603.7	249.7
2011-01-01	15:10:00	740	707	730	710.5	143.6	751.2	0		814.9		758.2	612.8	581.8	280.3
2011-01-01	15:20:00	659.1	680.9	691.3	688.2	96.03	735.3	0		796.6		730.3	600.1	550.6	485.1
2011-01-01	15:30:00	625.7	586.5	660.2	656.2	172	644	0		768.9		700.6	537.9	524.4	561.5
2011-01-01	15:40:00	599	636.6	638.4	626.9	444.3	641.6	0		743.5		668.5	544.5	493.4	427.3
2011-01-01	15:50:00	513.4	476.3	610.8	597.7	398.5	673.9	0		714.4		636.5	516.9	461.9	199.2
2011-01-01	16:00:00	540.2	500.8	573.5	558.8	303.2	651.8	0		684.3		604.6	477.9	432.9	196.7
2011-01-01	16:10:00	524.6	428.2	540.6	526.4	347.6	625.6	0		655.7		570.5	461.8	398.1	119.8
2011-01-01	16:20:00	464.9	486.5	515.4	494.4	134.3	596.9	0		625		534.1	442	361.8	220.1
2011-01-01	16:30:00	419.7	453.6	480.6	461.3	85.75	564.9	0		589.2		498.4	388.6	331.1	211.1
2011-01-01	16:40:00	379.7	412.5	449	422.1	53.29	528.5	0		555.7		458.7	349.8	298.3	342.4
2011-01-01	16:50:00	334.2	374.6	401.7	385.4	113.7	498.2	0		520		419.5	312.8	261	272.3
2011-01-01	17:00:00	294.8	333.9	285.4	347.3	54.75	460.3	0		484.3		383.7	268.8	223.9	232.3
2011-01-01	17:10:00	252	294.6	83.69	307.8	94.36	419.1	0		450.1		344.6	189.6	187.8	146.3
2011-01-01	17:20:00	205.8	252.9	90.91	266.1	57.06	380.9	0		406.8		303.8	169.1	153.8	98.56
2011-01-01	17:30:00	153.3	208.8	138.1	216.9	61.01	345.2	0		371.5		261.7	64.89	120.8	83.14
2011-01-01	17:40:00	111.9	160.9	89.65	167.5	20.1	307.2	0		329		213	36.41	88.62	83.99
2011-01-01	17:50:00	79.46	121.2	40.52	120.8	11.42	268.8	0		290.9		164.7	57.26	61.88	43.01
2011-01-01	18:00:00	43.37	73.21	30.15	80.63	6.555	227.6	0		245.1		117.1	28.78	33.32	21.28
2011-01-01	18:10:00	21.76	41.57	37.66	46.41	1.027	184.5	0		200.5		75.22	17.13	9.456	4.774
2011-01-01	18:20:00	8.314	21.15	17.77	22.15	0	137	0		150.1		41.29	6.875	3.083	0.159
2011-01-01	18:30:00	1.233	9.114	9	4.705	0	90.57	0		103		16.3	0.616	0	0
2011-01-01	18:40:00	0	1.987	1.895	0	0	51.21	0		67.34		7.309	0	0	0
2011-01-01	18:50:00	0	0	0	0	0	23.36	0		37.85		1.621	0	0	0
2011-01-01	19:00:00	0	0	0	0	0	9.434	0		16.56		0	0	0	0
2011-01-01	19:10:00	0	0	0	0	0	1.027	0		6.304		0	0	0	0
2011-01-01	19:20:00	0	0	0	0	0	0	0		0.913		0	0	0	0
2011-01-01	19:30:00	0	0	0	0	0	0	0		0		0	0	0	0
2011-01-01	19:40:00	0	0	0	0	0	0	0		0		0	0	0	0
2011-01-01	19:50:00	0	0	0	0	0	0	0		0		0	0	0	0
2011-01-01	20:00:00	0	0	0	0	0	0	0		0		0	0	0	0
2011-01-01	20:10:00	0	0	0	0	0	0	0		0		0	0	0	0
2011-01-01	20:20:00	0	0	0	0	0	0	0		0		0	0	0	0
2011-01-01	20:30:00	0	0	0	0	0	0	0		0		0	0	0	0
2011-01-01	20:40:00	0	0	0	0	0	0	0		0		0	0	0	0
2011-01-01	20:50:00	0	0	0	0	0	0	0		0		0	0	0	0
2011-01-01	21:00:00	0	0	0	0	0	0	0		0		0	0	0	0
2011-01-01	21:10:00	0	0	0	0	0	0	0		0		0	0	0	0
2011-01-01	21:20:00	0	0	0	0	0	0	0		0		0	0	0	0
2011-01-01	21:30:00	0	0	0	0	0	0	0		0		0	0	0	0
2011-01-01	21:40:00	0.022	0.068	0	0	0	0	0		0		0	0	0	0
2011-01-01	21:50:00	0	0	0	0	0	0	0		0		0	0	0	0
2011-01-01	22:00:00	0	0	0	0	0	0	0		0		0	0	0	0
2011-01-01	22:10:00	0	0	0	0	0	0	0		0		0	0	0	0
2011-01-01	22:20:00	0	0.022	0	0	0	0	0		0		0	0	0	0
2011-01-01	22:30:00	0	0	0	0	0	0	0		0		0	0	0	0
2011-01-01	22:40:00	0	0	0	0	0	0	0		0		0	0	0	0
2011-01-01	22:50:00	0	0	0	0	0	0	0		0		0	0	0	0
2011-01-01	23:00:00	0	0	0	0	0	0	0		0		0	0	0	0
2011-01-01	23:10:00	0	0	0	0	0	0	0		0		0	0	0	0
2011-01-01	23:20:00	0.022	0	0	0	0	0	0		0		0	0	0	0
2011-01-01	23:30:00	0	0	0	0	0	0	0		0		0	0	0	0
2011-01-01	23:40:00	0.022	0	0	0	0	0	0		0		0	0	0	0
2011-01-01	23:50:00	0	0	0	0	0	0	0		0		0	0	0	0
2011-01-02	1900-01-01	0	0	0	0	0	0	0		0		0	0	0	0
2011-01-02	1900-01-01 00:10:00	0	0	0	0	0	0	0		0		0	0	0	0
2011-01-02	1900-01-01 00:20:00	0	0	0	0	0	0	0		0		0	0	0	0
2011-01-02	1900-01-01 00:30:00	0	0	0	0	0	0	0		0		0	0	0	0
2011-01-02	1900-01-01 00:40:00	0	0	0	0	0	0	0		0		0	0	0	0
2011-01-02	1900-01-01 00:50:00	0.022	0	0	0	0	0	0		0		0	0	0	0
2011-01-02	1900-01-01 01:00:00	0	0.022	0	0	0	0	0		0		0	0	0	0
2011-01-02	1900-01-01 01:10:00	0	0	0	0	0	0	0		0		0	0	0	0
2011-01-02	1900-01-01 01:20:00	0	0	0	0	0	0	0		0		0	0	0	0
2011-01-02	1900-01-01 01:30:00	0	0	0	0	0	0	0		0		0	0	0	0
2011-01-02	1900-01-01 01:40:00	0	0	0	0	0	0	0		0		0	0	0	0
2011-01-02	1900-01-01 01:50:00	0	0	0	0	0	0	0		0		0	0	0	0
2011-01-02	1900-01-01 02:00:00	0	0	0	0	0	0	0		0		0	0	0	0
2011-01-02	1900-01-01 02:10:00	0	0	0	0	0	0	0		0		0	0	0	0
2011-01-02	1900-01-01 02:20:00	0	0	0	0	0	0	0		0		0	0	0	0
2011-01-02	1900-01-01 02:30:00	0	0	0	0	0	0	0		0		0	0	0	0
2011-01-02	1900-01-01 02:40:00	0	0	0	0	0	0	0		0		0	0	0	0
2011-01-02	1900-01-01 02:50:00	0	0	0	0	0	0	0		0		0	0	0	0
2011-01-02	1900-01-01 03:00:00	0	0	0	0	0	0	0		0		0	0	0	0
2011-01-02	1900-01-01 03:10:00	0	0	0	0	0	0	0		0		0	0	0	0
2011-01-02	1900-01-01 03:20:00	0	0	0	0	0	0	0		0		0	0	0	0
2011-01-02	1900-01-01 03:30:00	0	0	0	0	0	0	0		0		0	0	0	0
2011-01-02	1900-01-01 03:40:00	0	0	0	0	0	0	0		0		0	0	0	0
2011-01-02	1900-01-01 03:50:00	0	0	0	0	0	0	0		0		0	0	0	0
2011-01-02	1900-01-01 04:00:00	0	0	0	0	0	0	0		0		0	0	0	0
2011-01-02	1900-01-01 04:10:00	0	0	0	0	0	0	0		0		0	0	0	0
2011-01-02	1900-01-01 04:20:00	0	0	0	0	0	0	0		0		0	0	0	0
2011-01-02	1900-01-01 04:30:00	0.022	0	0	0	0	0	0		0		0	0	0	0
2011-01-02	1900-01-01 04:40:00	0	0	0	0	0	0	0		0		0	0	0	0
2011-01-02	1900-01-01 04:50:00	0	0	0	0	0	0	0		0		0	0	0	0
2011-01-02	1900-01-01 05:00:00	0	0	0	0	0	0	0		0		0	0	0	0
2011-01-02	1900-01-01 05:10:00	0	0	0	0	0	0	0		0		0	0	0	0
2011-01-02	1900-01-01 05:20:00	0	0	0	0	0	0	0		0		0	0	0	0
2011-01-02	1900-01-01 05:30:00	0	0	0	0	0	0	0		0		0	0	0	0
2011-01-02	1900-01-01 05:40:00	0	0	0	0	0	0	0		0		0	0	0	0
2011-01-02	1900-01-01 05:50:00	0	0	0	0	0	0	0		0		0	0	0	0
2011-01-02	1900-01-01 06:00:00	0	0	0	0	0	0	0		0		0	0	0	0
2011-01-02	1900-01-01 06:10:00	0	0	0	0	0	0	0		0		0	0	0	0
2011-01-02	1900-01-01 06:20:00	0	0	0	0	0	0	0		0		0	0	0	0
2011-01-02	1900-01-01 06:30:00	0	0	0	0	0	0	0		0		0	0	0	0
2011-01-02	1900-01-01 06:40:00	0	0	0	0	0	0	0		0		0	0	0.022	0.022
2011-01-02	1900-01-01 06:50:00	0	0	0	0.022	1.142	0	0		0		0	0	2.17	4.774
2011-01-02	1900-01-01 07:00:00	1.279	0	0	0.639	9.388	0	0		0		0	1.05	9.045	13.93
2011-01-02	1900-01-01 07:10:00	7.743	1.142	0.091	5.39	21.74	0	0		0		0	7.789	30.26	43.53
2011-01-02	1900-01-01 07:20:00	17.56	7.446	4.614	13.61	43.37	0	0		0		5.253	18.95	66.35	62.81
2011-01-02	1900-01-01 07:30:00	30.7	20.28	12.19	24.12	65.76	0	0		0		18.25	37.55	104.8	112.4
2011-01-02	1900-01-01 07:40:00	55.48	37.43	22.54	52.65	75.47	0	0		0		32.98	59.8	138.6	150.2
2011-01-02	1900-01-01 07:50:00	89.38	71.9	49.22	91.82	96.07	4.18	0		3.449		66.54	83.33	165	185.9
2011-01-02	1900-01-01 08:00:00	129.7	111.6	86.61	135.2	98.74	17.54	0		11.58		108.5	113.1	204.3	225.6
2011-01-02	1900-01-01 08:10:00	173.9	153.7	127.8	183.3	128.3	35.97	0		19.62		156.1	140.7	244.5	269.2
2011-01-02	1900-01-01 08:20:00	221.7	202.3	173.9	234.4	249.3	64.46	0		25.24		207.8	168.8	280.7	306.1
2011-01-02	1900-01-01 08:30:00	264.1	254.4	222.4	284.7	291.6	99.13	0		31.97		261.2	199.2	315.4	343.3
2011-01-02	1900-01-01 08:40:00	305.4	302.6	270.6	329.5	285.6	144.3	0		45.98		311.1	209.5	351.6	376.8
2011-01-02	1900-01-01 08:50:00	342.1	340.2	314.2	369.7	339.3	188.7	0		83.65		353.6	255.3	384.7	409.7
2011-01-02	1900-01-01 09:00:00	381	377.4	353.5	407.5	371.9	236.8	0		197.2		392.8	283.7	419.4	445.2
2011-01-02	1900-01-01 09:10:00	419.5	414.4	391.9	444.6	383.3	279.1	0		264.2		431.9	341.4	458.7	479.5
2011-01-02	1900-01-01 09:20:00	455.7	450.7	428.9	480.7	502.1	320.1	0		187.8		470.6	363.5	488.3	513.7
2011-01-02	1900-01-01 09:30:00	492.2	485.5	466.1	516.9	402.2	361.5	0		303.6		508.9	354.1	523.1	546.5
2011-01-02	1900-01-01 09:40:00	528.4	521.2	499.8	555.9	549.1	401.5	0		355.8		545.1	423.9	555.9	578.4
2011-01-02	1900-01-01 09:50:00	561.6	556.8	533.9	584.6	552.8	440.8	0		417		579.9	466.7	583.1	607.9
2011-01-02	1900-01-01 10:00:00	590	588.8	566.8	617.9	614.6	477.5	0		472.8		613.3	395	614.3	636.4
2011-01-02	1900-01-01 10:10:00	619.3	617.8	597.9	648.8	671.9	512.3	0		506.7		645.6	521.7	635.9	661.9
2011-01-02	1900-01-01 10:20:00	646.1	647.5	626.9	679	635.1	546.8	0		547.1		676.5	567.1	661.2	688
2011-01-02	1900-01-01 10:30:00	676.6	677.3	655.5	707.3	662.8	580	0		571		708.2	591.1	687.5	711
2011-01-02	1900-01-01 10:40:00	702.5	706.2	682.4	734.2	660.5	608.9	0		615.3		734.8	607	710.9	733.9
2011-01-02	1900-01-01 10:50:00	729.6	730.5	708.7	759.2	766.5	637.1	0		584.6		762.5	631.7	720.5	754.8
2011-01-02	1900-01-01 11:00:00	757.4	758.2	732.9	782.3	774.1	664.9	0		671.8		789.3	661.2	745	773.5
2011-01-02	1900-01-01 11:10:00	781	775.5	755.1	803.6	791.2	696.6	0		705.6		812.6	682.4	757.2	790.7
2011-01-02	1900-01-01 11:20:00	802.5	800.2	770.8	823	817.2	717.2	0		731.6		834.6	696.6	772.1	805.4
2011-01-02	1900-01-01 11:30:00	819.9	815.7	787.4	841.5	822.7	743	0		750.9		855.4	709.9	791.3	814.1
2011-01-02	1900-01-01 11:40:00	890.1	837.2	803	857.8	843.4	671.3	0		780.4		872.8	741.2	798.5	828.2
2011-01-02	1900-01-01 11:50:00	811.7	848.6	819.1	870	845.3	767.7	0		804.2		891.5	748.5	811.9	836.8
2011-01-02	1900-01-01 12:00:00	742.8	851.6	833.5	880.6	772.8	647.4	0		821.2		904.7	709.7	822.5	843.3
2011-01-02	1900-01-01 12:10:00	695.2	858.8	850.1	889	893.1	736.1	0		834.2		915	750.2	824.8	850.2
2011-01-02	1900-01-01 12:20:00	557	875.3	860.7	894.8	841.4	729.3	0		855.5		925.8	773	818.5	852.6
2011-01-02	1900-01-01 12:30:00	373.7	881.1	869.2	900.8	353.4	776.8	0		860.2		933.3	785.4	823.8	854.6
2011-01-02	1900-01-01 12:40:00	310.7	893.3	874.4	903.2	273.8	820.8	0		874		938	805.8	823.8	851.4
2011-01-02	1900-01-01 12:50:00	623	887.4	876.2	907	424.4	847.9	0		893.7		939.9	787.3	820	830.6
2011-01-02	1900-01-01 13:00:00	711.6	888.7	868.8	872.2	825.8	778.8	0		900.1		941.2	793.4	792.5
2011-01-02	1900-01-01 13:10:00	296.9	852.1	869.7	903	668	777	0		895.1		896.9	787.5	808.6	835.7
2011-01-02	1900-01-01 13:20:00	463.7	886.4	576.3	897.6	789.6	886.3	0		903		935.3	801.6	805	823.6
2011-01-02	1900-01-01 13:30:00	297	868.1	766.7	892.7	339.4	830.6	0		907		930.2	497.1	795.9	808.2
2011-01-02	1900-01-01 13:40:00	383.3	876.3	898.2	891.4	290.6	873.4	0		865.6		924.8	583.6	775.6	795
2011-01-02	1900-01-01 13:50:00	255.1	853.7	883.9	877.9	247.1	806.6	0		905.2		914.2	594.8	760.1	769.5
2011-01-02	1900-01-01 14:00:00	409.2	850.1	864.9	865.3	263.1	862.8	0		896.8		903.3	739.3	738.6	753.3
2011-01-02	1900-01-01 14:10:00	620.9	850	465.2	849.6	232.6	862.9	0		887.5		887.2	763	716.2	729.4
2011-01-02	1900-01-01 14:20:00	269.3	814.9	505	835.8	296.2	847	0.045		880.7		875.5	678.4	694.6	707.6
2011-01-02	1900-01-01 14:30:00	508.7	807.4	730	816.1	199.8	831.1	2.444		868.9		856.1	717.7	670.5	691.8
2011-01-02	1900-01-01 14:40:00	509.3	781.2	355	793.9	215.6	819.5	3.129		853.7		839.8	704.8	651.1	662
2011-01-02	1900-01-01 14:50:00	753.7	771.1	523.1	771.9	213.3	762.9	3.449		834.5		820.3	691.7	625.7	639.4
2011-01-02	1900-01-01 15:00:00	547.2	744.2	603.5	749.2	183.1	752.6	3.609		815.5		794.9	660.4	601.5	612.2
2011-01-02	1900-01-01 15:10:00	699.1	722.4	610.5	723.7	202.2	774.8	3.586		795.3		768	599	578.1	584.5
2011-01-02	1900-01-01 15:20:00	441.1	692.3	633.8	694.7	177.7	732.8	3.654		777.7		743	615.5	528.6	552.1
2011-01-02	1900-01-01 15:30:00	734.9	668.7	554.9	665.4	177.4	713.5	3.472		754.1		717.6	586.6	505.3	522.8
2011-01-02	1900-01-01 15:40:00	643.8	639.4	323.5	632.3	154.2	680.4	1.439		731		686.9	548.2	475.2	489.7
2011-01-02	1900-01-01 15:50:00	447.2	601.8	366	600.9	139.3	663.6	0		708.5		656.9	516.2	448.3	449.5
2011-01-02	1900-01-01 16:00:00	120.9	574.2	329	570.3	151.7	620.7	0		676.2		624.7	486.3	420.3	414.5
2011-01-02	1900-01-01 16:10:00	242	537	105.5	536.3	177	610.8	0		649		587.8	450.3	393.3	381.2
2011-01-02	1900-01-01 16:20:00	322.7	498.4	371.3	504.2	132.2	581.6	1.621		586.8		551.1	412.7	360.8	342.9
2011-01-02	1900-01-01 16:30:00	227.2	459.5	492.3	467.4	125.2	548.2	2.17		592.6		515.1	377.2	331.1	304.5
2011-01-02	1900-01-01 16:40:00	490.5	431.6	302	430.2	121.8	520.1	0.205		550.8		478.7	334	293.5	268.6
2011-01-02	1900-01-01 16:50:00	393.6	399.2	345.9	395.1	214.5	489.5	0		523.3		439.1	311.3	255.2	233.9
2011-01-02	1900-01-01 17:00:00	209.1	357.1	287	353.9	160.9	446.5	0		489.8		401.4	273.7	221.5	197.4
2011-01-02	1900-01-01 17:10:00	139.6	315.6	198.4	313.2	154.3	417.9	0		449.4		362	235.2	186.6	157.6
2011-01-02	1900-01-01 17:20:00	55.59	273.3	209.2	269.4	75.63	371.6	0		407.1		320.8	195.6	150.4	122.9
2011-01-02	1900-01-01 17:30:00	49.22	237.8	74.9	221.9	58.45	316.8	0		374.6		278.4	162.2	116.7	92.76
2011-01-02	1900-01-01 17:40:00	42.39	187.7	139	172.9	35.74	300.9	0		324.3		226.7	125.1	85.63	67.13
2011-01-02	1900-01-01 17:50:00	62.15	144.5	146.4	125.8	17.08	256.7	0		288.4		173.8	62.24	55.14	41.64
2011-01-02	1900-01-01 18:00:00	68.87	103.2	107.2	83.92	4.659	215.4	0		233.9		124.4	39.81	29.96	18.61
2011-01-02	1900-01-01 18:10:00	27.89	63.34	69.67	47.99	0	175.7	0		195.8		80.86	22.59	11.28	6.19
2011-01-02	1900-01-01 18:20:00	10.46	30.9	37.02	21.79	0	130.7	0		151.4		44.68	8.634	2.033	0.845
2011-01-02	1900-01-01 18:30:00	1.096	13.77	17.42	5.048	0	82.55	0		111.8		16.65	2.033	0	0
2011-01-02	1900-01-01 18:40:00	0	2.992	5.642	0.228	0	52.72	0		75.38		7.401	0	0	0
2011-01-02	1900-01-01 18:50:00	0	0	0.776	0	0	25.51	0		43.92		2.124	0	0	0
2011-01-02	1900-01-01 19:00:00	0	0	0	0	0	11.42	0		20.71		0	0	0	0
2011-01-02	1900-01-01 19:10:00	0	0.022	0	0	0	1.439	0		6.601		0	0	0	0
2011-01-02	1900-01-01 19:20:00	0	0	0	0	0	0	0		0		0	0	0	0
2011-01-02	1900-01-01 19:30:00	0	0.045	0	0	0	0	0		0		0	0	0	0
2011-01-02	1900-01-01 19:40:00	0	0	0	0	0	0	0		0		0	0	0	0
2011-01-02	1900-01-01 19:50:00	0	0	0	0	0	0	0		0		0	0	0
2011-01-02	1900-01-01 20:00:00	0	0	0	0	0	0	0		0		0	0	0	0
2011-01-02	1900-01-01 20:10:00	0	0	0	0	0	0	0		0		0	0	0	0
2011-01-02	1900-01-01 20:20:00	0	0	0	0	0	0	0		0		0	0	0	0
2011-01-02	1900-01-01 20:30:00	0	0	0	0	0	0	0		0		0	0	0	0
2011-01-02	1900-01-01 20:40:00	0	0	0	0	0	0	0		0		0	0	0	0
2011-01-02	1900-01-01 20:50:00	0	0	0	0	0	0	0		0		0	0	0	0
2011-01-02	1900-01-01 21:00:00	0	0	0	0	0	0	0		0		0	0	0	0
2011-01-02	1900-01-01 21:10:00	0	0.022	0	0	0	0	0		0		0	0	0	0
2011-01-02	1900-01-01 21:20:00	0	0	0	0	0	0	0		0		0	0	0	0
2011-01-02	1900-01-01 21:30:00	0	0	0	0	0	0	0		0		0	0	0	0
2011-01-02	1900-01-01 21:40:00	0	0	0	0	0	0	0		0		0	0	0	0
2011-01-02	1900-01-01 21:50:00	0	0	0	0	0	0	0		0		0	0	0	0
2011-01-02	1900-01-01 22:00:00	0	0	0	0	0	0	0		0		0	0	0	0
2011-01-02	1900-01-01 22:10:00	0	0	0	0	0	0	0		0		0	0	0	0
2011-01-02	1900-01-01 22:20:00	0	0	0	0	0	0	0		0		0	0	0	0
2011-01-02	1900-01-01 22:30:00	0	0	0	0	0	0	0		0		0	0	0	0
2011-01-02	1900-01-01 22:40:00	0.022	0	0	0	0	0	0		0		0	0	0	0
2011-01-02	1900-01-01 22:50:00	0	0	0	0	0	0	0		0		0	0	0	0
2011-01-02	1900-01-01 23:00:00	0	0	0	0	0	0	0		0		0	0	0	0
2011-01-02	1900-01-01 23:10:00	0	0	0	0	0	0	0		0		0	0	0	0
2011-01-02	1900-01-01 23:20:00	0	0	0	0	0	0	0		0		0	0	0	0
2011-01-02	1900-01-01 23:30:00	0	0	0	0	0	0	0		0		0	0	0	0
2011-01-02	1900-01-01 23:40:00	0	0	0	0	0	0	0		0		0	0	0	0
2011-01-02	1900-01-01 23:50:00	0	0	0	0	0	0	0		0		0	0	0	0
2011-01-03	1900-01-02	0	0	0	0	0	0	0		0		0	0	0	0
2011-01-03	1900-01-02 00:10:00	0	0	0	0	0	0	0		0		0	0	0	0
2011-01-03	1900-01-02 00:20:00	0	0	0	0	0	0	0		0		0	0	0	0
2011-01-03	1900-01-02 00:30:00	0	0	0	0	0	0	0		0		0	0	0	0
2011-01-03	1900-01-02 00:40:00	0	0	0	0	0	0	0		0		0	0	0	0
2011-01-03	1900-01-02 00:50:00	0	0	0	0	0	0	0		0		0	0	0	0
2011-01-03	1900-01-02 01:00:00	0	0	0	0	0	0	0		0		0	0	0	0
2011-01-03	1900-01-02 01:10:00	0	0	0	0	0	0	0		0		0	0	0	0
2011-01-03	1900-01-02 01:20:00	0	0	0	0	0	0	0		0		0	0	0	0
2011-01-03	1900-01-02 01:30:00	0	0	0	0	0	0	0		0		0	0	0	0
2011-01-03	1900-01-02 01:40:00	0	0	0	0	0	0	0		0		0	0	0	0
2011-01-03	1900-01-02 01:50:00	0	0	0	0	0	0	0		0		0	0	0	0
2011-01-03	1900-01-02 02:00:00	0	0	0	0	0	0	0		0		0	0	0	0
2011-01-03	1900-01-02 02:10:00	0	0	0	0	0	0	0		0		0	0	0	0
2011-01-03	1900-01-02 02:20:00	0	0	0	0	0	0	0		0		0	0	0	0
2011-01-03	1900-01-02 02:30:00	0	0	0	0	0	0	0		0		0	0	0	0
2011-01-03	1900-01-02 02:40:00	0	0	0	0	0	0	0		0		0	0	0	0
2011-01-03	1900-01-02 02:50:00	0	0	0	0	0	0	0		0		0	0	0	0
2011-01-03	1900-01-02 03:00:00	0	0	0	0	0	0	0		0		0	0	0	0
2011-01-03	1900-01-02 03:10:00	0	0	0	0	0	0	0		0		0	0	0	0
2011-01-03	1900-01-02 03:20:00	0.022	0	0	0	0	0	0		0		0	0	0	0
2011-01-03	1900-01-02 03:30:00	0	0	0	0	0	0	0		0		0	0	0	0
2011-01-03	1900-01-02 03:40:00	0	0	0	0	0	0	0		0		0	0	0	0
2011-01-03	1900-01-02 03:50:00	0	0	0	0	0	0	0		0		0	0	0	0
2011-01-03	1900-01-02 04:00:00	0	0	0	0	0	0	0		0		0	0	0	0
2011-01-03	1900-01-02 04:10:00	0	0	0	0	0	0	0		0		0	0	0	0
2011-01-03	1900-01-02 04:20:00	0	0	0	0	0	0	0		0		0	0	0	0
2011-01-03	1900-01-02 04:30:00	0	0	0	0	0	0	0		0		0	0	0	0
2011-01-03	1900-01-02 04:40:00	0	0	0	0	0	0	0		0		0	0	0	0
2011-01-03	1900-01-02 04:50:00	0	0	0	0	0	0	0		0		0	0	0	0
2011-01-03	1900-01-02 05:00:00	0	0	0	0	0	0	0		0		0	0	0	0
2011-01-03	1900-01-02 05:10:00	0	0	0	0	0	0	0		0		0	0	0	0
2011-01-03	1900-01-02 05:20:00	0	0	0	0	0	0	0		0		0	0	0	0
2011-01-03	1900-01-02 05:30:00	0	0	0	0	0	0	0		0		0	0	0	0
2011-01-03	1900-01-02 05:40:00	0	0	0	0	0	0	0		0		0	0	0	0
2011-01-03	1900-01-02 05:50:00	0	0	0	0	0	0	0		0		0	0	0	0
2011-01-03	1900-01-02 06:00:00	0	0	0	0	0	0	0.068		0		0	0	0	0
2011-01-03	1900-01-02 06:10:00	0	0	0	0	0	0	2.923		0		0	0	0	0
2011-01-03	1900-01-02 06:20:00	0	0	0	0	0	0	3.54		0		0	0	0	0
2011-01-03	1900-01-02 06:30:00	0	0	0	0	0	0	3.906		0		0	0	0	0
2011-01-03	1900-01-02 06:40:00	0	0	0	0	0	0	4.271		0		0	0	0.456	0.548
2011-01-03	1900-01-02 06:50:00	0	0	0	0	1.393	0	4.774		0		0	0	3.928	6.19
2011-01-03	1900-01-02 07:00:00	3.654	0	0	0.456	10.32	0	5.368		0		0	1.667	8.862	19.39
2011-01-03	1900-01-02 07:10:00	7.56	2.17	0	5.436	23.09	0	5.779		0		0	7.812	32.68	56.51
2011-01-03	1900-01-02 07:20:00	16.08	5.779	4.294	13.22	46.18	0	6.35		0		4.614	21.56	64.41	91.5
2011-01-03	1900-01-02 07:30:00	29.35	21.26	11.6	23.91	79.24	0	7.355		0		17.65	39.63	100.1	126
2011-01-03	1900-01-02 07:40:00	61.49	35.93	21.99	52.21	116.3	0.845	8.725		1.667		32.2	62.97	148.2	160.4
2011-01-03	1900-01-02 07:50:00	90.43	57.44	45.47	91.07	157	2.352	9.89		4.294		64.94	86.07	171.5	195.9
2011-01-03	1900-01-02 08:00:00	111.1	87.19	81.2	134.4	197.4	19.05	5.23		13.45		106.3	112.8	215.2	231.8
2011-01-03	1900-01-02 08:10:00	161	136.3	119.7	182.9	244.4	42.57	0		33.46		154.4	140.9	245.1	270.2
2011-01-03	1900-01-02 08:20:00	221.9	168.6	164.9	233.5	284.8	77.45	0		62.7		206.2	170.4	278.4	309.3
2011-01-03	1900-01-02 08:30:00	260.8	223.9	211.8	283.6	322.1	107.2	0		88.6		259.3	200	306.1	346.9
2011-01-03	1900-01-02 08:40:00	318.8	272.2	262	327	360.5	145.5	0		148.8		309.7	234.1	349.9	383.7
2011-01-03	1900-01-02 08:50:00	315.2	322.4	302.9	375.1	394.9	192	0		194.6		352.6	269	390	421.1
2011-01-03	1900-01-02 09:00:00	353.2	355.1	341.4	404	432.2	242.7	0		238.2		392.7	302.5	403.6	457.4
2011-01-03	1900-01-02 09:10:00	418.2	390.8	380.1	441.5	447	252.3	0		258.6		432.1	337.7	445.2	494
2011-01-03	1900-01-02 09:20:00	454.7	447	417.5	478.2	498.7	289.7	0		314.6		471.7	371.6	488.3	526.7
2011-01-03	1900-01-02 09:30:00	491.9	476.3	452.8	514.1	535.4	330.6	0		345.1		511	404.3	520.2	559.2
2011-01-03	1900-01-02 09:40:00	525.5	505.4	487.5	548.6	566.2	376.8	0		382.2		547.7	436.7	547.9	590.8
2011-01-03	1900-01-02 09:50:00	558.3	550.6	521.5	582.5	597	407.7	0		413.3		581.5	451.2	586	620.3
2011-01-03	1900-01-02 10:00:00	590.7	573.3	554.5	615	627.5	454.9	0		492.3		615.6	487.5	599.2	646.9
2011-01-03	1900-01-02 10:10:00	621	600.4	586.1	646.1	654.7	490.9	0		525.4		648.1	526.9	594.4	674.6
2011-01-03	1900-01-02 10:20:00	653.4	626.9	616.9	675.8	675.5	512.6	0		526.3		677.4	555.1	635.6	698.8
2011-01-03	1900-01-02 10:30:00	679.7	643.5	646.8	704.6	708.4	539.6	0		525.1		708.4	583.6	686.7	721.4
2011-01-03	1900-01-02 10:40:00	682	679.4	675.6	731.6	729.4	593.4	0		577.1		738.5	608.5	719.6	741.7
2011-01-03	1900-01-02 10:50:00	727.1	715	705.2	756.3	753.1	633.4	0		623.8		765.6	632.8	736.2	761.5
2011-01-03	1900-01-02 11:00:00	755.1	740.1	730.3	779.3	773.3	666.7	0		674.2		790.1	657.4	753.4	782.3
2011-01-03	1900-01-02 11:10:00	774.9	750.7	755.4	801.4	796.8	686.7	0		703.1		814.5	679.2	767.3	798.3
2011-01-03	1900-01-02 11:20:00	794.2	783.1	778.6	821.3	799.2	686.5	0		737.3		835.8	699	781.7	812.4
2011-01-03	1900-01-02 11:30:00	813.7	787.3	795.8	839.4	824.4	720.5	0		757.5		856.4	716.9	795.9	822.2
2011-01-03	1900-01-02 11:40:00	825.5	833.8	815.1	855.1	823.2	736.7	0		762.9		872.9	737.6	805.5	833.3
2011-01-03	1900-01-02 11:50:00	839.7	844.7	832.8	868.8	834.5	773.7	0		790.8		888.3	751.4	807.3	843.1
2011-01-03	1900-01-02 12:00:00	850.8	859	842.9	881.3	833.1	790.4	0		809.6		902.1	762.3	802.3	850.5
2011-01-03	1900-01-02 12:10:00	856.2	859.2	850.4	892.5	873.2	786.7	0		853.1		912.2	779	812.9	855.9
2011-01-03	1900-01-02 12:20:00	862.1	810.5	863.9	900.4	890.1	798.9	0		863.6		920.9	772.1	809	857
2011-01-03	1900-01-02 12:30:00	863.6	840.8	869	906.4	920	799.5	0		859.4		928.8	778.8	818.5	859.2
2011-01-03	1900-01-02 12:40:00	876.8	889.7	874.7	910.5	874.6	829.8	0		857.5		933.7	774.9	812.4	856.4
2011-01-03	1900-01-02 12:50:00	714	901.6	877.9	915.7	871.9	848.6	0		885.4		937.9	799.6	808.8	835.1
2011-01-03	1900-01-02 13:00:00	859	894.8	880.2	887.4	534.3	861.3	0		867.7		943.5	794.2	794.4	848
2011-01-03	1900-01-02 13:10:00	904.4	861.1	867	899.3	839.2		0		874.4		904.7	786.8	795.4	838.1
2011-01-03	1900-01-02 13:20:00	773.7	886.7	842.9	907	849.3		894		915.6		940.3	778.7	813	830
2011-01-03	1900-01-02 13:30:00	678.7	888.9	864.8	902	269.2		859.7		914		934.4	812.1	811.9	818.1
2011-01-03	1900-01-02 13:40:00	563.1	890.1	856.2	894.4	602.8		884.9		887.3		923.9	821.3	796.3	804.2
2011-01-03	1900-01-02 13:50:00	775.1	876.7	850.1	885.1	610.6		875.9		935.8		919.2	782.7	783.7	790.7
2011-01-03	1900-01-02 14:00:00	573.4	869.7	838.8	871.7	663.6		862.3		927.7		906.3	779.9	763.7	774
2011-01-03	1900-01-02 14:10:00	890.3	857.5	823.1	857	399.7		849.1		913.9		892.5	699.6	743.2	754.1
2011-01-03	1900-01-02 14:20:00	854.7	816	812.9	838.6	293.8		843.4		897.5		871.8	719.5	727.3	731.3
2011-01-03	1900-01-02 14:30:00	543.6	806.6	792	822.3	690.1		862.55		896		856.8	712.9	703.5	709.9
2011-01-03	1900-01-02 14:40:00	590	746	774.2	803.4	571.5		807.4		887.1		837.9	707.1	681.2	683.2
2011-01-03	1900-01-02 14:50:00	701.8	717.5	752.6	781	664		784.5		865.4		809.6	698.5	655.4	656
2011-01-03	1900-01-02 15:00:00	766.1	704.4	732.6	757.8	607.5		770.1		851.1		794.2	658.6	629.7	630
2011-01-03	1900-01-02 15:10:00	441.6	710.9	708.5	730.1	622.1		748.1		833.7		765.4	637.7	601.4	604.8
2011-01-03	1900-01-02 15:20:00	348.9	694	686.2	703.8	584.7		719.5		807.1		739.8	594.1	574.3	574.7
2011-01-03	1900-01-02 15:30:00	442.4	677.7	657.9	673.7	327		682.7		783.7		708.2	565.8	541.9	541
2011-01-03	1900-01-02 15:40:00	501	645.3	628.4	644.8	298.9		655.5		755		683.7	549.2	508.2	507.9
2011-01-03	1900-01-02 15:50:00	400.2	620.3	597.8	611.5	352.3		623.2		728.8		653.5	525.9	476.9	475.1
2011-01-03	1900-01-02 16:00:00	441.5	589.5	568.1	578.7	452.6		586.8		696.4		618.9	501	453.1	439.6
2011-01-03	1900-01-02 16:10:00	413.3	557.8	541.5	543	453.1		550.4		661		585.8	442.8	420	401.7
2011-01-03	1900-01-02 16:20:00	242.8	523.4	507	512	407.1		517.9		623.8		548.4	388.9	386.7	363.1
2011-01-03	1900-01-02 16:30:00	314.6	469.2	470.7	476	181.5		482.1		573.1		513	349.8	347.9	327
2011-01-03	1900-01-02 16:40:00	238.5	420.5	438.6	437.3	96.28		448.7		544		474.9	332.2	309.6	290.7
2011-01-03	1900-01-02 16:50:00	252.5	422.3	401.3	396.2	99.5		410.9		532.7		438.8	324.1	275.1	253.3
2011-01-03	1900-01-02 17:00:00	186.3	386.2	367.8	356.4	71.95		375.8		509.7		400.9	275	237.4	215.3
2011-01-03	1900-01-02 17:10:00	191.1	339.6	330.1	315	59.29		336.7		473.9		359.8	246.7	202.8	177.4
2011-01-03	1900-01-02 17:20:00	195.8	300.6	295.3	272	56.92		297		430.4		319.8	216.5	165.9	143.6
2011-01-03	1900-01-02 17:30:00	149	254.7	254.1	225	49.2		258.6		384.5		275.8	156.4	131	111.2
2011-01-03	1900-01-02 17:40:00	94.56	205.6	210	177.9	40.95		219.7		345.8		226.8	96.96	98.52	80.81
2011-01-03	1900-01-02 17:50:00	48.58	165.2	163.1	130.3	27.82		173.6		302.5		175.9	57.44	70.42	55.37
2011-01-03	1900-01-02 18:00:00	35.77	107.7	120.2	89.79	11.99		124.4		247.9		125.6	50.64	34.85	22.77
2011-01-03	1900-01-02 18:10:00	21.51	58.29	77.59	50.82	1.941		84.67		206.7		77.75	25.92	10.71	5.824
2011-01-03	1900-01-02 18:20:00	7.606	30.72	39.24	26.84	0.571		47.01		170		41.73	8.657	2.421	0.456
2011-01-03	1900-01-02 18:30:00	1.736	15.85	16.58	5.505	0		15.07		117.5		16.6	1.005	0	0
2011-01-03	1900-01-02 18:40:00	0	2.467	5.299	0.548	0		6.852		81.7		7.606	0.388	0	0
2011-01-03	1900-01-02 18:50:00	0	0	0.159	0	0		0.159		42.14		2.352	0	0	0
2011-01-03	1900-01-02 19:00:00	0	0	0	0	0		0		16.46		0	0	0	0
2011-01-03	1900-01-02 19:10:00	0	0	0	0	0		0		6.213		0	0	0	0
2011-01-03	1900-01-02 19:20:00	0	0	0	0	0		0		0.548		0	0	0	0
2011-01-03	1900-01-02 19:30:00	0	0	0	0	0		0		0		0	0	0	0
2011-01-03	1900-01-02 19:40:00	0	0	0	0	0		0		0		0	0	0	0
2011-01-03	1900-01-02 19:50:00	0	0	0	0	0		0		0		0	0	0	0
2011-01-03	1900-01-02 20:00:00	0	0	0	0	0		0		0		0	0	0	0
2011-01-03	1900-01-02 20:10:00	0	0	0	0	0		0		0		0	0	0	0
2011-01-03	1900-01-02 20:20:00	0	0	0	0	0		0		0		0	0	0	0
2011-01-03	1900-01-02 20:30:00	0	0	0	0	0		0		0		0	0	0	0
2011-01-03	1900-01-02 20:40:00	0	0	0	0	0		0		0		0	0	0	0
2011-01-03	1900-01-02 20:50:00	0	0	0	0	0		0		0		0	0	0	0
2011-01-03	1900-01-02 21:00:00	0	0	0	0	0		0		0		0	0	0	0
2011-01-03	1900-01-02 21:10:00	0	0	0	0	0		0		0		0	0	0	0
2011-01-03	1900-01-02 21:20:00	0	0	0	0	0		0		0		0	0	0	0
2011-01-03	1900-01-02 21:30:00	0	0	0	0	0		0		0		0	0	0	0
2011-01-03	1900-01-02 21:40:00	0	0	0	0	0		0		0		0	0	0	0
2011-01-03	1900-01-02 21:50:00	0	0.091	0	0	0		0		0		0	0	0	0
2011-01-03	1900-01-02 22:00:00	0	0	0	0	0		0		0		0	0	0	0
2011-01-03	1900-01-02 22:10:00	0	0	0	0	0		0		0		0	0	0	0
2011-01-03	1900-01-02 22:20:00	0	0.022	0	0	0		0		0		0	0	0	0
2011-01-03	1900-01-02 22:30:00	0	0	0	0	0		0		0		0	0	0	0
2011-01-03	1900-01-02 22:40:00	0	0	0	0	0		0		0		0	0	0	0
2011-01-03	1900-01-02 22:50:00	0	0	0	0	0		0		0		0	0	0	0
2011-01-03	1900-01-02 23:00:00	0	0	0	0	0		0		0		0	0	0	0
2011-01-03	1900-01-02 23:10:00	0	0	0	0	0		0		0		0	0	0	0
2011-01-03	1900-01-02 23:20:00	0	0	0	0	0		0		0		0	0	0	0
2011-01-03	1900-01-02 23:30:00	0	0	0	0	0		0		0		0	0	0	0
2011-01-03	1900-01-02 23:40:00	0	0	0	0	0		0		0		0	0	0	0
2011-01-03	1900-01-02 23:50:00	0	0	0	0	0		0		0		0	0	0	0
2011-01-04	1900-01-03	0.022	0	0	0	0		0		0		0	0	0	0
2011-01-04	1900-01-03 00:10:00	0	0	0	0	0		0		0		0	0	0	0
2011-01-04	1900-01-03 00:20:00	0.045	0	0	0	0		0		0		0	0	0	0
2011-01-04	1900-01-03 00:30:00	0	0	0	0	0		0		0		0	0	0	0
2011-01-04	1900-01-03 00:40:00	0	0	0	0	0		0		0		0	0	0	0
2011-01-04	1900-01-03 00:50:00	0	0	0	0	0		0		0		0	0	0	0
2011-01-04	1900-01-03 01:00:00	0	0	0	0	0		0		0		0	0	0	0
2011-01-04	1900-01-03 01:10:00	0	0	0	0	0		0		0		0	0	0	0
2011-01-04	1900-01-03 01:20:00	0	0.022	0	0	0		0		0		0	0	0	0
2011-01-04	1900-01-03 01:30:00	0	0	0	0	0		0		0		0	0	0	0
2011-01-04	1900-01-03 01:40:00	0	0	0	0	0		0		0		0	0	0	0
2011-01-04	1900-01-03 01:50:00	0	0	0	0	0		0		0		0	0	0	0
2011-01-04	1900-01-03 02:00:00	0	0	0	0	0		0		0		0	0	0	0
2011-01-04	1900-01-03 02:10:00	0	0	0	0	0		0		0		0	0	0	0
2011-01-04	1900-01-03 02:20:00	0	0	0	0	0		0		0		0	0	0	0
2011-01-04	1900-01-03 02:30:00	0	0	0	0	0		0		0		0	0	0	0
2011-01-04	1900-01-03 02:40:00	0	0.022	0	0	0		0		0		0	0	0	0
2011-01-04	1900-01-03 02:50:00	0	0	0	0	0		0		0		0	0	0	0
2011-01-04	1900-01-03 03:00:00	0	0	0	0	0		0		0		0	0	0	0
2011-01-04	1900-01-03 03:10:00	0	0	0	0	0		0		0		0	0	0	0
2011-01-04	1900-01-03 03:20:00	0	0	0	0	0		0		0		0	0	0	0
2011-01-04	1900-01-03 03:30:00	0	0	0	0	0		0		0		0	0	0	0
2011-01-04	1900-01-03 03:40:00	0	0	0	0	0		0		0		0	0	0	0
2011-01-04	1900-01-03 03:50:00	0	0	0	0	0		0		0		0	0	0	0
2011-01-04	1900-01-03 04:00:00	0	0	0	0	0		0		0		0	0	0	0
2011-01-04	1900-01-03 04:10:00	0	0	0	0	0		0		0		0	0	0	0
2011-01-04	1900-01-03 04:20:00	0	0	0	0	0		0		0		0	0	0	0
2011-01-04	1900-01-03 04:30:00	0	0.022	0	0	0		0		0		0	0	0	0
2011-01-04	1900-01-03 04:40:00	0	0	0	0	0		0		0		0	0	0	0
2011-01-04	1900-01-03 04:50:00	0	0	0	0	0		0		0		0	0	0	0
2011-01-04	1900-01-03 05:00:00	0	0	0	0	0		0		0		0	0	0	0
2011-01-04	1900-01-03 05:10:00	0	0.022	0	0	0		0		0		0	0	0	0
2011-01-04	1900-01-03 05:20:00	0	0	0	0	0		0		0		0	0	0	0
2011-01-04	1900-01-03 05:30:00	0	0	0	0	0		0		0		0	0	0	0
2011-01-04	1900-01-03 05:40:00	0.022	0	0	0	0		0		0		0	0	0	0
2011-01-04	1900-01-03 05:50:00	0	0	0	0	0		0		0		0	0	0	0
2011-01-04	1900-01-03 06:00:00	0	0	0	0	0		0		0		0	0	0	0
2011-01-04	1900-01-03 06:10:00	0	0	0	0	0		0		0		0	0	0	0
2011-01-04	1900-01-03 06:20:00	0	0	0	0	0		0		0		0	0	0	0
2011-01-04	1900-01-03 06:30:00	0	0	0	0	0		0		0		0	0	0	0
2011-01-04	1900-01-03 06:40:00	0	0	0	0	0		0		0		0	0	0	0.708
2011-01-04	1900-01-03 06:50:00	0	0	0	0	1.119		0		0		0	0	1.804	6.144
2011-01-04	1900-01-03 07:00:00	1.461	0	0	0.091	9.799		0		0		0	1.21	7.743	25.58
2011-01-04	1900-01-03 07:10:00	7.149	1.53	0	5.253	22.59		0		0		0	7.652	22.59	72.79
2011-01-04	1900-01-03 07:20:00	15.51	6.784	4.317	12.63	45.54		0.091		0		4.591	20.01	66.88	105.6
2011-01-04	1900-01-03 07:30:00	30.56	17.13	11.03	22.95	77.98		10.16		0		18.68	37.75	99.75	139.4
2011-01-04	1900-01-03 07:40:00	54.52	32.23	21.33	48.79	113.5		22.77		0		31.27	58.61	134.7	176
2011-01-04	1900-01-03 07:50:00	90.2	69.05	44.74	87.85	153.3		47.76		1.484		62.52	83.1	171	213.4
2011-01-04	1900-01-03 08:00:00	129.5	109.8	81.13	131.2	196.7		86.25		5.984		104.7	109	209.3	252.2
2011-01-04	1900-01-03 08:10:00	172.8	156.1	121.5	181.4	239.8		129.1		21.15		153.4	137.3	245.6	291.9
2011-01-04	1900-01-03 08:20:00	219.1	205	167.2	232.2	278.9		177.4		45.95		206	169.6	281.3	330.9
2011-01-04	1900-01-03 08:30:00	264.4	256	215.8	282.5	315.3		226.6		44.86		259.5	174.4	311.4	369.4
2011-01-04	1900-01-03 08:40:00	303.5	293.7	266	327.3	352.3		275.8		91.43		309.5	207.5	349.6	407.3
2011-01-04	1900-01-03 08:50:00	339.3	335.7	310.8	366.7	388.9		318.5		103.6		354.1	256.6	384.8	444.4
2011-01-04	1900-01-03 09:00:00	377.3	374	346.8	405.8	435.4		356.9		194		394.1	234	423.5	480.6
2011-01-04	1900-01-03 09:10:00	411.9	412.1	381.6	442.5	443.9		395.6		156.3		433.9	294	458.5	516.1
2011-01-04	1900-01-03 09:20:00	448.7	447.7	419.1	481.1	490.5		433.6		122.3		472.9	324.8	490.9	550.5
2011-01-04	1900-01-03 09:30:00	483.3	480	456.3	515.7	525.2		470.3		126.4		510.4	269.2	522	583.2
2011-01-04	1900-01-03 09:40:00	517.7	517.7	491.3	550.3	557.7		507.2		304.8		547.2	250.4	551.3	613.2
2011-01-04	1900-01-03 09:50:00	550	555	527.3	584.4	589.4		542.1		208.8		582.7	263.6	580.1	640.8
2011-01-04	1900-01-03 10:00:00	581.8	589.7	558.5	617.6	620.1		576.7		248.9		615.5	433.5	607.4	667.9
2011-01-04	1900-01-03 10:10:00	612.9	621.3	590.1	648.8	647.3		608.9		340.3		647.7	525.3	634.2	694
2011-01-04	1900-01-03 10:20:00	644.5	652	621.8	679.1	674.9		641.1		534.2		680.2	550.5	658.9	718.8
2011-01-04	1900-01-03 10:30:00	671.6	680.3	650.8	708.2	700.5		671.5		563		711.3	577.8	683.6	741.3
2011-01-04	1900-01-03 10:40:00	697.2	705.3	679.5	735.2	719.3		699.5		615.2		741.8	603.6	707.4	763.1
2011-01-04	1900-01-03 10:50:00	720.8	732.6	706.9	760.6	725		726.7		646.1		767.5	627.4	724.6	782.6
2011-01-04	1900-01-03 11:00:00	734.8	757.1	732.6	785.2	729.3		753.1		671.6		792.9	644.5	740.2	800.8
2011-01-04	1900-01-03 11:10:00	744.9	779.8	755	807.1	726		776.7		700.6		816.7	654.8	760.1	817.6
2011-01-04	1900-01-03 11:20:00	744.1	799.9	774.7	826.6	735.4		797.8		730.9		841.1	660.4	777	831.1
2011-01-04	1900-01-03 11:30:00	748.9	818.2	797.5	846	742.8		819.1		755.9		859.8	666.2	795.1	843.6
2011-01-04	1900-01-03 11:40:00	701.1	827.7	816.4	863.3	753.4		839.2		776.4		877.9	670.8	805.4	853
2011-01-04	1900-01-03 11:50:00	776.1	846.5	829.5	877.9	767.7		855.9		800.3		891.8	678	793.2	861.6
2011-01-04	1900-01-03 12:00:00	610.4	853.4	841.9	889	784		871.5		821.6		902.8	692.9	822.8	867.7
2011-01-04	1900-01-03 12:10:00	581.2	850.2	850.6	895.9	802.7		884.1		841.8		916.8	707.8	826.1	871.2
2011-01-04	1900-01-03 12:20:00	825.4	874.9	864.1	905.3	821.7		894		856.1		925.4	727.2	831.4	874.4
2011-01-04	1900-01-03 12:30:00	728.6	881.5	869.1	911.2	841.3		901.7		872.8		929.6	745.9	831.6	872.9
2011-01-04	1900-01-03 12:40:00	567.9	883.9	870.9	915.8	853.3		904.2		884.1		934.4	764.9	833.7	867.6
2011-01-04	1900-01-03 12:50:00	559.4	886.3	876	913.9	821		909.3		896.2		937.1	780.8	831	845.7
2011-01-04	1900-01-03 13:00:00	349.7	886.9	872.6	888.5	855.3		912.8		905		937.7	788.4	804.4	856.7
2011-01-04	1900-01-03 13:10:00	694.7	844.9	868.3	886.9	882.3		910.9		916		896.3	773.7	810.2	849.1
2011-01-04	1900-01-03 13:20:00	687.8	888.2	837.4	894.9	882.6		904.6		912.9		936.8	785.4	805.1	836.9
2011-01-04	1900-01-03 13:30:00	330.9	882.3	867	887.2	506.8		865.1		918.1		932	780.5	798.4	826.8
2011-01-04	1900-01-03 13:40:00	484.7	873.6	864.5	883.1	559.9		893.4		876		924.7	774.4	785.3	812.9
2011-01-04	1900-01-03 13:50:00	615.9	865.5	851.7	874	253.7		884.1		910.8		912.1	759.5	771.6	796.7
2011-01-04	1900-01-03 14:00:00	640.8	856.2	838.6	864.5	622.4		878.3		909.3		900.4	751.4	755.6	777.5
2011-01-04	1900-01-03 14:10:00	494	845.5	824.6	849.4	295.8		858.9		901.5		884	748.8	737.2	759.1
2011-01-04	1900-01-03 14:20:00	613.8	827.6	819.4	839.5	263.4		849		892.6		869.2	732.3	717.3	737.1
2011-01-04	1900-01-03 14:30:00	252.6	811	803.2	810.7	475.3		828		880.7		849.5	719.7	695.2	713.8
2011-01-04	1900-01-03 14:40:00	656	792.4	784.1	791.5	726.2		811.3		867		831.9	697.8	670	688.9
2011-01-04	1900-01-03 14:50:00	738.9	774	771.2	767.2	691.7		793.3		848.6		811.6	684.6	647	661.2
2011-01-04	1900-01-03 15:00:00	206.4	752.3	747	737.4	468.5		775.6		831.2		789	582.1	616.2	630
2011-01-04	1900-01-03 15:10:00	254.4	727.7	721.5	711.8	421.1		749.5		811		761.6	631	591.9	601.2
2011-01-04	1900-01-03 15:20:00	561.2	702.4	696.1	684.4	571.1		723.3		789.2		736.7	603.5	563	571
2011-01-04	1900-01-03 15:30:00	638.9	676.2	668.4	652	266.9		695.1		770.3		709.2	577	534	537.8
2011-01-04	1900-01-03 15:40:00	596.5	647.4	640.4	625.2	88.67		666.9		743		679	555.1	505.4	504.9
2011-01-04	1900-01-03 15:50:00	496.3	614.1	609.7	592.9	471		633.4		713.9		648.3	519.4	471.4	468.7
2011-01-04	1900-01-03 16:00:00	442.4	584.3	576.7	558.8	447.8		599.8		688.5		613.7	480.7	437	432.2
2011-01-04	1900-01-03 16:10:00	363.7	550.5	544.1	520.7	413.3		565		657		578.4	453.4	403.3	395.9
2011-01-04	1900-01-03 16:20:00	310.5	517	513.5	484.1	370.6		531.1		625		546.9	422.2	367.1	359
2011-01-04	1900-01-03 16:30:00	381.6	479	479.4	449.2	332.9		495.9		590.1		508.5	386.9	333.4	320.2
2011-01-04	1900-01-03 16:40:00	244.7	441.1	444.2	410	208.2		457.2		556.1		470.4	348.1	295.5	281.6
2011-01-04	1900-01-03 16:50:00	320.1	403.5	407.7	375.2	180.7		419.4		527.8		432.2	315.5	261.6	244.3
2011-01-04	1900-01-03 17:00:00	246.9	368.1	373.6	337.1	214.8		380.4		490.5		392.1	276.6	227.1	204.6
2011-01-04	1900-01-03 17:10:00	248.5	331	336.5	296	176		338.4		455		354.4	241.1	193.7	169.5
2011-01-04	1900-01-03 17:20:00	193.2	288.4	299.4	255.4	139.5		295.6		415.5		313	205.2	159	136.3
2011-01-04	1900-01-03 17:30:00	151.4	242.9	260.1	207.5	109.4		253.4		377.2		270.4	166.2	126.9	104.2
2011-01-04	1900-01-03 17:40:00	111.1	192.1	220	158.3	73.43		214.1		335.3		222.1	129.9	90.29	73.96
2011-01-04	1900-01-03 17:50:00	75.15	142.4	175.5	113.5	36.63		169.6		295.9		172.3	90.82	54.79	46.21
2011-01-04	1900-01-03 18:00:00	45.41	98.31	130.1	71.24	14.55		126		254.9		121	60.37	29.76	21.1
2011-01-04	1900-01-03 18:10:00	24.09	58.43	88.97	42.12	3.038		84.63		211.8		79.17	29.64	13.18	6.418
2011-01-04	1900-01-03 18:20:00	10	28.37	51.64	20.85	0		48.22		164.5		44.42	11.48	3.426	0.479
2011-01-04	1900-01-03 18:30:00	2.535	12.65	24.19	6.007	0		14.59		119.3		19.32	3.129	0.045	0
2011-01-04	1900-01-03 18:40:00	0	3.06	5.322	0.274	0		5.687		80.47		8.68	0	0	0
2011-01-04	1900-01-03 18:50:00	0	0.137	0.342	0	0		0.228		40.22		2.604	0	0	0
2011-01-04	1900-01-03 19:00:00	0.022	0	0	0	0		0		19.75		0	0	0	0
2011-01-04	1900-01-03 19:10:00	0.022	0	0	0	0		0		8.451		0	0	0	0
2011-01-04	1900-01-03 19:20:00	0.045	0	0	0	0		0		1.667		0	0	0	0
2011-01-04	1900-01-03 19:30:00	0	0	0	0	0		0		0		0	0	0	0
2011-01-04	1900-01-03 19:40:00	0	0	0	0	0		0		0		0	0	0	0
2011-01-04	1900-01-03 19:50:00	0.022	0	0	0	0		0		0		0	0	0	0
2011-01-04	1900-01-03 20:00:00	0	0	0	0	0		0		0		0	0	0	0
2011-01-04	1900-01-03 20:10:00	0	0	0	0	0		0		0		0	0	0	0
2011-01-04	1900-01-03 20:20:00	0	0	0	0	0		0		0		0	0	0	0
2011-01-04	1900-01-03 20:30:00	0	0	0	0	0		0		0		0	0	0	0
2011-01-04	1900-01-03 20:40:00	0	0	0	0	0		0		0		0	0	0	0
2011-01-04	1900-01-03 20:50:00	0	0	0	0	0		0		0		0	0	0	0
2011-01-04	1900-01-03 21:00:00	0	0	0	0	0		0		0		0	0	0	0
2011-01-04	1900-01-03 21:10:00	0	0	0	0	0		0		0		0	0	0	0
2011-01-04	1900-01-03 21:20:00	0	0	0	0	0		0		0		0	0	0	0
2011-01-04	1900-01-03 21:30:00	0	0	0	0	0		0		0		0	0	0	0
2011-01-04	1900-01-03 21:40:00	0	0	0	0	0		0		0		0	0	0	0
2011-01-04	1900-01-03 21:50:00	0	0	0	0	0		0		0		0	0	0	0
2011-01-04	1900-01-03 22:00:00	0	0	0	0	0		0		0		0	0	0	0
2011-01-04	1900-01-03 22:10:00	0.022	0	0	0	0		0		0		0	0	0	0
2011-01-04	1900-01-03 22:20:00	0	0	0	0	0		0		0		0	0	0	0
2011-01-04	1900-01-03 22:30:00	0	0	0	0	0		0		0		0	0	0	0
2011-01-04	1900-01-03 22:40:00	0	0	0	0	0		0		0		0	0	0	0
2011-01-04	1900-01-03 22:50:00	0	0	0	0	0		0		0		0	0	0	0
2011-01-04	1900-01-03 23:00:00	0	0	0	0	0		0		0		0	0	0	0
2011-01-04	1900-01-03 23:10:00	0	0	0	0	0		0		0		0	0	0	0
2011-01-04	1900-01-03 23:20:00	0	0	0	0	0		0		0		0	0	0	0
2011-01-04	1900-01-03 23:30:00	0	0	0	0	0		0		0		0	0	0	0
2011-01-04	1900-01-03 23:40:00	0	0	0	0	0		0		0		0	0	0	0
2011-01-04	1900-01-03 23:50:00	0	0	0	0	0		0		0		0	0	0	0
2011-01-05	1900-01-04	0	0	0	0	0		0		0		0	0	0	0
2011-01-05	1900-01-04 00:10:00	0	0	0	0	0		0		0		0	0	0	0
2011-01-05	1900-01-04 00:20:00	0	0	0	0	0		0		0		0	0	0	0
2011-01-05	1900-01-04 00:30:00	0	0	0	0	0		0		0		0	0	0	0
2011-01-05	1900-01-04 00:40:00	0	0	0	0	0		0		0		0	0	0	0
2011-01-05	1900-01-04 00:50:00	0	0	0	0	0		0		0		0	0	0	0
2011-01-05	1900-01-04 01:00:00	0	0	0	0	0		0		0		0	0	0	0
2011-01-05	1900-01-04 01:10:00	0	0	0	0	0		0		0		0	0	0	0
2011-01-05	1900-01-04 01:20:00	0	0	0	0	0		0		0		0	0	0	0
2011-01-05	1900-01-04 01:30:00	0	0	0	0	0		0		0		0	0	0	0
2011-01-05	1900-01-04 01:40:00	0	0	0	0	0		0		0		0	0	0	0
2011-01-05	1900-01-04 01:50:00	0	0	0	0	0		0		0		0	0	0	0
2011-01-05	1900-01-04 02:00:00	0	0	0	0	0		0		0		0	0	0	0
2011-01-05	1900-01-04 02:10:00	0	0	0	0	0		0		0		0	0	0	0
2011-01-05	1900-01-04 02:20:00	0	0	0	0	0		0		0		0	0	0	0
2011-01-05	1900-01-04 02:30:00	0	0	0	0	0		0		0		0	0	0	0
2011-01-05	1900-01-04 02:40:00	0	0	0	0	0		0		0		0	0	0	0
2011-01-05	1900-01-04 02:50:00	0	0	0	0	0		0		0		0	0	0	0
2011-01-05	1900-01-04 03:00:00	0	0	0	0	0		0		0		0	0	0	0
2011-01-05	1900-01-04 03:10:00	0	0	0	0	0		0		0		0	0	0	0
2011-01-05	1900-01-04 03:20:00	0	0	0	0	0		0		0		0	0	0	0
2011-01-05	1900-01-04 03:30:00	0	0	0	0	0		0		0		0	0	0	0
2011-01-05	1900-01-04 03:40:00	0	0	0	0	0		0		0		0	0	0	0
2011-01-05	1900-01-04 03:50:00	0	0	0	0	0		0		0		0	0	0	0
2011-01-05	1900-01-04 04:00:00	0	0.022	0	0	0		0		0		0	0	0	0
2011-01-05	1900-01-04 04:10:00	0	0	0	0	0		0		0		0	0	0	0
2011-01-05	1900-01-04 04:20:00	0	0	0	0	0		0		0		0	0	0	0
2011-01-05	1900-01-04 04:30:00	0	0	0	0	0		0		0		0	0	0	0
2011-01-05	1900-01-04 04:40:00	0	0	0	0	0		0		0		0	0	0	0
2011-01-05	1900-01-04 04:50:00	0	0	0	0	0		0		0		0	0	0	0
2011-01-05	1900-01-04 05:00:00	0	0	0	0	0		0		0		0	0	0	0
2011-01-05	1900-01-04 05:10:00	0	0	0	0	0		0		0		0	0	0	0
2011-01-05	1900-01-04 05:20:00	0	0.045	0	0	0		0		0		0	0	0	0
2011-01-05	1900-01-04 05:30:00	0	0.022	0	0	0		0		0		0	0	0	0
2011-01-05	1900-01-04 05:40:00	0	0	0	0	0		0		0		0	0	0	0
2011-01-05	1900-01-04 05:50:00	0	0	0	0	0		0		0		0	0	0	0
2011-01-05	1900-01-04 06:00:00	0	0	0	0	0		0		0		0	0	0	0
2011-01-05	1900-01-04 06:10:00	0	0	0	0	0		0		0		0	0	0	0
2011-01-05	1900-01-04 06:20:00	0	0	0	0	0		0		0		0	0	0	0
2011-01-05	1900-01-04 06:30:00	0	0	0	0	0		0		0		0	0	0	0
2011-01-05	1900-01-04 06:40:00	0	0	0	0	0		0		0		0	0	0	0.502
2011-01-05	1900-01-04 06:50:00	0	0	0	0	1.416		0		0		0	0	1.507	6.236
2011-01-05	1900-01-04 07:00:00	0.959	0	0	0.068	9.959		0		0		0	1.713	7.355	25.9
2011-01-05	1900-01-04 07:10:00	6.784	1.621	0	5.093	22.27		0		0		0	7.629	23.5	69.55
2011-01-05	1900-01-04 07:20:00	14.87	6.121	4.111	12.06	45.38		0.045		0		3.494	20.19	50.93	98.84
2011-01-05	1900-01-04 07:30:00	27.54	16.62	12.24	22.31	78.39		8.977		0		13.15	38.74	77.45	132
2011-01-05	1900-01-04 07:40:00	52.35	30.22	21.47	46.75	115.5		21.58		0		27.54	60.39	114.6	166.6
2011-01-05	1900-01-04 07:50:00	88.17	62.31	44.47	84.22	155.6		44.2		2.878		56.39	84.19	150.1	203.6
2011-01-05	1900-01-04 08:00:00	128.9	97.58	80.4	125.7	200.1		80.01		10.69		94.95	110.5	176.3	241.7
2011-01-05	1900-01-04 08:10:00	173.9	145.7	118.8	174.2	246.8		119.9		23.25		140.5	139.4	210.9	278.6
2011-01-05	1900-01-04 08:20:00	220	184.4	163.5	225.5	288.1		165.3		41.23		190.7	169.9	258.6	315.8
2011-01-05	1900-01-04 08:30:00	268.4	228.3	210.1	275.8	326.2		213.3		72.25		241.6	201.7	303.1	355
2011-01-05	1900-01-04 08:40:00	309.2	273.1	256.6	320.2	363.2		258.9		104.5		291.7	236.1	339.4	392.4
2011-01-05	1900-01-04 08:50:00	348.3	310.2	300	360.2	401		300.2		144.7		333	269.4	375.5	428.5
2011-01-05	1900-01-04 09:00:00	386	351.2	337.9	398.6	437.7		338.1		199.6		371.1	303.8	406.9	463.7
2011-01-05	1900-01-04 09:10:00	422.7	386.4	380.2	436.4	473.1		375.8		253.2		410.3	338.1	441.8	495.3
2011-01-05	1900-01-04 09:20:00	459	422.3	411.6	473.4	508		412.9		299.3		448.9	372.6	475.6
2011-01-05	1900-01-04 09:30:00	494.3	460.7	446.4	512.2	541.6				337.3		486.1	405.2	503.5	553.1
2011-01-05	1900-01-04 09:40:00	527.9	493.5	479.6	545.4	573				377.8		521.7	428.1	529
2011-01-05	1900-01-04 09:50:00	561.5	533.2	513.9	577.6	604.6				417.8		557.7	468.4	564.4	621.9
2011-01-05	1900-01-04 10:00:00	592.1	564.3	545.3	611.7	633.8				462.9		592.5	499.2	595.2
2011-01-05	1900-01-04 10:10:00	623.4	597	577.4	643.9	657				501.9		625.6	527.5	622.7	672.9
2011-01-05	1900-01-04 10:20:00	651.3	630.2	605.9	674.7	683.3				537.5		657.8	558.6	648.3	693.5
2011-01-05	1900-01-04 10:30:00	679	659.8	634.6	703.4	712.2				570.2		689.1	588.7	666.8	715.1
2011-01-05	1900-01-04 10:40:00	705.9	689.4	664.1	730.7	735.4				603.9		718.2	613.9	693	732.3
2011-01-05	1900-01-04 10:50:00	731.2	713.5	690.4	755.7	760.1				636.8		745.6	639.2	712	757.3
2011-01-05	1900-01-04 11:00:00	754.9	737	715.8	777.8	778.6				667.4		772.9	661.8	727.5	767.1
2011-01-05	1900-01-04 11:10:00	776.2	760.4	738.3	799	796.4				696.8		795.4	682	743.2	787.9
2011-01-05	1900-01-04 11:20:00	794.5	779	759.5	819.7	811.4				726.3		816	704.5	760.4	803.7
2011-01-05	1900-01-04 11:30:00	812.5	798.1	779.5	839.4	822.6				754.1		837	720.6	769.5	816.3
2011-01-05	1900-01-04 11:40:00	827.3	814	796.7	859.7	837.6				776		856.3	736.9	776.8	827.7
2011-01-05	1900-01-04 11:50:00	839.1	830.8	814.2	873.6	848.9				803		875.2	752.8	791.3	840.9
2011-01-05	1900-01-04 12:00:00	851.5	841.9	829.3	886.3	856.5				821.5		890.5	766.3	796	845
2011-01-05	1900-01-04 12:10:00	856.6	854.2	840.1	894.9	862				835.8		902.9	777.7	802.7
2011-01-05	1900-01-04 12:20:00	864.9	864.6	848.3	903.2	859.3				847.3		907.6	785.7	813.2
2011-01-05	1900-01-04 12:30:00	870.3	871.4	856.4	909.5	792.4				863.8		922.3	795.3	817.9
2011-01-05	1900-01-04 12:40:00	869.5	879.1	864.2	909.5	849.3				883.1		925.5	799.4	813.1	846.5
2011-01-05	1900-01-04 12:50:00	878.9	883.8	867.8	914.8	807.5				896.6		926.4	798.4	806.7	841.4
2011-01-05	1900-01-04 13:00:00	829.4	882	869.3	895.2	853.8				907.2		929.9	799.5	784.1	782.6
2011-01-05	1900-01-04 13:10:00	758.7	841.4	850.9	880.2	818.7				911.9		895.8	783.1	797.4	835.4
2011-01-05	1900-01-04 13:20:00	788.8	880.2	834.3	900.9	773.9				913.4		925.9	798.5	787.7	823.3
2011-01-05	1900-01-04 13:30:00	854.6	872.7	861.3	896.2	859.4				910		918.9	797.8	779.3	812.4
2011-01-05	1900-01-04 13:40:00	860.1	866.9	856	878.3	582.3				870.2		914.7	787	770.8	796.5
2011-01-05	1900-01-04 13:50:00	812.9	858.4	847.7	863.4	527.1				904.4		900.9	788.8	753.1	788.6
2011-01-05	1900-01-04 14:00:00	491.1	843.7	835.1	856	848.7				900.7		887.3	764.4	744.2	772.7
2011-01-05	1900-01-04 14:10:00	664.2	832.1	823.8	840.5	509.9				893.6		874.4	738.2	730.8	754.7
2011-01-05	1900-01-04 14:20:00	778.7	815.4	807.9	823.5	167.4				886.4		859	312.2	707.1	738.2
2011-01-05	1900-01-04 14:30:00	750.9	800.5	792.9	806.2	148.3				872.9		838.7	556.2	684.3	722.4
2011-01-05	1900-01-04 14:40:00	771.3	779.9	770.4	782.9	477.8				866.8		820.9	638.5	661.5	716.4
2011-01-05	1900-01-04 14:50:00	737.7	760.2	753.5	764.7	512.9				859.5		798.3	708.3	639	676.3
2011-01-05	1900-01-04 15:00:00	654	739	732.8	738.2	556				869.2		776.3	684.5	614.8	669.4
2011-01-05	1900-01-04 15:10:00	665.3	715	706.7	707.5	565.9				710.4		748.5	656.3	586.8	647.5
2011-01-05	1900-01-04 15:20:00	520.8	688.3	684.1	682.1	492.1				562.7		719.6	299	549.5	632.8
2011-01-05	1900-01-04 15:30:00	545.6	660.4	656.9	651.2	507.2				778.1		689.3	376.3	497.8	599.4
2011-01-05	1900-01-04 15:40:00	529.7	633.6	627.9	616.4	453.4				801.4		668.4	551.3	491.5	591.5
2011-01-05	1900-01-04 15:50:00	512.3	603.2	599.7	585.4	414.7				796.5		634	527.4	463.9	563.8
2011-01-05	1900-01-04 16:00:00	365.3	570.5	566.2	556.7	216.4				754.7		599.2	481.7	426.1	526.6
2011-01-05	1900-01-04 16:10:00	461.3	536.6	528.6	522.3	216				746.2		567.8	456.4	394	520.7
2011-01-05	1900-01-04 16:20:00	435.4	502.5	524.9	483	228.4				680.7		532.3	426.3	360.5	484.7
2011-01-05	1900-01-04 16:30:00	404.3	467.4	515.8	448.4	200.8				588.6		494.4	390.7	324.2	414.1
2011-01-05	1900-01-04 16:40:00	368	432.9	486.8	408.4	138.1				556.8		460.7	355.1	290.3	376.1
2011-01-05	1900-01-04 16:50:00	332.7	395.9	392.7	370.8	129.8				517.5		423.5	320.1	252	347.6
2011-01-05	1900-01-04 17:00:00	295.6	359.6	326.7	332.6	209.8				482.5		382.4	283.4	219.1	278.6
2011-01-05	1900-01-04 17:10:00	252.5	319	324.7	296	154.9				441.5		343.1	246.3	187.6	255.8
2011-01-05	1900-01-04 17:20:00	205.3	279.7	283.7	253.5	102.4				408.9		298.4	213.5	154.2	210
2011-01-05	1900-01-04 17:30:00	160.6	237.9	110.2	202.1	118.3				370.4		257.2	181.5	120.9	162.1
2011-01-05	1900-01-04 17:40:00	118.7	187.5	89.17	150.4	77.2				333.2		210.8	145.5	89.7	126.7
2011-01-05	1900-01-04 17:50:00	77.89	141.5	187.1	105.1	43.14				295.3		163	109.3	58.47	88.67
2011-01-05	1900-01-04 18:00:00	45.61	100.5	120.3	76.47	17.06				252.6		117.5	74.53	34.01	41.98
2011-01-05	1900-01-04 18:10:00	23.48	61.19	84.54	44.88	4.454				207.3		76.08	41.09	14.71	13.97
2011-01-05	1900-01-04 18:20:00	10.66	32.73	50.57	22.47	0				162.1		43.92	15.69	4.477	3.106
2011-01-05	1900-01-04 18:30:00	2.649	14.48	15.62	6.395	0				118.8		20.74	3.928	0.182	0
2011-01-05	1900-01-04 18:40:00	0	4.454	5.253	0.434	0				77.8		9.228	0	0	0
2011-01-05	1900-01-04 18:50:00	0	0	0.182	0	0				44.9		2.626	0	0	0
2011-01-05	1900-01-04 19:00:00	0	0	0	0	0				22.13		0	0	0	0
2011-01-05	1900-01-04 19:10:00	0	0	0	0	0				8.748		0	0	0	0
2011-01-05	1900-01-04 19:20:00	0	0	0	0	0				2.033		0	0	0	0
2011-01-05	1900-01-04 19:30:00	0	0	0	0	0				0		0	0	0	0
2011-01-05	1900-01-04 19:40:00	0	0	0	0	0				0		0	0	0	0
2011-01-05	1900-01-04 19:50:00	0	0	0	0	0				0		0	0	0	0
2011-01-05	1900-01-04 20:00:00	0	0	0	0	0				0		0	0	0
2011-01-05	1900-01-04 20:10:00	0	0	0	0	0				0		0	0	0
2011-01-05	1900-01-04 20:20:00	0	0	0	0	0				0		0	0	0
2011-01-05	1900-01-04 20:30:00	0	0	0	0	0				0		0	0	0
2011-01-05	1900-01-04 20:40:00	0	0	0	0	0				0		0	0	0
2011-01-05	1900-01-04 20:50:00	0	0	0	0	0				0		0	0	0
2011-01-05	1900-01-04 21:00:00	0	0	0	0	0				0		0	0	0
2011-01-05	1900-01-04 21:10:00	0	0	0	0	0				0		0	0	0
2011-01-05	1900-01-04 21:20:00	0	0	0	0	0				0		0	0	0
2011-01-05	1900-01-04 21:30:00	0	0	0	0	0				0		0	0	0
2011-01-05	1900-01-04 21:40:00	0	0	0	0	0				0		0	0	0
2011-01-05	1900-01-04 21:50:00	0	0	0	0	0				0		0	0	0
2011-01-05	1900-01-04 22:00:00	0	0	0	0	0				0		0	0	0
2011-01-05	1900-01-04 22:10:00	0	0	0	0	0				0		0	0	0
2011-01-05	1900-01-04 22:20:00	0	0	0	0	0				0		0	0	0
2011-01-05	1900-01-04 22:30:00	0	0	0	0	0				0		0	0	0
2011-01-05	1900-01-04 22:40:00	0	0	0	0	0				0		0	0	0
2011-01-05	1900-01-04 22:50:00	0	0	0	0	0				0		0	0	0
2011-01-05	1900-01-04 23:00:00	0	0	0	0	0				0		0	0	0
2011-01-05	1900-01-04 23:10:00	0	0.045	0	0	0				0		0	0	0
2011-01-05	1900-01-04 23:20:00	0	0	0	0	0				0		0	0	0
2011-01-05	1900-01-04 23:30:00	0	0	0	0	0				0		0	0	0
2011-01-05	1900-01-04 23:40:00	0	0	0	0	0				0		0	0	0
2011-01-05	1900-01-04 23:50:00	0	0	0	0	0				0		0	0	0
2011-01-06	1900-01-05	0	0.022	0	0	0				0		0	0	0
2011-01-06	1900-01-05 00:10:00	0	0	0	0	0				0		0	0	0
2011-01-06	1900-01-05 00:20:00	0	0	0	0	0				0		0	0	0
2011-01-06	1900-01-05 00:30:00	0	0	0	0	0				0		0	0	0
2011-01-06	1900-01-05 00:40:00	0.045	0	0	0	0				0		0	0	0
2011-01-06	1900-01-05 00:50:00	0	0	0	0	0				0		0	0	0
2011-01-06	1900-01-05 01:00:00	0	0	0	0	0				0		0	0	0
2011-01-06	1900-01-05 01:10:00	0	0	0	0	0				0		0	0	0
2011-01-06	1900-01-05 01:20:00	0	0	0	0	0				0		0	0	0
2011-01-06	1900-01-05 01:30:00	0	0	0	0	0				0		0	0	0
2011-01-06	1900-01-05 01:40:00	0	0	0	0	0				0		0	0	0
2011-01-06	1900-01-05 01:50:00	0	0	0	0	0				0		0	0	0
2011-01-06	1900-01-05 02:00:00	0	0	0	0	0				0		0	0	0
2011-01-06	1900-01-05 02:10:00	0	0	0	0	0				0		0	0	0
2011-01-06	1900-01-05 02:20:00	0	0	0	0	0				0		0	0	0
2011-01-06	1900-01-05 02:30:00	0	0	0	0	0				0		0	0	0
2011-01-06	1900-01-05 02:40:00	0	0	0	0	0				0		0	0	0
2011-01-06	1900-01-05 02:50:00	0	0	0	0	0				0		0	0	0
2011-01-06	1900-01-05 03:00:00	0	0	0	0	0				0		0	0	0
2011-01-06	1900-01-05 03:10:00	0	0	0	0	0				0		0	0	0
2011-01-06	1900-01-05 03:20:00	0	0	0	0	0				0		0	0	0
2011-01-06	1900-01-05 03:30:00	0	0	0	0	0				0		0	0	0
2011-01-06	1900-01-05 03:40:00	0	0.022	0	0	0				0		0	0	0
2011-01-06	1900-01-05 03:50:00	0	0	0	0	0				0		0	0	0
2011-01-06	1900-01-05 04:00:00	0	0	0	0	0				0		0	0	0
2011-01-06	1900-01-05 04:10:00	0	0	0	0	0				0		0	0	0
2011-01-06	1900-01-05 04:20:00	0	0	0	0	0				0		0	0	0
2011-01-06	1900-01-05 04:30:00	0	0	0	0	0				0		0	0	0
2011-01-06	1900-01-05 04:40:00	0	0	0	0	0				0		0	0	0
2011-01-06	1900-01-05 04:50:00	0	0	0	0	0				0		0	0	0
2011-01-06	1900-01-05 05:00:00	0	0	0	0	0				0		0	0	0
2011-01-06	1900-01-05 05:10:00	0	0	0	0	0				0		0	0	0
2011-01-06	1900-01-05 05:20:00	0	0	0	0	0				0		0	0	0
2011-01-06	1900-01-05 05:30:00	0	0	0	0	0				0		0	0	0
2011-01-06	1900-01-05 05:40:00	0	0	0	0	0				0		0	0	0
2011-01-06	1900-01-05 05:50:00	0	0	0	0	0				0		0	0	0
2011-01-06	1900-01-05 06:00:00	0	0	0	0	0				0		0	0	0
2011-01-06	1900-01-05 06:10:00	0	0	0	0	0				0		0	0	0
2011-01-06	1900-01-05 06:20:00	0	0	0	0	0				0		0	0	0
2011-01-06	1900-01-05 06:30:00	0	0	0	0	0				0		0	0	0
2011-01-06	1900-01-05 06:40:00	0	0	0	0	0				0		0	0	0
2011-01-06	1900-01-05 06:50:00	0	0	0	0	0.548				0		0	0	0.685
2011-01-06	1900-01-05 07:00:00	0.411	0	0	0	9.022				0		0	0.205	6.738
2011-01-06	1900-01-05 07:10:00	5.847	0.205	0	4.774	21.35				0		0	6.395	20.26	19
2011-01-06	1900-01-05 07:20:00	14.55	4.979	3.015	11.78	45.45				0		2.809	19.55	45.61
2011-01-06	1900-01-05 07:30:00	27.34	13.06	9.502	21.95	80.29				0		10.37	39.99	75.33
2011-01-06	1900-01-05 07:40:00	55.02	26.17	19.57	45.47	117				0		22.72	61.49	108.4
2011-01-06	1900-01-05 07:50:00	90.09	50.18	37.46	82.05	158.1				1.781		49.56	85.5	142.3
2011-01-06	1900-01-05 08:00:00	131.9	79.65	66.74	122.2	202.1				9.274		69.46	111.5	177.1
2011-01-06	1900-01-05 08:10:00	178.2	114.8	102	168.2	246.5				22.4		77.45	140.3	211.8
2011-01-06	1900-01-05 08:20:00	226.7	156.4	143.5	217.4	287.1				43.67		109	171.1	246.8
2011-01-06	1900-01-05 08:30:00	274	201.8	187.9	267.2	323.8				73.07		159.6	204.2	281.2
2011-01-06	1900-01-05 08:40:00	315.2	246.6	234.7	312.3	360.9				109.7		144.4	239	316.6
2011-01-06	1900-01-05 08:50:00	354.4	286.6	276.8	351.5	397.7				150.5		175.9	273	353.1
2011-01-06	1900-01-05 09:00:00	392.7	326.2	314.8	389.8	434.3				194.9		218.4	308.9	385.3
2011-01-06	1900-01-05 09:10:00	429.2	364.4	355.5	427.8	470.2				240.4		298	342.6	420.9
2011-01-06	1900-01-05 09:20:00	465.6	401.3	385.6	465.6	504.1				282.9		414.3	376.2	455.6
2011-01-06	1900-01-05 09:30:00	501.2	436.3	421.3	501.4	537.7				320.5		481	409.5	486.3
2011-01-06	1900-01-05 09:40:00	540.3	470.7	455.2	534.5	569.8				359.3		517.5	442	518.7
2011-01-06	1900-01-05 09:50:00	569.1	506.4	489.8	567.3	600.3				397		552.5	474.3	550.1
2011-01-06	1900-01-05 10:00:00	599	539	523.1	599.8	630.2				433.2		587.8	504.8	577.6
2011-01-06	1900-01-05 10:10:00	627.9	569	554.3	631.1	657.4				469.4		622.9	533.4	602.2
2011-01-06	1900-01-05 10:20:00	656.1	596.5	584.8	659.9	683.2				505.6		654.1	562.4	631.7
2011-01-06	1900-01-05 10:30:00	683.7	623.7	614.1	688.1	708				538.3		685.2	590.5	655.8
2011-01-06	1900-01-05 10:40:00	710.1	649.2	642.7	714.6	731.5				574.1		713.7	617.4	661
2011-01-06	1900-01-05 10:50:00	733.6	677.5	669.3	741	754.5				606.4		740.2	642.8	660.1
2011-01-06	1900-01-05 11:00:00	756.7	703.5	695.7	762.3	775.8				636.3		766.8	666.7	667.7
2011-01-06	1900-01-05 11:10:00	778	726.8	718.9	784.1	793.6				666.8		791.3	687.9	698
2011-01-06	1900-01-05 11:20:00	797.3	747.6	742.3	805.3	810				695.8		812.5	708.1	713.9
2011-01-06	1900-01-05 11:30:00	812.6	768.2	762.6	826.5	824.2				722.2		831.1	727	724.4
2011-01-06	1900-01-05 11:40:00	826.9	788.7	780.1	842.9	835				746.5		849.1	743.6	751.6
2011-01-06	1900-01-05 11:50:00	839.1	802.3	795.2	856.2	848.2				769.5		865.9	758	765.3
2011-01-06	1900-01-05 12:00:00	850.3	792.9	809.9	871.1	853.6				789.5		877.8	771	769.3
2011-01-06	1900-01-05 12:10:00	860.5	631.6	823.6	878.4	859.5				809.6		890.8	781.9	775.1
2011-01-06	1900-01-05 12:20:00	870.3	822.8	831.8	888.2	862.2				828.4		900.9	791.8	789.9
2011-01-06	1900-01-05 12:30:00	874.3	376.6	841.5	894.3	862.7				842.6		909.8	799.6	801.4
2011-01-06	1900-01-05 12:40:00	875.5	836.8	850.3	898.6	865.2				855.7		913.8	805.5	814.8
2011-01-06	1900-01-05 12:50:00	877.4	675	859	898.7	823.8				864.4		916.8	807.3	809.3
2011-01-06	1900-01-05 13:00:00	845.2	440.4	858	886.9	863.4				896.7		916.2	809.3	789.8
2011-01-06	1900-01-05 13:10:00	871.7	503.2	846	858.4	857.7				931.8		882.9	788.1	807.3
2011-01-06	1900-01-05 13:20:00	867.6	443.6	822.6	892.1	847.3				418		914.4	806.5	799.9
2011-01-06	1900-01-05 13:30:00	861.8	813	849.1	887.4	839.2				472.2		905.6	800.9	793.3
2011-01-06	1900-01-05 13:40:00	850.9	904.7	845.2	874.4	838.2				515.4		896.3	793.3	783.9
2011-01-06	1900-01-05 13:50:00	837.8	723.7	837.8	862.9	773				602.1		884.1	785.9	800.7
2011-01-06	1900-01-05 14:00:00	826.3	719.5	824.7	851.2	813.9				584.1		877	772.6	329.6
2011-01-06	1900-01-05 14:10:00	811.8	260.1	817.5	835.1	796.9				936.1		861.6	761.2	282.2
2011-01-06	1900-01-05 14:20:00	794.4	618.1	803.3	820.1	802				741.1		842.4	745.8	318
2011-01-06	1900-01-05 14:30:00	774.6	833.5	788.1	804	462.2				237.5		831.7	726.9	301
2011-01-06	1900-01-05 14:40:00	755.5	396.2	771.6	778.8	513.2				216.1		810	707.8	317.1
2011-01-06	1900-01-05 14:50:00	733.1	827.2	749.8	765.5	165.6				789.7		789.3	688.3	392.3
2011-01-06	1900-01-05 15:00:00	718.9	653.9	730.5	736.1	176.3				225.3		767.9	665.1	346.3
2011-01-06	1900-01-05 15:10:00	700.5	739.6	704.3	709	171.2				168		741.5	641.4	635.8
2011-01-06	1900-01-05 15:20:00	664.7	697.3	678	683	222.8				159.5		714.6	618	449.5
2011-01-06	1900-01-05 15:30:00	629.2	596.6	655.5	655.7	210.7				185.3		687.9	588.8	394.7
2011-01-06	1900-01-05 15:40:00	595	575.3	622.4	625.1	185.2				168.6		656.2	560.1	314.9
2011-01-06	1900-01-05 15:50:00	558.5	616.7	596.5	592.7	156.5				156.9		621.3	530.2	171.4
2011-01-06	1900-01-05 16:00:00	501.5	642.5	565.9	562.9	159.7				147.5		591.1	498.8	228.2
2011-01-06	1900-01-05 16:10:00	482.5	521.1	532.3	529	163.6				144.8		558.7	467.2	165.2
2011-01-06	1900-01-05 16:20:00	444.3	432.5	503.1	496	143.8				124.1		519.1	434.4	137
2011-01-06	1900-01-05 16:30:00	411.5	233.6	465.8	461.1	105.9				160.3		474.3	399.2	233.8
2011-01-06	1900-01-05 16:40:00	372	127	427.3	421.8	132				327.3		445.3	364.9	304.5
2011-01-06	1900-01-05 16:50:00	333.9	211.5	341.2	387.7	173.1				402.9		410.6	327.5	268.8
2011-01-06	1900-01-05 17:00:00	295.5	218.5	165.5	353.6	93.63				299.9		377	292.2	220.2
2011-01-06	1900-01-05 17:10:00	254.6	87.07	136	307.8	159.3				228.8		333.5	253.2	168.7
2011-01-06	1900-01-05 17:20:00	210.6	152.6	91.11	266.6	121.3				327.5		291.4	216	101.3
2011-01-06	1900-01-05 17:30:00	167	221.9	63.48	215.1	53.13				294.3		252.1	180.4	48.74
2011-01-06	1900-01-05 17:40:00	129.3	144.8	174.9	162.8	34.14				323.3		209	144.6	35.01
2011-01-06	1900-01-05 17:50:00	85.2	154.6	90.52	118.2	27.2				189.1		162.1	108.8	26.65
2011-01-06	1900-01-05 18:00:00	50.02	100.5	81.11	82.73	10.89				256.9		116	74.92	20.07
2011-01-06	1900-01-05 18:10:00	25.4	53.13	83.33	49.38	3.449				177.3		76.34	41.36	10.64
2011-01-06	1900-01-05 18:20:00	10.64	38.78	49.91	22.24	0				93.65		45.98	16.72	3.266
2011-01-06	1900-01-05 18:30:00	3.494	12.83	17.56	6.099	0				54.38		22.97	4.591	0.274
2011-01-06	1900-01-05 18:40:00	0	3.083	5.482	0.479	0				52.69		10.11	0	0
2011-01-06	1900-01-05 18:50:00	0	0	0.685	0	0				37		2.923	0	0
2011-01-06	1900-01-05 19:00:00	0	0	0	0	0				22.38		0	0	0
2011-01-06	1900-01-05 19:10:00	0	0	0	0	0				7.926		0	0	0
2011-01-06	1900-01-05 19:20:00	0	0	0	0	0				1.461		0	0	0	0
2011-01-06	1900-01-05 19:30:00	0	0	0	0	0				0		0	0	0
2011-01-06	1900-01-05 19:40:00	0	0	0	0	0				0		0	0	0
2011-01-06	1900-01-05 19:50:00	0	0	0	0	0				0		0	0	0	0
2011-01-06	1900-01-05 20:00:00	0	0	0	0	0				0		0	0	0
2011-01-06	1900-01-05 20:10:00	0	0	0	0	0				0		0	0	0
2011-01-06	1900-01-05 20:20:00	0	0	0	0	0				0		0	0	0
2011-01-06	1900-01-05 20:30:00	0	0	0	0	0				0		0	0	0
2011-01-06	1900-01-05 20:40:00	0	0	0	0	0				0		0	0	0
2011-01-06	1900-01-05 20:50:00	0	0	0	0	0				0		0	0	0
2011-01-06	1900-01-05 21:00:00	0	0	0	0	0				0		0	0	0
2011-01-06	1900-01-05 21:10:00	0	0	0	0	0				0		0	0	0
2011-01-06	1900-01-05 21:20:00	0	0	0	0	0				0		0	0	0
2011-01-06	1900-01-05 21:30:00	0	0	0	0	0				0		0	0	0
2011-01-06	1900-01-05 21:40:00	0	0	0	0	0				0		0	0	0
2011-01-06	1900-01-05 21:50:00	0	0	0	0	0				0		0	0	0
2011-01-06	1900-01-05 22:00:00	0	0	0	0	0				0		0	0	0
2011-01-06	1900-01-05 22:10:00	0	0	0	0	0				0		0	0	0
2011-01-06	1900-01-05 22:20:00	0	0	0	0	0				0		0	0	0
2011-01-06	1900-01-05 22:30:00	0	0	0	0	0				0		0	0	0
2011-01-06	1900-01-05 22:40:00	0	0	0	0	0				0		0	0	0
2011-01-06	1900-01-05 22:50:00	0	0	0	0	0				0		0	0	0
2011-01-06	1900-01-05 23:00:00	0	0	0	0	0				0		0	0	0
2011-01-06	1900-01-05 23:10:00	0	0	0	0	0				0		0	0	0
2011-01-06	1900-01-05 23:20:00	0	0	0	0	0				0		0	0	0
2011-01-06	1900-01-05 23:30:00	0	0	0	0	0				0		0	0	0
2011-01-06	1900-01-05 23:40:00	0	0	0	0	0				0		0	0	0
2011-01-06	1900-01-05 23:50:00	0	0	0	0	0				0		0	0	0
2011-01-07	1900-01-06	0	0	0	0	0				0		0	0	0
2011-01-07	1900-01-06 00:10:00	0	0.022	0	0	0				0		0	0	0	0
2011-01-07	1900-01-06 00:20:00	0	0	0	0	0				0		0	0	0	0
2011-01-07	1900-01-06 00:30:00	0	0	0	0	0				0		0	0	0	0
2011-01-07	1900-01-06 00:40:00	0	0	0	0	0				0		0	0	0	0
2011-01-07	1900-01-06 00:50:00	0	0	0	0	0				0		0	0	0	0
2011-01-07	1900-01-06 01:00:00	0	0	0	0	0				0		0	0	0	0
2011-01-07	1900-01-06 01:10:00	0	0	0	0	0				0		0	0	0	0
2011-01-07	1900-01-06 01:20:00	0	0	0	0	0				0		0	0	0	0
2011-01-07	1900-01-06 01:30:00	0	0	0	0	0				0		0	0	0	0
2011-01-07	1900-01-06 01:40:00	0	0	0	0	0				0		0	0	0	0
2011-01-07	1900-01-06 01:50:00	0	0	0	0	0				0		0	0	0	0
2011-01-07	1900-01-06 02:00:00	0	0	0	0	0				0		0	0	0	0
2011-01-07	1900-01-06 02:10:00	0	0	0	0	0				0		0	0	0	0
2011-01-07	1900-01-06 02:20:00	0	0	0	0	0				0		0	0	0	0
2011-01-07	1900-01-06 02:30:00	0	0	0	0	0				0		0	0	0	0
2011-01-07	1900-01-06 02:40:00	0	0	0	0	0				0		0	0	0
2011-01-07	1900-01-06 02:50:00	0.022	0	0	0	0				0		0	0	0
2011-01-07	1900-01-06 03:00:00	0	0	0	0	0				0		0	0	0
2011-01-07	1900-01-06 03:10:00	0	0	0	0	0				0		0	0	0	0
2011-01-07	1900-01-06 03:20:00	0	0	0	0	0				0		0	0	0	0
2011-01-07	1900-01-06 03:30:00	0	0	0	0	0				0		0	0	0	0
2011-01-07	1900-01-06 03:40:00	0	0	0	0	0				0		0	0	0	0
2011-01-07	1900-01-06 03:50:00	0	0	0	0	0				0		0	0	0	0
2011-01-07	1900-01-06 04:00:00	0	0	0	0	0				0		0	0	0	0
2011-01-07	1900-01-06 04:10:00	0	0	0	0	0				0		0	0	0	0
2011-01-07	1900-01-06 04:20:00	0	0	0	0	0				0		0	0	0	0
2011-01-07	1900-01-06 04:30:00	0	0	0	0	0				0		0	0	0	0
2011-01-07	1900-01-06 04:40:00	0	0	0	0	0				0		0	0	0	0
2011-01-07	1900-01-06 04:50:00	0	0	0	0	0				0		0	0	0	0
2011-01-07	1900-01-06 05:00:00	0	0	0	0	0				0		0	0	0	0
2011-01-07	1900-01-06 05:10:00	0	0	0	0	0				0		0	0	0	0
2011-01-07	1900-01-06 05:20:00	0	0	0	0	0				0		0	0	0	0
2011-01-07	1900-01-06 05:30:00	0.022	0	0	0	0				0		0	0	0	0
2011-01-07	1900-01-06 05:40:00	0	0	0	0	0				0		0	0	0	0
2011-01-07	1900-01-06 05:50:00	0	0	0	0	0				0		0	0	0	0
2011-01-07	1900-01-06 06:00:00	0	0.022	0	0	0				0		0	0	0	0
2011-01-07	1900-01-06 06:10:00	0	0	0	0	0				0		0	0	0	0
2011-01-07	1900-01-06 06:20:00	0	0	0	0	0				0		0	0	0	0
2011-01-07	1900-01-06 06:30:00	0	0	0	0	0				0		0	0	0	0
2011-01-07	1900-01-06 06:40:00	0.022	0	0	0	0				0		0	0	0	0
2011-01-07	1900-01-06 06:50:00	0	0	0	0	0.708				0		0	0	0.365	1.256
2011-01-07	1900-01-06 07:00:00	1.005	0	0	0	9.159				0		0	0.822	4.317	7.469
2011-01-07	1900-01-06 07:10:00	6.258	0	0	4.294	21.49				0		0	7.035	11.78	23.07
2011-01-07	1900-01-06 07:20:00	14	4.659	2.489	11.28	43.81				0		0	20.46	32.07	49.86
2011-01-07	1900-01-06 07:30:00	26.01	9.776	8.657	21.6	77.75				0		5.39	39.72	48.65	80.52
2011-01-07	1900-01-06 07:40:00	54.43	20.28	18.86	42.3	115.2				0		10.55	60.67	91.73	114.1
2011-01-07	1900-01-06 07:50:00	89.33	26.31	39.6	76.22	156.9				0		20.71	84.22	125.3	150.6
2011-01-07	1900-01-06 08:00:00	130.7	39.17	69.85	115.1	201.6				5.961		34.01	110.9	162.9
2011-01-07	1900-01-06 08:10:00	176.2	54.16	103.8	159.9	247.1				19.46		44.26	140.6	213.2
2011-01-07	1900-01-06 08:20:00	224.9	70.46	142.4	208.2	288.6				25.33		78.12	172.2	235.1
2011-01-07	1900-01-06 08:30:00	270.7	85.13	184.9	255.7	326.4				53.54		211.7	204.7	289.7
2011-01-07	1900-01-06 08:40:00	311.2	87.07	227.7	299.8	362.6				90.32		267.2	238.5	356.1	338.6
2011-01-07	1900-01-06 08:50:00	349.9	111	267.5	339.7	400.1				131		308.4	272.7	351.2
2011-01-07	1900-01-06 09:00:00	387.8	208.8	310.9	377.9	435.7				171.2		345.5	306.7	459
2011-01-07	1900-01-06 09:10:00	425.4	278.1	353.9	414.9	473				213.4		389.3	342.1	408.9
2011-01-07	1900-01-06 09:20:00	461.4	253.4	380.8	450.8	507.6				238		437.3	377.1	460	479.9
2011-01-07	1900-01-06 09:30:00	497.1	228.9	417.1	487.2	542.3				288.4		473.8	409.1	456.8	511.9
2011-01-07	1900-01-06 09:40:00	531.4	398.7	451.6	522.5	574.7				197.7		503.2	443.1	489.8
2011-01-07	1900-01-06 09:50:00	565.1	451.6	484.6	557.7	607.2				187.4		539.2	475.3	526.5	573
2011-01-07	1900-01-06 10:00:00	598.5	342.4	517.6	590.1	637.2				163.4		576.3	507.1	540.1	592.1
2011-01-07	1900-01-06 10:10:00	629.8	256.7	548.9	621.2	666.9				178.6		608.4	538.2	602.6	611
2011-01-07	1900-01-06 10:20:00	659.2	406.4	581.4	650.1	692.6				380.5		642.6	567	455
2011-01-07	1900-01-06 10:30:00	687.6	462.7	612.3	678.5	718.6				480.7		671.4	594.8	536.1
2011-01-07	1900-01-06 10:40:00	714.1	317.1	641.6	705.8	743.9				561.4		700.3	620.9	639.1
2011-01-07	1900-01-06 10:50:00	739.2	338.8	669.4	731.2	765.4				593.5		726.5	646.5	627.6
2011-01-07	1900-01-06 11:00:00	762.3	411.1	694	751.5	784.9				649.8		752.1	670.2	737.5
2011-01-07	1900-01-06 11:10:00	783.6	353.6	717.9	776.5	802.4				397.5		776.7	692.4	777.6
2011-01-07	1900-01-06 11:20:00	803.6	506.1	741.3	796.8	820				328.9		796.3	712.8	421.2
2011-01-07	1900-01-06 11:30:00	821.8	363.5	761.7	816.1	834.8				281.1		819.3	732.1	755.2
2011-01-07	1900-01-06 11:40:00	838.2	374.4	778.1	832.3	845.9				335.9		839.2	748.3	844.5	799.1
2011-01-07	1900-01-06 11:50:00	851	478.7	794.6	848.5	858.8				652.7		855.7	762.7	889.4
2011-01-07	1900-01-06 12:00:00	863.1	657.6	809.8	857.9	867.8				328.1		869	776.8	788.3
2011-01-07	1900-01-06 12:10:00	871.6	436.7	821.6	867.8	875.9				628.7		882.2	788.7	769.3	831
2011-01-07	1900-01-06 12:20:00	879.3	548.9	830.6	875.6	875.9				796.7		892.3	798.9	767.9	836.8
2011-01-07	1900-01-06 12:30:00	883.5	841.2	845.6	880.9	878.9				811.5		902.1	807.6	769.2
2011-01-07	1900-01-06 12:40:00	890.2	912.3	848.3	882.5	877		873.2		823.3		908.3	813	774.7
2011-01-07	1900-01-06 12:50:00	889.6	919.4	857.5	887.9	843.8		882.9		836		914.1	815.8	790.7
2011-01-07	1900-01-06 13:00:00	848.4	907	858.7	879.6	871		776.9		844.3		914.2	817.7	799.8
2011-01-07	1900-01-06 13:10:00	884.1	814.7	857.4	847.2	865.2		900.9		849		876.5	799.4	749.6
2011-01-07	1900-01-06 13:20:00	874.7	921.9	821.6	879.6	856.9		653.5		858.9		915.3	814.8	791.4
2011-01-07	1900-01-06 13:30:00	865.4	893.7	851.4	870.7	847.1		750.1		859.8		910.2	810.2	346.2	795.6
2011-01-07	1900-01-06 13:40:00	854.5	570.8	852.6	862.6	833.2		914.4		830		903.3	802.9	367.9	783.2
2011-01-07	1900-01-06 13:50:00	845.2	871.7	842.5	855.5	693.1		865.5		875.1		894.9	794.5	616.7	786.3
2011-01-07	1900-01-06 14:00:00	832.2	501.9	826.6	827	802.2		898.1		888.2		883.1	782.5	509.9	764.5
2011-01-07	1900-01-06 14:10:00	816.7	314.3	810.8	829	780.4		868.2		867.9		870.3	769.1	794.8	743.6
2011-01-07	1900-01-06 14:20:00	797.9	271.1	736.1	814.8	760.4		509.3		733.2		855.7	752.8	632.9	533.2
2011-01-07	1900-01-06 14:30:00	778.9	528.5	786.6	795.3	726.5		601.4		688		836.4	733.7	454.5	698.2
2011-01-07	1900-01-06 14:40:00	756.6	657.5	768.5	771.5	711.3		690.8		882.8		817	713.9	274.9	681.7
2011-01-07	1900-01-06 14:50:00	735.6	410.4	751	748.3	686.6		813.4		563.7		796.5	691	584.4	668.5
2011-01-07	1900-01-06 15:00:00	709.1	200.9	729.2	732.2	656.6		765.7		529.6		773.2	668.5	641.1	593.5
2011-01-07	1900-01-06 15:10:00	678.3	394.3	704	707.1	627		729.7		615.3		747.6	646.5	542.6	304.5
2011-01-07	1900-01-06 15:20:00	652.5	205.1	681.9	683.4	597.8		707.1		330.2		723.6	623.8	346.2	588.5
2011-01-07	1900-01-06 15:30:00	620.9	496.8	660.7	652.8	565.4		674.2		211.6		691.9	598	569.9	553.2
2011-01-07	1900-01-06 15:40:00	587.8	588.6	628.1	626	531.8		644.3		155.8		662	569	565.2
2011-01-07	1900-01-06 15:50:00	559.9	318	602.9	590.4	498		613.3		142.4		632.1	539.3	505.3
2011-01-07	1900-01-06 16:00:00	530.9	621.2	568	543.1	461.7		580.3		154		599.5	507.7	478.8
2011-01-07	1900-01-06 16:10:00	489.7	376.2	543.9	519.6	424.6		549.7		153.8		566.4	477.1	432.8
2011-01-07	1900-01-06 16:20:00	455.7	347.6	508	489.7	388.6		512.7		185.5		531.6	443.6	400.7
2011-01-07	1900-01-06 16:30:00	409.5	332.3	479.2	456.1	317.4		456.5		254.7		492.3	410.4	392.3
2011-01-07	1900-01-06 16:40:00	377.5	442.8	443	403.9	301.4		444.7		498.4		455.8	374.2	371.5
2011-01-07	1900-01-06 16:50:00	343	390.8	408.4	423.2	228.3		407.7		363.5		416.7	338.8	335.5
2011-01-07	1900-01-06 17:00:00	306.5	310.2	365.7	333.1	197.1		374.3		272.6		377.3	304.3	269.2
2011-01-07	1900-01-06 17:10:00	267.9	310	338.3	306.3	173.3		333.5		98.56		340.5	265.7	228.2
2011-01-07	1900-01-06 17:20:00	226	258.2	292.5	255.1	130.9		297.6		76.31		298.9	228.2	200.4
2011-01-07	1900-01-06 17:30:00	177.9	179.4	256.7	208.4	95.34		263.5		70.28		257.4	191.6	170.4
2011-01-07	1900-01-06 17:40:00	126.6	176.7	210.2	161.5	61.51		224.2		76.5		211.3	143.2	122.1
2011-01-07	1900-01-06 17:50:00	87.03	115.6	162.2	119.4	33.23		181.7		70.56		160.5	113.7	69.83
2011-01-07	1900-01-06 18:00:00	45.11	96.32	118.7	80.7	15.96		139.5		58.18		115.4	77.43	34.42
2011-01-07	1900-01-06 18:10:00	24.14	63.63	80.1	45.2	4.317		94.82		44.86		78.51	43.53	13.36
2011-01-07	1900-01-06 18:20:00	10.3	27.2	46.53	22.91	0		56.49		45.57		47.28	16.85	1.918
2011-01-07	1900-01-06 18:30:00	2.147	13.2	20.55	6.692	0		25.44		47.44		24	3.654	0
2011-01-07	1900-01-06 18:40:00	0	3.609	7.035	1.119	0		10.48		70.17		10.27	0	0
2011-01-07	1900-01-06 18:50:00	0	0	0.89	0	0		2.307		43.3		2.992	0	0
2011-01-07	1900-01-06 19:00:00	0	0	0	0	0		0		20.03		0	0	0
2011-01-07	1900-01-06 19:10:00	0	0	0	0	0		0		8.428		0	0	0
2011-01-07	1900-01-06 19:20:00	0	0	0	0	0		0		1.553		0	0	0
2011-01-07	1900-01-06 19:30:00	0.022	0	0	0	0		0		0		0	0	0
2011-01-07	1900-01-06 19:40:00	0	0	0	0	0		0		0		0	0	0
2011-01-07	1900-01-06 19:50:00	0	0	0	0	0		0		0		0	0	0
2011-01-07	1900-01-06 20:00:00	0	0	0	0	0		0		0		0	0	0
2011-01-07	1900-01-06 20:10:00	0	0	0	0	0		0		0		0	0	0
2011-01-07	1900-01-06 20:20:00	0	0	0	0	0		0		0		0	0	0
2011-01-07	1900-01-06 20:30:00	0	0	0	0	0		0		0		0	0	0
2011-01-07	1900-01-06 20:40:00	0	0	0	0	0		0		0		0	0	0
2011-01-07	1900-01-06 20:50:00	0	0	0	0	0		0		0		0	0	0
2011-01-07	1900-01-06 21:00:00	0	0	0	0	0		0		0		0	0	0
2011-01-07	1900-01-06 21:10:00	0	0	0	0	0		0		0		0	0	0
2011-01-07	1900-01-06 21:20:00	0	0	0	0	0		0		0		0	0	0
2011-01-07	1900-01-06 21:30:00	0	0	0	0	0		0		0		0	0	0
2011-01-07	1900-01-06 21:40:00	0	0	0	0	0		0		0		0	0	0
2011-01-07	1900-01-06 21:50:00	0	0	0	0	0		0		0		0	0	0
2011-01-07	1900-01-06 22:00:00	0	0	0	0	0		0		0		0	0	0
2011-01-07	1900-01-06 22:10:00	0.022	0	0	0	0		0		0		0	0	0
2011-01-07	1900-01-06 22:20:00	0	0	0	0	0		0		0		0	0	0
2011-01-07	1900-01-06 22:30:00	0	0	0	0	0		0		0		0	0	0
2011-01-07	1900-01-06 22:40:00	0	0	0	0	0		0		0		0	0	0
2011-01-07	1900-01-06 22:50:00	0	0	0	0	0		0		0		0	0	0
2011-01-07	1900-01-06 23:00:00	0	0.022	0	0	0		0		0		0	0	0
2011-01-07	1900-01-06 23:10:00	0	0	0	0	0		0		0		0	0	0
2011-01-07	1900-01-06 23:20:00	0	0	0	0	0		0		0		0	0	0
2011-01-07	1900-01-06 23:30:00	0	0	0	0	0		0		0		0	0	0
2011-01-07	1900-01-06 23:40:00	0	0	0	0	0		0		0		0	0	0	0
2011-01-07	1900-01-06 23:50:00	0	0	0	0	0		0		0		0	0	0
2011-01-08	1900-01-07	0	0	0	0	0		0		0		0	0	0	0
2011-01-08	1900-01-07 00:10:00	0	0	0	0	0		0		0		0	0	0
2011-01-08	1900-01-07 00:20:00	0	0	0	0	0		0		0		0	0	0
2011-01-08	1900-01-07 00:30:00	0	0	0	0	0		0		0		0	0	0
2011-01-08	1900-01-07 00:40:00	0	0	0	0	0		0		0		0	0	0
2011-01-08	1900-01-07 00:50:00	0	0	0	0	0		0		0		0	0	0
2011-01-08	1900-01-07 01:00:00	0	0	0	0	0		0		0		0	0	0	0
2011-01-08	1900-01-07 01:10:00	0	0	0	0	0		0		0		0	0	0
2011-01-08	1900-01-07 01:20:00	0	0.022	0	0	0		0		0		0	0	0
2011-01-08	1900-01-07 01:30:00	0	0	0	0	0		0		0		0	0	0
2011-01-08	1900-01-07 01:40:00	0	0	0	0	0		0		0		0	0	0
2011-01-08	1900-01-07 01:50:00	0	0	0	0	0		0		0		0	0	0
2011-01-08	1900-01-07 02:00:00	0	0	0	0	0		0		0		0	0	0
2011-01-08	1900-01-07 02:10:00	0	0	0	0	0		0		0		0	0	0
2011-01-08	1900-01-07 02:20:00	0	0	0	0	0		0		0		0	0	0
2011-01-08	1900-01-07 02:30:00	0	0	0	0	0		0		0		0	0	0
2011-01-08	1900-01-07 02:40:00	0	0	0	0	0		0		0		0	0	0
2011-01-08	1900-01-07 02:50:00	0	0	0	0	0		0		0		0	0	0
2011-01-08	1900-01-07 03:00:00	0	0	0	0	0		0		0		0	0	0
2011-01-08	1900-01-07 03:10:00	0	0	0	0	0		0		0		0	0	0
2011-01-08	1900-01-07 03:20:00	0.022	0	0	0	0		0		0		0	0	0
2011-01-08	1900-01-07 03:30:00	0	0	0	0	0		0		0		0	0	0
2011-01-08	1900-01-07 03:40:00	0	0	0	0	0		0		0		0	0	0
2011-01-08	1900-01-07 03:50:00	0	0	0	0	0		0		0		0	0	0
2011-01-08	1900-01-07 04:00:00	0	0	0	0	0		0		0		0	0	0
2011-01-08	1900-01-07 04:10:00	0	0	0	0	0		0		0		0	0	0
2011-01-08	1900-01-07 04:20:00	0	0	0	0	0		0		0		0	0	0
2011-01-08	1900-01-07 04:30:00	0	0	0	0	0		0		0		0	0	0
2011-01-08	1900-01-07 04:40:00	0	0	0	0	0		0		0		0	0	0
2011-01-08	1900-01-07 04:50:00	0	0	0	0	0		0		0		0	0	0
2011-01-08	1900-01-07 05:00:00	0	0	0	0	0		0		0		0	0	0
2011-01-08	1900-01-07 05:10:00	0	0	0	0	0		0		0		0	0	0
2011-01-08	1900-01-07 05:20:00	0	0	0	0	0		0		0		0	0	0
2011-01-08	1900-01-07 05:30:00	0	0	0	0	0		0		0		0	0	0
2011-01-08	1900-01-07 05:40:00	0	0	0	0	0		0		0		0	0	0
2011-01-08	1900-01-07 05:50:00	0	0	0	0	0		0		0		0	0	0
2011-01-08	1900-01-07 06:00:00	0	0	0	0	0		0		0		0	0	0
2011-01-08	1900-01-07 06:10:00	0	0	0	0	0		0		0		0	0	0
2011-01-08	1900-01-07 06:20:00	0	0	0	0	0		0		0		0	0	0
2011-01-08	1900-01-07 06:30:00	0	0	0	0	0		0		0		0	0	0	0
2011-01-08	1900-01-07 06:40:00	0	0	0	0	0		0		0		0	0	0
2011-01-08	1900-01-07 06:50:00	0	0	0	0	0		0		0		0	0	0.525
2011-01-08	1900-01-07 07:00:00	0	0	0	0	6.692		0		0		0	0	6.007
2011-01-08	1900-01-07 07:10:00	4.477	0	0	3.746	22.4		0		0		0	4.408	14.5
2011-01-08	1900-01-07 07:20:00	12.06	4.934	2.832	10.18	49.77		0		0		0.662	17.06	37.87
2011-01-08	1900-01-07 07:30:00	25.67	13.27	12.17	19.8	85.15		0.616		0		4.362	37.46	70.31
2011-01-08	1900-01-07 07:40:00	53.65	25.46	28.41	38.74	120.2		9.319		0		9.411	60.16	98.68
2011-01-08	1900-01-07 07:50:00	89.17	50.75	52.28	77.48	151.7		25.08		0		11.48	78.44	134.6	152.1
2011-01-08	1900-01-07 08:00:00	131.4	83.9	74.46	110.4	191		44.7		1.827		19.5	104.3	173.2	190.2
2011-01-08	1900-01-07 08:10:00	177.6	123.3	102.5	153.8	238.2		68.59		6.053		28.64	131.1	209
2011-01-08	1900-01-07 08:20:00	225	167.2	141.6	200.2	273.4		113.1		7.835		45.47	159.1	243	258.3
2011-01-08	1900-01-07 08:30:00	268.3	212.1	182.2	247.5	315.2		178.9		13.47		56.26	195.7	259.8	297.1
2011-01-08	1900-01-07 08:40:00	304	258.6	244.4	289.6	359.4		217.8		31.08		40.95	236.9	315.9
2011-01-08	1900-01-07 08:50:00	342.7	301	273.1	328.4	398.6		250.8		56.3		68.45	272.3	352.3
2011-01-08	1900-01-07 09:00:00	378.2	338	238.2	365.5	434.7		286.7		60		53.22	304.4	385.3
2011-01-08	1900-01-07 09:10:00	410.9	375.4	338.2	400.8	469.6		337.7		111		87.69	339.1	419.9	442.3
2011-01-08	1900-01-07 09:20:00	457.8	410.1	208.7	437.2	502.9		317		75.1		135.1	373.5	454.1	471.6
2011-01-08	1900-01-07 09:30:00	492.4	445.7	404.1	471.9	536.6		307.8		114.7		260.1	406.3	485.3	506.4
2011-01-08	1900-01-07 09:40:00	526.9	481.2	430.8	504.7	568.8		370.4		150.5		242	439.6	495.2	536.8
2011-01-08	1900-01-07 09:50:00	562.9	517.2	443.8	539	600.1		398		128.2		416.8	473.1	553.1	565
2011-01-08	1900-01-07 10:00:00	595.2	551.7	473.5	571.9	631.3		279.5		113.6		461.8	504.8	565.6
2011-01-08	1900-01-07 10:10:00	624.7	583.3	479.9	603.4	663.3		508.3		190		581.5	540.1	607.9	620.9
2011-01-08	1900-01-07 10:20:00	654.2	612.8	566.8	632.9	691		576.2		363.3		625	567.6	631.3
2011-01-08	1900-01-07 10:30:00	682.8	641.1	616	661.9	716.4		596.8		234.4		661.3	598	654.4
2011-01-08	1900-01-07 10:40:00	710.2	666.4	656.3	690.3	739.6		614		416.4		683.7	625	676.9	694.4
2011-01-08	1900-01-07 10:50:00	734.6	693.7	686.1	714.6	762.1		654.5		415.5		717.3	651.8	697.5	714.4
2011-01-08	1900-01-07 11:00:00	759.6	716.2	724	735.1	783.3		689.6		298.3		743.3	674.7	715
2011-01-08	1900-01-07 11:10:00	784.7	743.4	376.6	762.3	802.9		688.1		308.7		768.2	697.7	732.6
2011-01-08	1900-01-07 11:20:00	804.3	765	266.2	782.8	818.2		715.5		304.3		788.7	717	752.2
2011-01-08	1900-01-07 11:30:00	820.8	784	281.7	802.3	832.9		688.1		664.1		808.1	730.6	764.9	766.1
2011-01-08	1900-01-07 11:40:00	830.5	799.1	375.9	820.6	846		799.5		562.4		825.1	741.7	780.8	779.2
2011-01-08	1900-01-07 11:50:00	847.1	807.9	245.8	835.4	857.4		783.2		860.6		841.5	758.9	789.1	792.5
2011-01-08	1900-01-07 12:00:00	852.8	846.5	205	849	865.7		783.4		848.9		856.5	780.1	795.1
2011-01-08	1900-01-07 12:10:00	852.5	871.9	254.9	859.7	872.8		709.5		481.7		870.2	792.2	808.5
2011-01-08	1900-01-07 12:20:00	850.9	885.7	762.3	867.6	869.7		672.4		832.6		881.7	789.3	808.2
2011-01-08	1900-01-07 12:30:00	860.9	516.6	485.5	875.1	862.1		956.8		844.4		891.6	802.4	816.7	516.3
2011-01-08	1900-01-07 12:40:00	880.9	709.8	715.5	879.9	861.7		377.5		859.6		895.7	810.7	835.7	595.6
2011-01-08	1900-01-07 12:50:00	880.7	426.7	926.9	882	771.8		325.2		872.3		898.6	806.8	838.7
2011-01-08	1900-01-07 13:00:00	835.6	672.9	927	882.9	840.5		523.5		881.7		897.9	799.1	460.7	914.9
2011-01-08	1900-01-07 13:10:00	872.9	336.7	887.7	846.8	851.1		660.3		887.8		869.7	784.2	796.4	657.2
2011-01-08	1900-01-07 13:20:00	858	563.6	869.3	876.2	842.8		395.7		899.4		898.4	793	828.8
2011-01-08	1900-01-07 13:30:00	838.3	169.4	317.1	871.7	842.5		490.1		898		892.7	795.1	832.9
2011-01-08	1900-01-07 13:40:00	856.5	487.2	324.1	864	844.7		266.9		875.4		885.2	787.2	836.7
2011-01-08	1900-01-07 13:50:00	837.9	513	563.4	854.9	859		494.4		916.9		875.9	783.4	820
2011-01-08	1900-01-07 14:00:00	814.5	188.4	687.3	842.3	887.3		500.2		919.5		868.1	773.6	810.7
2011-01-08	1900-01-07 14:10:00	803.7	396.9	712	827.1	838.2		614.5		843.5		855.7	769.5	836.7	223.3
2011-01-08	1900-01-07 14:20:00	796.1	598.9	237.1	811.6	640.7		323.1		639.7		841	746.8	822.5	187
2011-01-08	1900-01-07 14:30:00	766.2	834.7	552.6	794.3	553		495		955.2		825.6	727.3	782.5	190.4
2011-01-08	1900-01-07 14:40:00	750.8	885.3	433.5	776	177.8		427.2		904.9		807.7	718.6	767.5
2011-01-08	1900-01-07 14:50:00	735.8	573.9	294	753	466.2		848.7		477		787.1	704.5	740.9	181.3
2011-01-08	1900-01-07 15:00:00	712.8	292.4	221.2	727.4	305		788		298.9		767	680.7	734.7
2011-01-08	1900-01-07 15:10:00	682.9	197.3	619.6	703.3	351.8		719.9		175.9		742.9	654.2	721.3
2011-01-08	1900-01-07 15:20:00	638.1	329.9	397.7	680.5	315.8		338.2		379.6		716.2	619.5	710.4
2011-01-08	1900-01-07 15:30:00	587.5	477.6	609.8	650.2	471.3		672.1		766.8		686.1	567.2	663.6
2011-01-08	1900-01-07 15:40:00	588.3	633.5	650.4	622.8	402.7		294.4		554.5		660.1	560.9	489.2
2011-01-08	1900-01-07 15:50:00	568.6	657.8	284.7	590.1	173.9		307.1		592.7		628.8	524.3	453.4
2011-01-08	1900-01-07 16:00:00	530	301.7	442.6	560.4	138.4		203		180		598.1	488.4	480.8
2011-01-08	1900-01-07 16:10:00	484.3	468.8	557.6	526.7	179.2		232.7		433.9		563.4	461.4	409.6
2011-01-08	1900-01-07 16:20:00	420.5	251.7	392.1	491.9	118.7		470.9		570.8		531.5	410.7	357.6
2011-01-08	1900-01-07 16:30:00	420.3	240.3	241.2	453.5	182.4		231.1		536.5		497.6	361.2	318
2011-01-08	1900-01-07 16:40:00	375.1	155.1	233.5	414	102.3		358.3		539.5		462.5	331.1	283.2
2011-01-08	1900-01-07 16:50:00	324.1	113	289.2	381.3	93.92		146.2		449.6		423.2	309.1	248.9
2011-01-08	1900-01-07 17:00:00	276.8	113.7	192.5	344	88.17		123.1		404		386	240.4	211.4
2011-01-08	1900-01-07 17:10:00	213.6	250.1	181.9	352.7	80.08		142.6		114.4		345.7	222.4	175.8
2011-01-08	1900-01-07 17:20:00	185.4	128	232.6	283.8	67.06		281.3		150.6		303.2	191.1	141.2
2011-01-08	1900-01-07 17:30:00	144.8	228.2	199.3	86.96	73.25		257.6		227.4		259.6	159.3	111.6
2011-01-08	1900-01-07 17:40:00	103.2	100.9	182.6	113.1	63.13		217.3		246.7		215.7	156.1	79.51
2011-01-08	1900-01-07 17:50:00	76.91	72.61	109	120.5	35.9		180.7		307.5		165.4	133.1	27.13
2011-01-08	1900-01-07 18:00:00	56.21	76.95	67.82	84.31	18.29		133		75.28		118.2	98.38	12.97
2011-01-08	1900-01-07 18:10:00	43.37	61.21	59.25	47.35	7.766		78.39		30.33		77.96	52.24	8.908
2011-01-08	1900-01-07 18:20:00	18.89	31.75	29.92	21.67	0.571		35.74		50.8		46.71	25.17	3.997
2011-01-08	1900-01-07 18:30:00	5.687	13.2	10.48	7.126	0		17.77		26.56		22.81	7.675	0.137
2011-01-08	1900-01-07 18:40:00	3.038	4.614	4.637	1.987	0		4.522		16.05		10.16	2.855	0
2011-01-08	1900-01-07 18:50:00	0	0	0.137	0	0		0.022		11.46		3.449	0	0
2011-01-08	1900-01-07 19:00:00	0	0	0	0	0		0		8.703		0	0	0
2011-01-08	1900-01-07 19:10:00	0	0	0	0	0		0		5.527		0	0	0
2011-01-08	1900-01-07 19:20:00	0	0	0	0	0		0		0.571		0	0	0
2011-01-08	1900-01-07 19:30:00	0	0	0	0	0		0		0		0	0	0
2011-01-08	1900-01-07 19:40:00	0	0	0	0	0		0		0		0	0	0
2011-01-08	1900-01-07 19:50:00	0	0	0	0	0		0		0		0	0	0
2011-01-08	1900-01-07 20:00:00	0	0	0	0	0		0		0		0	0	0
2011-01-08	1900-01-07 20:10:00	0	0	0	0	0		0		0		0	0	0
2011-01-08	1900-01-07 20:20:00	0	0	0	0	0		0		0		0	0	0
2011-01-08	1900-01-07 20:30:00	0	0	0	0	0		0		0		0	0	0
2011-01-08	1900-01-07 20:40:00	0	0	0	0	0		0		0		0	0	0
2011-01-08	1900-01-07 20:50:00	0	0	0	0	0		0		0		0	0	0
2011-01-08	1900-01-07 21:00:00	0	0	0	0	0		0		0		0	0	0
2011-01-08	1900-01-07 21:10:00	0	0	0	0	0		0		0		0	0	0
2011-01-08	1900-01-07 21:20:00	0	0	0	0	0		0		0		0	0	0
2011-01-08	1900-01-07 21:30:00	0	0	0	0	0		0		0		0	0	0
2011-01-08	1900-01-07 21:40:00	0	0	0	0	0		0		0		0	0	0
2011-01-08	1900-01-07 21:50:00	0	0	0	0	0		0		0		0	0	0
2011-01-08	1900-01-07 22:00:00	0	0	0	0	0		0		0		0	0	0
2011-01-08	1900-01-07 22:10:00	0	0	0	0	0		0		0		0	0	0
2011-01-08	1900-01-07 22:20:00	0.022	0	0	0	0		0		0		0	0	0
2011-01-08	1900-01-07 22:30:00	0	0	0	0	0		0		0		0	0	0
2011-01-08	1900-01-07 22:40:00	0	0	0	0	0		0		0		0	0	0
2011-01-08	1900-01-07 22:50:00	0	0	0	0	0		0		0		0	0	0
2011-01-08	1900-01-07 23:00:00	0	0	0	0	0		0		0		0	0	0
2011-01-08	1900-01-07 23:10:00	0	0	0	0	0		0		0		0	0	0
2011-01-08	1900-01-07 23:20:00	0	0	0	0	0		0		0		0	0	0
2011-01-08	1900-01-07 23:30:00	0	0	0	0	0		0		0		0	0	0
2011-01-08	1900-01-07 23:40:00	0	0	0	0	0		0		0		0	0	0
2011-01-08	1900-01-07 23:50:00	0	0	0	0	0		0		0		0	0	0
2011-01-09	1900-01-08	0	0	0	0	0		0		0		0	0	0
2011-01-09	1900-01-08 00:10:00	0	0	0	0	0		0		0		0	0	0
2011-01-09	1900-01-08 00:20:00	0	0	0	0	0		0		0		0	0	0
2011-01-09	1900-01-08 00:30:00	0	0	0	0	0		0		0		0	0	0
2011-01-09	1900-01-08 00:40:00	0	0	0	0	0		0		0		0	0	0
2011-01-09	1900-01-08 00:50:00	0	0	0	0	0		0		0		0	0	0
2011-01-09	1900-01-08 01:00:00	0	0	0	0	0		0		0		0	0	0
2011-01-09	1900-01-08 01:10:00	0	0	0	0	0		0		0		0	0	0
2011-01-09	1900-01-08 01:20:00	0	0	0	0	0		0		0		0	0	0
2011-01-09	1900-01-08 01:30:00	0	0	0	0	0		0		0		0	0	0
2011-01-09	1900-01-08 01:40:00	0	0	0	0	0		0		0		0	0	0
2011-01-09	1900-01-08 01:50:00	0	0	0	0	0		0		0		0	0	0
2011-01-09	1900-01-08 02:00:00	0	0	0	0	0		0		0		0	0	0
2011-01-09	1900-01-08 02:10:00	0.045	0.022	0	0	0		0		0		0	0	0
2011-01-09	1900-01-08 02:20:00	0	0	0	0	0		0		0		0	0	0
2011-01-09	1900-01-08 02:30:00	0	0	0	0	0		0		0		0	0	0
2011-01-09	1900-01-08 02:40:00	0	0	0	0	0		0		0		0	0	0
2011-01-09	1900-01-08 02:50:00	0	0	0	0	0		0		0		0	0	0
2011-01-09	1900-01-08 03:00:00	0	0	0	0	0		0		0		0	0	0
2011-01-09	1900-01-08 03:10:00	0	0	0	0	0		0		0		0	0	0
2011-01-09	1900-01-08 03:20:00	0	0	0	0	0		0		0		0	0	0
2011-01-09	1900-01-08 03:30:00	0	0	0	0	0		0		0		0	0	0
2011-01-09	1900-01-08 03:40:00	0	0	0	0	0		0		0		0	0	0
2011-01-09	1900-01-08 03:50:00	0	0	0	0	0		0		0		0	0	0
2011-01-09	1900-01-08 04:00:00	0	0	0	0	0		0		0		0	0	0
2011-01-09	1900-01-08 04:10:00	0	0	0	0	0		0		0		0	0	0
2011-01-09	1900-01-08 04:20:00	0	0	0	0	0		0		0		0	0	0
2011-01-09	1900-01-08 04:30:00	0	0.022	0	0	0		0		0		0	0	0
2011-01-09	1900-01-08 04:40:00	0	0	0	0	0		0		0		0	0	0
2011-01-09	1900-01-08 04:50:00	0	0	0	0	0		0		0		0	0	0
2011-01-09	1900-01-08 05:00:00	0	0	0	0	0		0		0		0	0	0
2011-01-09	1900-01-08 05:10:00	0	0	0	0	0		0		0		0	0	0
2011-01-09	1900-01-08 05:20:00	0.022	0	0	0	0		0		0		0	0	0
2011-01-09	1900-01-08 05:30:00	0	0	0	0	0		0		0		0	0	0
2011-01-09	1900-01-08 05:40:00	0	0	0	0	0		0		0		0	0	0
2011-01-09	1900-01-08 05:50:00	0	0	0	0	0		0		0		0	0	0
2011-01-09	1900-01-08 06:00:00	0	0	0	0	0		0		0		0	0	0
2011-01-09	1900-01-08 06:10:00	0	0	0	0	0		0		0		0	0	0
2011-01-09	1900-01-08 06:20:00	0	0	0	0	0		0		0		0	0	0
2011-01-09	1900-01-08 06:30:00	0.045	0	0	0	0		0		0		0	0	0
2011-01-09	1900-01-08 06:40:00	0	0	0	0	0		0		0		0	0	0
2011-01-09	1900-01-08 06:50:00	0	0	0	0	0.274		0		0		0	0	0.548
2011-01-09	1900-01-08 07:00:00	0.342	0	0	0	8.04		0		0		0	0.411	6.647
2011-01-09	1900-01-08 07:10:00	5.847	0	0.73	3.677	19.18		0		0		0	6.099	19.64
2011-01-09	1900-01-08 07:20:00	14.39	4.659	6.692	10.02	40.29		1.621		0		0.274	18.7	43.76
2011-01-09	1900-01-08 07:30:00	28.21	12.49	12.47	21.95	72.5		7.241		0		4.934	37.21	72.32
2011-01-09	1900-01-08 07:40:00	51.85	23.93	29.67	39.81	107.3		28.25		0		8.406	57.99	101.6
2011-01-09	1900-01-08 07:50:00	84.6	47.05	53.97	73.87	145.7		52.49		1.553		17.49	81.18	132.2
2011-01-09	1900-01-08 08:00:00	122.9	78.28	79.28	112.2	188.4		82.32		8.703		28.41	107.1	163.6
2011-01-09	1900-01-08 08:10:00	166.3	116.1	72.34	157	234.1		112.9		19.96		36.86	136.4	198.7
2011-01-09	1900-01-08 08:20:00	212.6	158.5	94.59	204.7	278.4		115.3		37.23		40.56	167	233.7
2011-01-09	1900-01-08 08:30:00	258.3	205.9	170	253	317.4		149.2		63.57		77.48	199	267.9
2011-01-09	1900-01-08 08:40:00	300.6	250.7	236.6	297.8	354.5		135.5		99.11		142.3	232.2	302.5
2011-01-09	1900-01-08 08:50:00	343.2	289.4	251	337.8	392.2		115.7		137.3		107.1	266.7	336.5
2011-01-09	1900-01-08 09:00:00	379	328.8	273.1	376.3	427.9		116.5		183.4		137.9	304	371.2
2011-01-09	1900-01-08 09:10:00	415.2	368.4	331.5	414.5	463.5		178.1		228.4		319.4	334.5	406.7
2011-01-09	1900-01-08 09:20:00	451.1	406.1	263.6	451.8	499		260.3		270.4		376.5	369.5	439.8
2011-01-09	1900-01-08 09:30:00	486.7	439.7	246.1	486.9	532.8		202.8		307.8		393.5	402.8	472.9
2011-01-09	1900-01-08 09:40:00	521.1	476.6	304.4	520.4	564.1		205.6		345.3		497.8	434.4	503.7
2011-01-09	1900-01-08 09:50:00	555.7	510	404.2	551.6	596		212.7		383.4		530.5	466.8	535.3
2011-01-09	1900-01-08 10:00:00	588.7	540.4	243.1	583.3	625.4		371		421.8		565.3	498.3	556.5
2011-01-09	1900-01-08 10:10:00	620.5	573.6	373.8	614.7	653.1		523.2		457.5		599.8	529.3	580.8
2011-01-09	1900-01-08 10:20:00	649.2	603.5	301.7	641.7	680		342.7		492.3		632.1	556.9	615.8
2011-01-09	1900-01-08 10:30:00	678.2	632	293.4	667.3	704.8		510.2		527.6		662.9	586	640.2
2011-01-09	1900-01-08 10:40:00	706.2	653.2	573.2	691.9	728.9		660.5		559.4		690.2	613.1	663.7
2011-01-09	1900-01-08 10:50:00	729.5	683.1	674.4	717.3	751.4		697.8		591.3		719.1	636.7	685.8
2011-01-09	1900-01-08 11:00:00	753.3	704.9	633.1	743	773		439.6		623.8		745.3	662.8	705.4
2011-01-09	1900-01-08 11:10:00	775.8	725.2	605.5	762.6	791.9		308.1		652.5		769.1	675.3	723.4
2011-01-09	1900-01-08 11:20:00	794	746.1	733.1	785.5	808.9		473.8		680		790.5	694.9	733.5
2011-01-09	1900-01-08 11:30:00	815.1	767	592.7	807	700.1		439		708.2		813.7	721.2	757.7
2011-01-09	1900-01-08 11:40:00	829.6	787.2	678	822.2	837.4		536.3		734.2		831	740.6	780.5
2011-01-09	1900-01-08 11:50:00	844	800.8	343.7	833.8	851.3		733.9		756.3		847.1	756	800.7
2011-01-09	1900-01-08 12:00:00	854.9	811.9	387	846.9	759		694.3		776.7		861	773.5	850.8
2011-01-09	1900-01-08 12:10:00	862.6	834.1	621.1	859.7	876.7		757.9		796.2		874	780.5	853.8
2011-01-09	1900-01-08 12:20:00	870.7	850	561.4	865.1	866.7		772.5		822.3		885.7	775.5	903.7
2011-01-09	1900-01-08 12:30:00	878.6	851.3	706.1	875.3	863.4		974.8		838.3		892.2	805.6	910.3
2011-01-09	1900-01-08 12:40:00	883.5	855.4	624.9	880	693		898.2		844.4		896.7	808.6	861.5
2011-01-09	1900-01-08 12:50:00	894.8	860.7	400	884.4	837.2		782.3		853.9		902.1	816.9	662.6
2011-01-09	1900-01-08 13:00:00	826.6	870.4	407.4	892.5	897.8		478.1		885.6		905.7	820.2	405.6
2011-01-09	1900-01-08 13:10:00	888.1	848.9	464.7	848.4	875.8		680.9		917.9		875	788.3	720.3
2011-01-09	1900-01-08 13:20:00	894.3	856.8	548.5	889.7	826.1		770		762.6		914.4	700.4	888
2011-01-09	1900-01-08 13:30:00	876.8	879.1	516.8	881	924.9		641.6		854.3		920.8	786.8	878.1
2011-01-09	1900-01-08 13:40:00	863.1	820.8	339.8	869.9	703.3		539.7		333.6		902.9	795.3	901.7
2011-01-09	1900-01-08 13:50:00	745.2	672.2	289.9	859.7	743.3		504.7		210.1		894.8	782.4	907.1
2011-01-09	1900-01-08 14:00:00	861.9	850.5	359.7	841.5	793.5		513.3		442.9		887.3	776.3	876.2
2011-01-09	1900-01-08 14:10:00	420.3	833.6	375.7	829.8	417.3		569.1		448.5		877.3	762.1	747.6
2011-01-09	1900-01-08 14:20:00	822.2	803.9	515.1	810.4	469.7		630.2		202.7		858.7	746.2	513.1
2011-01-09	1900-01-08 14:30:00	732.6	788.7	721.3	739.3	240.5		439.1		328.2		829.1	732.5	606.6
2011-01-09	1900-01-08 14:40:00	762.9	777.8	546.6	775.9	276.9		682.9		334.7		806.6	710.4	696.1
2011-01-09	1900-01-08 14:50:00	756.7	680.9	572.3	760.8	185.3		362.5		367.1		786	693.3	667
2011-01-09	1900-01-08 15:00:00	618	728.3	667.8	736.6	174.9		665.4		809.2		764.9	673.6	579.7
2011-01-09	1900-01-08 15:10:00	701.3	698.1	520.4	726.2	158.3		293.6		923.7		732.8	649	476.8
2011-01-09	1900-01-08 15:20:00	611.7	681.7	424.9	698.5	164.2		685.8		464.5		709.6	619.6	294.9
2011-01-09	1900-01-08 15:30:00	356	649	614.6	680.1	192.1		407.1		221.1		674.7	592.9	130.4
2011-01-09	1900-01-08 15:40:00	172.3	639.1	628.9	575.8	291.4		327.1		264.7		643	562.5	104.8
2011-01-09	1900-01-08 15:50:00	439.8	604.3	572.3	608.4	336.7		407.8		173.1		610.9	532.8	120.7
2011-01-09	1900-01-08 16:00:00	518.9	565.5	461.6	576.6	544.6		566.5		540.4		534.4	502.7	138.5
2011-01-09	1900-01-08 16:10:00	495.7	530.4	498.5	527.4	327.1		370.2		145.6		518.3	470	132.4
2011-01-09	1900-01-08 16:20:00	465.9	485.6	468.8	494.1	137.7		422.8		154.8		481.7	435.8	122
2011-01-09	1900-01-08 16:30:00	419.1	456.3	415.2	441.4	147.5		237.9		118.4		474.1	401.9	208.2
2011-01-09	1900-01-08 16:40:00	385.3	415.1	416.7	431.6	99.02		278		98.49		434	364.4	284.8
2011-01-09	1900-01-08 16:50:00	343.9	370	306.7	387.6	73.85		132.2		81.68		405.1	328.8	183.5
2011-01-09	1900-01-08 17:00:00	284.7	342	389.2	354.1	62.13		96.96		96.85		361.4	296.7	79.83
2011-01-09	1900-01-08 17:10:00	216.1	306.5	306.6	311.7	49.82		106.9		68.02		312.2	255.7	134
2011-01-09	1900-01-08 17:20:00	160.4	264.3	311.1	261.4	73.91		113.3		64.66		276.1	221.6	96.19
2011-01-09	1900-01-08 17:30:00	163.3	217.8	268.6	133.4	33.69		137.4		71.68		237.2	184.5	112.3
2011-01-09	1900-01-08 17:40:00	122.6	160.7	152.3	100.8	53.95		152		190.8		198.4	149.1	82.41
2011-01-09	1900-01-08 17:50:00	94.4	48.24	158.4	120.5	32.16		175.2		213.2		152.9	112.8	55.91
2011-01-09	1900-01-08 18:00:00	43.1	24.87	114.2	94.04	13.45		133.6		179.4		88.05	77.98	31.93
2011-01-09	1900-01-08 18:10:00	19.05	25.46	78.46	53.01	3.357		56.8		130.5		58.66	40.08	14.07
2011-01-09	1900-01-08 18:20:00	6.601	18.04	43.76	22.81	0		29.23		77.66		37.27	17.79	4.5
2011-01-09	1900-01-08 18:30:00	0.639	9.274	19.78	6.898	0		19.5		36.89		16.51	6.213	0.091
2011-01-09	1900-01-08 18:40:00	0	3.769	6.487	1.484	0		7.652		44.86		5.961	0.525	0
2011-01-09	1900-01-08 18:50:00	0	0	0.159	0.045	0		0.571		37.32		0.274	0	0
2011-01-09	1900-01-08 19:00:00	0	0	0	0	0		0		20.83		0	0	0
2011-01-09	1900-01-08 19:10:00	0	0	0	0	0		0		7.104		0	0	0
2011-01-09	1900-01-08 19:20:00	0	0	0	0	0		0		0.639		0	0	0
2011-01-09	1900-01-08 19:30:00	0	0	0	0	0		0		0		0	0	0
2011-01-09	1900-01-08 19:40:00	0	0	0	0	0		0		0		0	0	0
2011-01-09	1900-01-08 19:50:00	0	0	0	0	0		0		0		0	0	0
2011-01-09	1900-01-08 20:00:00	0	0	0	0	0		0		0		0	0	0
2011-01-09	1900-01-08 20:10:00	0	0	0	0	0		0		0		0	0	0
2011-01-09	1900-01-08 20:20:00	0	0	0	0	0		0		0		0	0	0
2011-01-09	1900-01-08 20:30:00	0	0	0	0	0		0		0		0	0	0
2011-01-09	1900-01-08 20:40:00	0	0	0	0	0		0		0		0	0	0
2011-01-09	1900-01-08 20:50:00	0	0	0	0	0		0		0		0	0	0
2011-01-09	1900-01-08 21:00:00	0	0	0	0	0		0		0		0	0	0
2011-01-09	1900-01-08 21:10:00	0	0	0	0	0		0		0		0	0	0
2011-01-09	1900-01-08 21:20:00	0	0	0	0	0		0		0		0	0	0
2011-01-09	1900-01-08 21:30:00	0.022	0	0	0	0		0		0		0	0	0
2011-01-09	1900-01-08 21:40:00	0	0	0	0	0		0		0		0	0	0
2011-01-09	1900-01-08 21:50:00	0	0	0	0	0		0		0		0	0	0
2011-01-09	1900-01-08 22:00:00	0	0	0	0	0		0		0		0	0	0
2011-01-09	1900-01-08 22:10:00	0	0	0	0	0		0		0		0	0	0
2011-01-09	1900-01-08 22:20:00	0.022	0	0	0	0		0		0		0	0	0
2011-01-09	1900-01-08 22:30:00	0	0	0	0	0		0		0		0	0	0
2011-01-09	1900-01-08 22:40:00	0	0	0	0	0		0		0		0	0	0
2011-01-09	1900-01-08 22:50:00	0	0	0	0	0		0		0		0	0	0
2011-01-09	1900-01-08 23:00:00	0	0	0	0	0		0		0		0	0	0
2011-01-09	1900-01-08 23:10:00	0	0	0	0	0		0		0		0	0	0
2011-01-09	1900-01-08 23:20:00	0	0	0	0	0		0		0		0	0	0
2011-01-09	1900-01-08 23:30:00	0	0	0	0	0		0		0		0	0	0
2011-01-09	1900-01-08 23:40:00	0	0	0	0	0		0		0		0	0	0
2011-01-09	1900-01-08 23:50:00	0	0	0	0	0		0		0		0	0	0
2011-01-10	1900-01-09	0	0	0	0	0		0		0		0	0	0
2011-01-10	1900-01-09 00:10:00	0	0	0	0	0		0		0		0	0	0
2011-01-10	1900-01-09 00:20:00	0	0	0	0	0		0		0		0	0	0
2011-01-10	1900-01-09 00:30:00	0	0	0	0	0		0		0		0	0	0
2011-01-10	1900-01-09 00:40:00	0	0	0	0	0		0		0		0	0	0
2011-01-10	1900-01-09 00:50:00	0	0	0	0	0		0		0		0	0	0
2011-01-10	1900-01-09 01:00:00	0	0	0	0	0		0		0		0	0	0
2011-01-10	1900-01-09 01:10:00	0	0	0	0	0		0		0		0	0	0
2011-01-10	1900-01-09 01:20:00	0	0.045	0	0	0		0		0		0	0	0
2011-01-10	1900-01-09 01:30:00	0	0	0	0	0		0		0		0	0	0
2011-01-10	1900-01-09 01:40:00	0	0	0	0	0		0		0		0	0	0
2011-01-10	1900-01-09 01:50:00	0	0	0	0	0		0		0		0	0	0
2011-01-10	1900-01-09 02:00:00	0	0	0	0	0		0		0		0	0	0
2011-01-10	1900-01-09 02:10:00	0	0	0	0	0		0		0		0	0	0
2011-01-10	1900-01-09 02:20:00	0	0	0	0	0		0		0		0	0	0
2011-01-10	1900-01-09 02:30:00	0	0	0	0	0		0		0		0	0	0
2011-01-10	1900-01-09 02:40:00	0	0	0	0	0		0		0		0	0	0
2011-01-10	1900-01-09 02:50:00	0	0	0	0	0		0		0		0	0	0
2011-01-10	1900-01-09 03:00:00	0	0	0	0	0		0		0		0	0	0
2011-01-10	1900-01-09 03:10:00	0	0	0	0	0		0		0		0	0	0
2011-01-10	1900-01-09 03:20:00	0	0	0	0	0		0		0		0	0	0
2011-01-10	1900-01-09 03:30:00	0	0	0	0	0		0		0		0	0	0
2011-01-10	1900-01-09 03:40:00	0	0	0	0	0		0		0		0	0	0
2011-01-10	1900-01-09 03:50:00	0	0	0	0	0		0		0		0	0	0
2011-01-10	1900-01-09 04:00:00	0.022	0	0	0	0		0		0		0	0	0
2011-01-10	1900-01-09 04:10:00	0	0	0	0	0		0		0		0	0	0
2011-01-10	1900-01-09 04:20:00	0	0	0	0	0		0		0		0	0	0
2011-01-10	1900-01-09 04:30:00	0	0	0	0	0		0		0		0	0	0
2011-01-10	1900-01-09 04:40:00	0	0	0	0	0		0		0		0	0	0
2011-01-10	1900-01-09 04:50:00	0	0	0	0	0		0		0		0	0	0
2011-01-10	1900-01-09 05:00:00	0	0	0	0	0		0		0		0	0	0
2011-01-10	1900-01-09 05:10:00	0	0	0	0	0		0		0		0	0	0
2011-01-10	1900-01-09 05:20:00	0	0	0	0	0		0		0		0	0	0
2011-01-10	1900-01-09 05:30:00	0	0	0	0	0		0		0		0	0	0
2011-01-10	1900-01-09 05:40:00	0	0	0	0	0		0		0		0	0	0
2011-01-10	1900-01-09 05:50:00	0	0	0	0	0		0		0		0	0	0
2011-01-10	1900-01-09 06:00:00	0	0	0	0	0		0		0		0	0	0
2011-01-10	1900-01-09 06:10:00	0	0	0	0	0		0		0		0	0	0
2011-01-10	1900-01-09 06:20:00	0	0	0	0	0		0		0		0	0	0
2011-01-10	1900-01-09 06:30:00	0	0	0	0	0		0		0		0	0	0
2011-01-10	1900-01-09 06:40:00	0	0.022	0	0	0		0		0		0	0	0
2011-01-10	1900-01-09 06:50:00	0	0	0	0	0.114		0		0		0	0	0.479
2011-01-10	1900-01-09 07:00:00	0.251	0	0	0	7.56		0		0		0	0.274	5.527
2011-01-10	1900-01-09 07:10:00	5.665	0	0	2.535	18.27		0		0		0	5.619	14.59
2011-01-10	1900-01-09 07:20:00	17.61	4.248	1.096	8.497	33.16		0		0		1.461	14.59	35.17
2011-01-10	1900-01-09 07:30:00	44.4	11.55	6.921	17.4	63.89		0.502		0		7.583	28.09	60.89
2011-01-10	1900-01-09 07:40:00	70.78	24.89	14.59	38.1	103.7		8.132		0		18.27	38.14	91.09
2011-01-10	1900-01-09 07:50:00	72.06	43.58	28.71	70.26	160.7		24.94		0		38.62	46.85	125.5
2011-01-10	1900-01-09 08:00:00	114	72.7	44.68	105.3	236.7		52.97		3.677		68.77	60.35	157.9
2011-01-10	1900-01-09 08:10:00	159.1	108.2	95.32	142.8	285.8		84.1		7.286		104.7	78.25	165.9
2011-01-10	1900-01-09 08:20:00	228.8	147	68.82	186.6	137.9		101.5		10.09		144.1	91.41	228.7
2011-01-10	1900-01-09 08:30:00	209	172.9	72.82	228.4	100.3		158.8		12.76		136.9	122.3	227.7
2011-01-10	1900-01-09 08:40:00	161.7	186.1	217.8	281.8	102.8		214.4		17.38		200.8	158.1	292.1
2011-01-10	1900-01-09 08:50:00	260.4	268.6	259.1	318.8	115.7		180.1		21.99		212.3	193	342.5
2011-01-10	1900-01-09 09:00:00	165	305.2	295.9	356.8	122.1		208.8		55.85		191.9	254.3	345.5
2011-01-10	1900-01-09 09:10:00	416.1	341.1	333.7	400.9	151.9		335.4		63.5		161.7	325.8	435.6
2011-01-10	1900-01-09 09:20:00	398.2	377.9	368.8	409.1	176.3		350.5		56.37		144.6	360.8	444.7
2011-01-10	1900-01-09 09:30:00	514	413.3	404.8	464.9	157.1		382.7		82.66		115.9	400.5	472.2
2011-01-10	1900-01-09 09:40:00	502.6	446.4	439.7	498	145.4		434.7		131.9		121.5	394	504.2
2011-01-10	1900-01-09 09:50:00	557.1	482.5	474.5	531.7	217.8		470.7		105.8		111.1	473	531.7
2011-01-10	1900-01-09 10:00:00	568.4	517	508.9	564.5	203.7		503.4		269.1		116.9	510.2	561.5
2011-01-10	1900-01-09 10:10:00	606.7	549	541.2	595.6	185.7		536.7		131.8		124.9	557.7	589.9	616.8
2011-01-10	1900-01-09 10:20:00	636.5	580.9	572.7	626.9	268.4		568.5		293.2		120.9	617.5	615.2	3.901
2011-01-10	1900-01-09 10:30:00	442.3	609.8	601.3	656	493.3		597.4		170.3		135.1	607.4	638.5
2011-01-10	1900-01-09 10:40:00	541.6	660.4	627.8	685.8	328.5		624.2		462.2		150.9	603.7	659.8
2011-01-10	1900-01-09 10:50:00	401.2	702.4	654.9	712.4	381.1		656.5		536.7		185	636.2	684.7
2011-01-10	1900-01-09 11:00:00	612.6	694.4	680.4	738.3	308.6		682.9		388.6		178.5	664.7	703
2011-01-10	1900-01-09 11:10:00	515	725.8	705.6	758.6	304.2		707.5		640.8		169.3	690.6	721.8
2011-01-10	1900-01-09 11:20:00	827.6	746.8	728.8	777.2	243.5		729.5		452.3		173.1	705.2	737.4
2011-01-10	1900-01-09 11:30:00	666.4	790.9	750.3	798.9	392.4		750.4		676.8		163.9	719.2	754.6
2011-01-10	1900-01-09 11:40:00	498.6	849	768.8	815	382.3		769.4		700.9		239.2	736.1	764.5
2011-01-10	1900-01-09 11:50:00	603.5	622.3	784.3	828.4	347.8		786.9		775.9		216.8	758.9	776
2011-01-10	1900-01-09 12:00:00	448.9	705.6	800.8	849.1	411.4		803.6		802.1		318.8	789.4	784.3
2011-01-10	1900-01-09 12:10:00	469.8	288.9	813.4	903.7	437.7		815.8		559		234.3	847.9	791.4
2011-01-10	1900-01-09 12:20:00	420	365	824.2	917.1	827.6		828.3		501.4		465.9	874.5	797.4
2011-01-10	1900-01-09 12:30:00	612.6	389.9	831.9	918.1	422.1		838.8		836.4		386.1	880.9	802
2011-01-10	1900-01-09 12:40:00	663.3	197.5	839.5	774.5	264.1		850.5		874.2		423.5	820.5	798.3
2011-01-10	1900-01-09 12:50:00	360.5	167.3	842.5	1000	258.6		857.7		712.4		729.9	800.8	801.1
2011-01-10	1900-01-09 13:00:00	327.8	344.7	851.8	684	255.5		871.8		892.9		859.7	743.9	788
2011-01-10	1900-01-09 13:10:00	356.5	293.6	878.6	771.9	738.2		586.3		905.7		724.2	778.1	793.4
2011-01-10	1900-01-09 13:20:00	244.3	890.5	857.2	822	987.1		892		897.9		827.3	799.2	798.2
2011-01-10	1900-01-09 13:30:00	354.5	864.9	754.2	978	336.1		603.8		892		855.3	793.2	791.6
2011-01-10	1900-01-09 13:40:00	358.6	925.3	713.9	677.2	240.1		202.1		860.4		894.8	788.1	433.2
2011-01-10	1900-01-09 13:50:00	667.8	722.6	730.6	670	118.9		175.2		873.5		895.4	780.9	801.9
2011-01-10	1900-01-09 14:00:00	782.5	409.5	860.2	974.7	83.71		159.4		902.8		870.6	772.2	766.8
2011-01-10	1900-01-09 14:10:00	775.2	669.4	807.9	796.8	60.12		179		924.7		896.2	766.3	754.2
2011-01-10	1900-01-09 14:20:00	652.1	254.4	780.6	922.1	54.73		232.7		823		861.2	577.3	769.1
2011-01-10	1900-01-09 14:30:00	765.6	230.5	719.5	882.9	46.91		190.4		355.4		857.3	574.5	622.7
2011-01-10	1900-01-09 14:40:00	405.2	322.1	877.5	576.9	74.23		151.3		685.9		739.7	802.3	664.8
2011-01-10	1900-01-09 14:50:00	554.6	345.1	798.6	849.8	60.85		189.1		619.8		810.5	318.7	614.6
2011-01-10	1900-01-09 15:00:00	456.3	291.4	417.2	835.3	70.88		184.8		866.9		756.8	253.3	426.8
2011-01-10	1900-01-09 15:10:00	688.4	229.7	277.9	581.8	63.82		167.1		399.6		583.3	178.9	584.8
2011-01-10	1900-01-09 15:20:00	675	498.8	268.8	627.9	92.6		183.1		611.5		743.3	178.6	553.9
2011-01-10	1900-01-09 15:30:00	705.2	211.2	286.6	360.4	101.6		225		718.3		566.1	165.8	526.2
2011-01-10	1900-01-09 15:40:00	637.5	579.2	372.9	341.2	129.8		208.4		553.8		355.4	211.2	496.9
2011-01-10	1900-01-09 15:50:00	290.1	430.6	304.8	259.4	77.27		173.2		376.8		410.1	284.3	461.9
2011-01-10	1900-01-09 16:00:00	153.2	382.9	276.9	255.8	109.6		154.9		716.9		605	273.5	429.5
2011-01-10	1900-01-09 16:10:00	132	274.2	325.7	429.6	68.18		154.9		568.7		377.8	213.9	385.6
2011-01-10	1900-01-09 16:20:00	104.9	217.8	474.5	187.1	60.35		142.5		679.8		268.1	230.5	351.6
2011-01-10	1900-01-09 16:30:00	102.7	176.4	286.3	95.11	65.33		126.5		635.7		451.3	202.3	296.4
2011-01-10	1900-01-09 16:40:00	102.6	134.1	127.3	99.93	90.09		121.2		457.5		494	311.4	202.5
2011-01-10	1900-01-09 16:50:00	89.86	140.2	128	129.6	96.76		154.3		488.2		396.2	186.8	154.5
2011-01-10	1900-01-09 17:00:00	86.32	98.93	150.5	86.29	167.1		97.03		218.4		245.5	167.7	217.8
2011-01-10	1900-01-09 17:10:00	197.3	118.3	169.2	119.7	96.92		113.3		393.4		200.6	232	188.9
2011-01-10	1900-01-09 17:20:00	61.08	127.8	171.2	49.54	64.32		104.5		259.6		202.1	226.8	148.8
2011-01-10	1900-01-09 17:30:00	81.43	153	219.6	58.22	33.85		176.4		326.6		137.7	144.8	117.4
2011-01-10	1900-01-09 17:40:00	93.12	148.9	99.68	66.63	23.27		81.77		114		161.4	96.92	88.6
2011-01-10	1900-01-09 17:50:00	59.09	125.8	63.82	63.38	10.87		44.61		94.84		113.4	47.87	54.52
2011-01-10	1900-01-09 18:00:00	52.28	73.96	97.1	36.34	3.746		17.22		64.66		69.73	29.26	29.6
2011-01-10	1900-01-09 18:10:00	24.12	40.84	73.73	26.01	0		9.776		54.27		49.06	16.76	14.16
2011-01-10	1900-01-09 18:20:00	10.48	18.84	32.11	14.32	0		8.611		35.01		26.42	8.314	5.23
2011-01-10	1900-01-09 18:30:00	3.357	10.55	14.2	3.152	0		10.85		29.85		13.95	4.043	0.365
2011-01-10	1900-01-09 18:40:00	0	4.408	4.34	0	0		6.533		23.45		6.715	0	0
2011-01-10	1900-01-09 18:50:00	0	0	0.868	0	0		1.507		11.64		0.525	0	0
2011-01-10	1900-01-09 19:00:00	0	0	0	0	0		0		8.703		0	0	0
2011-01-10	1900-01-09 19:10:00	0	0	0	0	0		0		3.266		0	0	0
2011-01-10	1900-01-09 19:20:00	0	0	0	0	0		0		0		0	0	0
2011-01-10	1900-01-09 19:30:00	0	0	0	0	0		0		0		0	0	0
2011-01-10	1900-01-09 19:40:00	0	0	0	0	0		0		0		0	0	0
2011-01-10	1900-01-09 19:50:00	0	0	0	0	0		0		0		0	0	0
2011-01-10	1900-01-09 20:00:00	0	0	0	0	0		0		0		0	0	0
2011-01-10	1900-01-09 20:10:00	0	0	0	0	0		0		0		0	0	0
2011-01-10	1900-01-09 20:20:00	0	0	0	0	0		0		0		0	0	0
2011-01-10	1900-01-09 20:30:00	0	0	0	0	0		0		0		0	0	0
2011-01-10	1900-01-09 20:40:00	0	0	0	0	0		0		0		0	0	0
2011-01-10	1900-01-09 20:50:00	0	0	0	0	0		0		0		0	0	0
2011-01-10	1900-01-09 21:00:00	0	0	0	0	0		0		0		0	0	0
2011-01-10	1900-01-09 21:10:00	0	0	0	0	0		0		0		0	0	0
2011-01-10	1900-01-09 21:20:00	0	0	0	0	0		0		0		0	0	0
2011-01-10	1900-01-09 21:30:00	0	0	0	0	0		0		0		0	0	0
2011-01-10	1900-01-09 21:40:00	0	0	0	0	0		0		0		0	0	0
2011-01-10	1900-01-09 21:50:00	0.022	0	0	0	0		0		0		0	0	0
2011-01-10	1900-01-09 22:00:00	0	0	0	0	0		0		0		0	0	0
2011-01-10	1900-01-09 22:10:00	0	0.022	0	0	0		0		0		0	0	0
2011-01-10	1900-01-09 22:20:00	0	0	0	0	0		0		0		0	0	0
2011-01-10	1900-01-09 22:30:00	0	0	0	0	0		0		0		0	0	0
2011-01-10	1900-01-09 22:40:00	0	0	0	0	0		0		0		0	0	0
2011-01-10	1900-01-09 22:50:00	0	0	0	0	0		0		0		0	0	0
2011-01-10	1900-01-09 23:00:00	0	0	0	0	0		0		0		0	0	0
2011-01-10	1900-01-09 23:10:00	0	0	0	0	0		0		0		0	0	0
2011-01-10	1900-01-09 23:20:00	0	0	0	0	0		0		0		0	0	0
2011-01-10	1900-01-09 23:30:00	0	0	0	0	0		0		0		0	0	0
2011-01-10	1900-01-09 23:40:00	0	0	0	0	0		0		0		0	0	0
2011-01-10	1900-01-09 23:50:00	0.022	0	0	0	0		0		0		0	0	0
2011-01-11	1900-01-10	0	0	0	0	0		0		0		0	0	0
2011-01-11	1900-01-10 00:10:00	0	0	0	0	0		0		0		0	0	0
2011-01-11	1900-01-10 00:20:00	0	0	0	0	0		0		0		0	0	0
2011-01-11	1900-01-10 00:30:00	0	0	0	0	0		0		0		0	0	0
2011-01-11	1900-01-10 00:40:00	0	0	0	0	0		0		0		0	0	0
2011-01-11	1900-01-10 00:50:00	0	0	0	0	0		0		0		0	0	0
2011-01-11	1900-01-10 01:00:00	0	0	0	0	0		0		0		0	0	0
2011-01-11	1900-01-10 01:10:00	0	0	0	0	0		0		0		0	0	0
2011-01-11	1900-01-10 01:20:00	0	0	0	0	0		0		0		0	0	0
2011-01-11	1900-01-10 01:30:00	0	0	0	0	0		0		0		0	0	0
2011-01-11	1900-01-10 01:40:00	0	0	0	0	0		0		0		0	0	0
2011-01-11	1900-01-10 01:50:00	0	0	0	0	0		0		0		0	0	0
2011-01-11	1900-01-10 02:00:00	0	0	0	0	0		0		0		0	0	0
2011-01-11	1900-01-10 02:10:00	0	0	0	0	0		0		0		0	0	0
2011-01-11	1900-01-10 02:20:00	0	0	0	0	0		0		0		0	0	0	0
2011-01-11	1900-01-10 02:30:00	0	0	0	0	0		0		0		0	0	0	0
2011-01-11	1900-01-10 02:40:00	0	0	0	0	0		0		0		0	0	0
2011-01-11	1900-01-10 02:50:00	0	0	0	0	0		0		0		0	0	0	0
2011-01-11	1900-01-10 03:00:00	0	0	0	0	0		0		0		0	0	0
2011-01-11	1900-01-10 03:10:00	0	0	0	0	0		0		0		0	0	0
2011-01-11	1900-01-10 03:20:00	0	0	0	0	0		0		0		0	0	0
2011-01-11	1900-01-10 03:30:00	0	0	0	0	0		0		0		0	0	0
2011-01-11	1900-01-10 03:40:00	0	0	0	0	0		0		0		0	0	0
2011-01-11	1900-01-10 03:50:00	0	0	0	0	0		0		0		0	0	0
2011-01-11	1900-01-10 04:00:00	0	0	0	0	0		0		0		0	0	0
2011-01-11	1900-01-10 04:10:00	0	0	0	0	0		0		0		0	0	0	0
2011-01-11	1900-01-10 04:20:00	0	0	0	0	0		0		0		0	0	0
2011-01-11	1900-01-10 04:30:00	0	0	0	0	0		0		0		0	0	0
2011-01-11	1900-01-10 04:40:00	0	0	0	0	0		0		0		0	0	0
2011-01-11	1900-01-10 04:50:00	0	0	0	0	0		0		0		0	0	0
2011-01-11	1900-01-10 05:00:00	0	0	0	0	0		0		0		0	0	0
2011-01-11	1900-01-10 05:10:00	0	0	0	0	0		0		0		0	0	0
2011-01-11	1900-01-10 05:20:00	0	0	0	0	0		0		0		0	0	0
2011-01-11	1900-01-10 05:30:00	0	0	0	0	0		0		0		0	0	0
2011-01-11	1900-01-10 05:40:00	0	0	0	0	0		0		0		0	0	0	8.999
2011-01-11	1900-01-10 05:50:00	0	0	0	0	0		0		0		0	0	0
2011-01-11	1900-01-10 06:00:00	0	0	0	0	0		0		0		0	0	0
2011-01-11	1900-01-10 06:10:00	0	0	0	0	0		0		0		0	0	0
2011-01-11	1900-01-10 06:20:00	0	0	0	0	0		0		0		0	0	0
2011-01-11	1900-01-10 06:30:00	0	0	0	0	0		0		0		0	0	0	0
2011-01-11	1900-01-10 06:40:00	0	0	0	0	0		0		0		0	0	0
2011-01-11	1900-01-10 06:50:00	0	0	0	0	0		0		0		0	0	0
2011-01-11	1900-01-10 07:00:00	0	0	0	0	6.053		0		0		0	0.114	2.147
2011-01-11	1900-01-10 07:10:00	4.568	0	0	0.685	17.33		0		0		0	4.659	7.88	35.24
2011-01-11	1900-01-10 07:20:00	11.71	0	2.192	5.208	35.15		0		0		0	12.83	14.23
2011-01-11	1900-01-10 07:30:00	19.89	3.54	9.137	10.41	60.92		2.535		0		0	27.89	19.02
2011-01-11	1900-01-10 07:40:00	49.06	7.515	23.64	15.69	92.26		11.28		0		0	50.16	26.26
2011-01-11	1900-01-10 07:50:00	76.5	16.42	35.45	24.64	128.9		23.96		0		0	77.73	54.34	148.6
2011-01-11	1900-01-10 08:00:00	98.97	28.53	53.36	39.7	170.6		46.89		0		0	69.32	89.7	153.1
2011-01-11	1900-01-10 08:10:00	67.59	37.07	67.77	52.01	215.4		69.92		2.604		0	143.7	70.56	102
2011-01-11	1900-01-10 08:20:00	128.1	65.46	105.2	73.05	222.1		115		5.687		0	158.6	103.7
2011-01-11	1900-01-10 08:30:00	208.4	103.8	125.1	165.5	232.8		170.1		8.291		3.243	189.8	129.3
2011-01-11	1900-01-10 08:40:00	283.7	70.97	178.3	312.5	234.9		208.3		10.85		22.04	205.9	142.4
2011-01-11	1900-01-10 08:50:00	329.8	215.9	188.8	359.1	345.8		147.2		16.4		15.85	307.5	138.1
2011-01-11	1900-01-10 09:00:00	362.7	332.5	282	365.4	402.2		190.8		24.23		27.27	356	143.4
2011-01-11	1900-01-10 09:10:00	396.4	159.9	282.2	359.6	441.6		285.5		17.7		42.85	323.4	80.93
2011-01-11	1900-01-10 09:20:00	431.6	166.4	258.8	406.1	426.1		186.15		28.5		46.87	367.2	85.06
2011-01-11	1900-01-10 09:30:00	466.4	90.32	256.7	437.5	498.2		392.1		31.52		49.84	363.4	143
2011-01-11	1900-01-10 09:40:00	504.1	162.2	331.2	470.8	546.2		429.8		35.29		58.97	328.7	152
2011-01-11	1900-01-10 09:50:00	537.9	251.9	469	510	577.8		464.7		43.78		66.95	365	252.3
2011-01-11	1900-01-10 10:00:00	571	326.4	403.3	535	610.6		500.4		56.05		72.32	358.4	272.3
2011-01-11	1900-01-10 10:10:00	602	250.4	383.2	574.4	638.4		534.8		52.62		94.59	461.3	228.3
2011-01-11	1900-01-10 10:20:00	633.3	299.6	520.2	603.6	671.2		566.8		73.3		152.6	541.1	199.2
2011-01-11	1900-01-10 10:30:00	664.7	474.8	595.6	632.6	700.1		376.1		94.15		153.8	507.1	404
2011-01-11	1900-01-10 10:40:00	733.4	309.7	623.6	590.8	730.6		602.4		109.5		113.7	536	502.4
2011-01-11	1900-01-10 10:50:00	324.5	635.2	663.9	694.4	760.5		654.4		125.9		169.1	628.6	489.4
2011-01-11	1900-01-10 11:00:00	226.8	311.1	688.6	675.1	789.8		671.5		102.3		185.9	647.8	724.5
2011-01-11	1900-01-10 11:10:00	646.6	551.9	694.4	782.2	812.3		699.1		142.7		173.9	664.6	753.6
2011-01-11	1900-01-10 11:20:00	590.1	248.6	716	796.1	746.7		723.6		146.5		178.4	688.8	618.2
2011-01-11	1900-01-10 11:30:00	789.1	804.5	734.4	622.5	886.9		746.3		187.9		298.6	711.5	582.8
2011-01-11	1900-01-10 11:40:00	1007	370.6	754.1	669.1	748.9		763.8		179		217.3	727.8	791.3
2011-01-11	1900-01-10 11:50:00	667.3	891.9	778.3	790.3	345.1		781.1		122.9		172.8	744.4	691.8
2011-01-11	1900-01-10 12:00:00	626.1	486.2	795.3	594.2	411.4		803.7		155.7		293.6	757.6	794.6
2011-01-11	1900-01-10 12:10:00	248.3	845.2	811.1	580.2	761.1		813.9		126.8		164.3	769.8	795.4
2011-01-11	1900-01-10 12:20:00	501.1	928.8	817.4	508	816.1		822.1		228.2		252.5	782.5	794.6
2011-01-11	1900-01-10 12:30:00	388.9	990.2	821.7	495.8	694.2		828.4		208.1		267.5	792	815
2011-01-11	1900-01-10 12:40:00	467.8	520.8	833.6	417.7	266.4		835.4		284		316.6	797.4	802.9
2011-01-11	1900-01-10 12:50:00	487	872	835.4	393.4	419.8		836.7		366.2		600.3	802.7	800.7
2011-01-11	1900-01-10 13:00:00	736.9	763.2	836.3	506.4	1039		846		254.1		338.2	803.5	773.6
2011-01-11	1900-01-10 13:10:00	917.4	383.6	846.5	274.5	693.5		862.5		336.9		325.7	787.1	786.2
2011-01-11	1900-01-10 13:20:00	462	708	823.5	178.4	385		887.1		282.1		187	803	785.6
2011-01-11	1900-01-10 13:30:00	457.7	902.5	869.5	162.9	428.5		906.8		265.8		229.2	797.8	793.3
2011-01-11	1900-01-10 13:40:00	257.9	794.8	860.4	161.7	233.8		972.3		222.2		431.1	790.3	693.2
2011-01-11	1900-01-10 13:50:00	206.4	880.2	739.7	185.5	587.4		454.4		388.4		277.6	786.9	742.3
2011-01-11	1900-01-10 14:00:00	189.9	782.8	738.4	193	481.7		316.5		414.4		307.8	776.7	556.1
2011-01-11	1900-01-10 14:10:00	153.9	830.3	676.5	200.7	599.9		203.6		424.8		262	764.6	364.4
2011-01-11	1900-01-10 14:20:00	385.5	866.9	758.3	306.7	410.6		185.4		345.3		308.1	749.3	528.9
2011-01-11	1900-01-10 14:30:00	189.4	831.4	330.3	277.5	344.2		116.2		510.6		780.7	742.4	707.1
2011-01-11	1900-01-10 14:40:00	635.2	837.7	300.4	160.3	190.3		205.5		489.6		322.3	719.3	676.8
2011-01-11	1900-01-10 14:50:00	768.7	830	194.1	172.3	116.8		165.8		428		335.2	695.1	639.6
2011-01-11	1900-01-10 15:00:00	551.6	822.4	171.5	228.5	198.8		168.7		372.2		239.3	674.6	608.5
2011-01-11	1900-01-10 15:10:00	496.8	690.2	510.2	236.5	282.8		182		269.3		327.7	651.4	581.6
2011-01-11	1900-01-10 15:20:00	385.2	590.9	614.3	114.3	192.9		167.6		165.3		482.9	624.6	550
2011-01-11	1900-01-10 15:30:00	603.1	497.2	332.7	117.3	543.4		208.4		119.1		365.3	595.7	430.1
2011-01-11	1900-01-10 15:40:00	237.6	401.6	424.6	122.9	113		195.9		138.4		403.5	572	353.6
2011-01-11	1900-01-10 15:50:00	206.9	341.5	527	145.5	133.8		238.6		152.4		244.5	552.4	344.3
2011-01-11	1900-01-10 16:00:00	291.7	455.8	480	337.5	181.2		339.9		221.4		228.5	526.5	289
2011-01-11	1900-01-10 16:10:00	331.7	575.3	555.6	631.9	234.8		310.6		133.1		276.6	491.6	343.2
2011-01-11	1900-01-10 16:20:00	248.2	524.5	241.1	493.3	115.7		321.8		172.4		169.2	484.5	365.3
2011-01-11	1900-01-10 16:30:00	128.4	525.8	501.8	179.6	130.7		146.7		409		140.7	453.7	327.1
2011-01-11	1900-01-10 16:40:00	132	443.4	272.1	103.2	125.8		93.06		100.7		154.1	407.1	293.8
2011-01-11	1900-01-10 16:50:00	167.6	396.7	182.1	52.78	118.2		140.8		137.8		107.2	361.5	259.6
2011-01-11	1900-01-10 17:00:00	200.8	366.3	49.59	86.32	89.01		110.9		267.5		118.5	333.2	229
2011-01-11	1900-01-10 17:10:00	256.4	326.4	45.79	57.15	43.05		92.74		175.9		90.06	298	193.8
2011-01-11	1900-01-10 17:20:00	118.5	276.8	120.5	66.26	31.15		94.15		147.1		59.96	281.8	158.6
2011-01-11	1900-01-10 17:30:00	187.6	94.56	128.2	278	26.17		91.41		109.4		29.55	265.1	126.4
2011-01-11	1900-01-10 17:40:00	128.9	190.8	159.1	118	26.4		76.18		91.05		37.55	155.6	95.2
2011-01-11	1900-01-10 17:50:00	82.37	146.7	95.16	69.87	26.49		71.97		78.62		31.36	91.41	68.52
2011-01-11	1900-01-10 18:00:00	65.46	111.4	35.1	32.82	20.21		49.75		29.35		27.75	33.69	41.71
2011-01-11	1900-01-10 18:10:00	18.66	84.49	19.09	25.56	6.647		32.66		44.72		21.95	22.93	16.83
2011-01-11	1900-01-10 18:20:00	7.492	42.78	12.06	14.09	0		25.3		42.07		14.98	14.91	5.459
2011-01-11	1900-01-10 18:30:00	1.918	17.9	10.82	6.555	0		18.98		26.49		8.771	5.596	0.799
2011-01-11	1900-01-10 18:40:00	0	5.573	3.312	2.786	0		6.967		21.72		2.923	0.411	0
2011-01-11	1900-01-10 18:50:00	0	0.205	0	0	0		0.388		13.54		0	0	0
2011-01-11	1900-01-10 19:00:00	0	0	0	0	0		0		8.337		0	0	0
2011-01-11	1900-01-10 19:10:00	0	0	0	0	0		0		1.941		0	0	0
2011-01-11	1900-01-10 19:20:00	0	0	0	0	0		0		0		0	0	0
2011-01-11	1900-01-10 19:30:00	0	0	0	0	0		0		0		0	0	0
2011-01-11	1900-01-10 19:40:00	0	0	0	0	0		0		0		0	0	0
2011-01-11	1900-01-10 19:50:00	0	0	0	0	0		0		0		0	0	0
2011-01-11	1900-01-10 20:00:00	0	0	0	0	0		0		0		0	0	0
2011-01-11	1900-01-10 20:10:00	0	0	0	0	0		0		0		0	0	0
2011-01-11	1900-01-10 20:20:00	0	0	0	0	0		0		0		0	0	0
2011-01-11	1900-01-10 20:30:00	0	0	0	0	0		0		0		0	0	0
2011-01-11	1900-01-10 20:40:00	0	0	0	0	0		0		0		0	0	0
2011-01-11	1900-01-10 20:50:00	0	0	0	0	0		0		0		0	0	0
2011-01-11	1900-01-10 21:00:00	0	0	0	0	0		0		0		0	0	0
2011-01-11	1900-01-10 21:10:00	0	0	0	0	0		0		0		0	0	0
2011-01-11	1900-01-10 21:20:00	0	0	0	0	0		0		0		0	0	0
2011-01-11	1900-01-10 21:30:00	0	0	0	0	0		0		0		0	0	0
2011-01-11	1900-01-10 21:40:00	0	0	0	0	0		0		0		0	0	0
2011-01-11	1900-01-10 21:50:00	0	0	0	0	0		0		0		0	0	0
2011-01-11	1900-01-10 22:00:00	0	0	0	0	0		0		0		0	0	0
2011-01-11	1900-01-10 22:10:00	0	0	0	0	0		0		0		0	0	0
2011-01-11	1900-01-10 22:20:00	0	0	0	0	0		0		0		0	0	0
2011-01-11	1900-01-10 22:30:00	0	0	0	0	0		0		0		0	0	0
2011-01-11	1900-01-10 22:40:00	0	0	0	0	0		0		0		0	0	0
2011-01-11	1900-01-10 22:50:00	0	0	0	0	0		0		0		0	0	0
2011-01-11	1900-01-10 23:00:00	0	0	0	0	0		0		0		0	0	0
2011-01-11	1900-01-10 23:10:00	0	0	0	0	0		0		0		0	0	0
2011-01-11	1900-01-10 23:20:00	0	0	0	0	0		0		0		0	0	0
2011-01-11	1900-01-10 23:30:00	0	0	0	0	0		0		0		0	0	0
2011-01-11	1900-01-10 23:40:00	0	0	0	0	0		0		0		0	0	0
2011-01-11	1900-01-10 23:50:00	0	0	0	0	0		0		0		0	0	0
2011-01-12	1900-01-11	0.022	0	0	0	0		0		0		0	0	0
2011-01-12	1900-01-11 00:10:00	0	0	0	0	0		0		0		0	0	0
2011-01-12	1900-01-11 00:20:00	0	0	0	0	0		0		0		0	0	0
2011-01-12	1900-01-11 00:30:00	0	0	0	0	0		0		0		0	0	0
2011-01-12	1900-01-11 00:40:00	0.022	0	0	0	0		0		0		0	0	0
2011-01-12	1900-01-11 00:50:00	0	0	0	0	0		0		0		0	0	0
2011-01-12	1900-01-11 01:00:00	0	0	0	0	0		0		0		0	0	0
2011-01-12	1900-01-11 01:10:00	0	0	0	0	0		0		0		0	0	0
2011-01-12	1900-01-11 01:20:00	0	0	0	0	0		0		0		0	0	0
2011-01-12	1900-01-11 01:30:00	0	0	0	0	0		0		0		0	0	0
2011-01-12	1900-01-11 01:40:00	0	0	0	0	0		0		0		0	0	0
2011-01-12	1900-01-11 01:50:00	0	0	0	0	0		0		0		0	0	0
2011-01-12	1900-01-11 02:00:00	0	0	0	0	0		0		0		0	0	0
2011-01-12	1900-01-11 02:10:00	0	0	0	0	0		0		0		0	0	0
2011-01-12	1900-01-11 02:20:00	0	0	0	0	0		0		0		0	0	0
2011-01-12	1900-01-11 02:30:00	0	0	0	0	0		0		0		0	0	0
2011-01-12	1900-01-11 02:40:00	0	0	0	0	0		0		0		0	0	0
2011-01-12	1900-01-11 02:50:00	0	0	0	0	0		0		0		0	0	0
2011-01-12	1900-01-11 03:00:00	0	0	0	0	0		0		0		0	0	0
2011-01-12	1900-01-11 03:10:00	0	0	0	0	0		0		0		0	0	0
2011-01-12	1900-01-11 03:20:00	0	0	0	0	0		0		0		0	0	0
2011-01-12	1900-01-11 03:30:00	0	0	0	0	0		0		0		0	0	0
2011-01-12	1900-01-11 03:40:00	0	0	0	0	0		0		0		0	0	0
2011-01-12	1900-01-11 03:50:00	0.045	0	0	0	0		0		0		0	0	0
2011-01-12	1900-01-11 04:00:00	0	0	0	0	0		0		0		0	0	0
2011-01-12	1900-01-11 04:10:00	0	0	0	0	0		0		0		0	0	0
2011-01-12	1900-01-11 04:20:00	0	0	0	0	0		0		0		0	0	0
2011-01-12	1900-01-11 04:30:00	0	0	0	0	0		0		0		0	0	0
2011-01-12	1900-01-11 04:40:00	0	0	0	0	0		0		0		0	0	0
2011-01-12	1900-01-11 04:50:00	0	0	0	0	0		0		0		0	0	0
2011-01-12	1900-01-11 05:00:00	0	0	0	0	0		0		0		0	0	0
2011-01-12	1900-01-11 05:10:00	0	0	0	0	0		0		0		0	0	0
2011-01-12	1900-01-11 05:20:00	0	0	0	0	0		0		0		0	0	0
2011-01-12	1900-01-11 05:30:00	0	0	0	0	0		0		0		0	0	0
2011-01-12	1900-01-11 05:40:00	0	0	0	0	0		0		0		0	0	0
2011-01-12	1900-01-11 05:50:00	0	0	0	0	0		0		0		0	0	0
2011-01-12	1900-01-11 06:00:00	0	0	0	0	0		0		0		0	0	0
2011-01-12	1900-01-11 06:10:00	0	0	0	0	0		0		0		0	0	0
2011-01-12	1900-01-11 06:20:00	0	0	0	0	0		0		0		0	0	0
2011-01-12	1900-01-11 06:30:00	0	0	0	0	0		0		0		0	0	0
2011-01-12	1900-01-11 06:40:00	0	0	0	0	0		0		0		0	0	0
2011-01-12	1900-01-11 06:50:00	0.022	0	0	0	0		0		0		0	0	0.274
2011-01-12	1900-01-11 07:00:00	0.068	0	0	0	5.185		0		0		0	0	4.842
2011-01-12	1900-01-11 07:10:00	4.774	0	0.068	1.69	16.17		0		0		0	4.796	12.65
2011-01-12	1900-01-11 07:20:00	12.74	3.746	0.365	6.852	35.84		0		0		0	15.55	22.06
2011-01-12	1900-01-11 07:30:00	24.16	10.91	4.637	14.16	68.61		0		0		0	34.69	28.71
2011-01-12	1900-01-11 07:40:00	47.74	22.15	11.39	16.33	101.6		374.3		0		0	48.54	38.44
2011-01-12	1900-01-11 07:50:00	79.81	46.05	15.69	20.37	136.1		55.05		0		1.484	49.7	53.04
2011-01-12	1900-01-11 08:00:00	116.7	79.51	20.46	39.99	143.1		23.18		0.571		25.42	63.59	77.25
2011-01-12	1900-01-11 08:10:00	158.7	117.8	28.82	65.6	148.8		27.38		4.157		30.99	130.9	143
2011-01-12	1900-01-11 08:20:00	203.4	140.3	45.25	83.14	170.4		44.56		10.39		21.54	166.7	235.1
2011-01-12	1900-01-11 08:30:00	253.5	107.6	64.59	110.6	221.8		66.65		17.29		20.1	196.1	281.6
2011-01-12	1900-01-11 08:40:00	296.5	80.4	99.45	111.1	279.5		84.35		21.79		33.83	227	349.5
2011-01-12	1900-01-11 08:50:00	337	121.5	98.54	161.3	367.6		71.01		23.41		46.69	258.8	279.6
2011-01-12	1900-01-11 09:00:00	375.6	152.9	174.3	142.1	423.2		74.03		28.91		55.75	294.6	413.9
2011-01-12	1900-01-11 09:10:00	413.1	134.1	257.6	143.9	463.2		62.01		42.64		65.3	328	446.9
2011-01-12	1900-01-11 09:20:00	450.7	187.6	321.2	169.9	497.3		100.7		56.23		61.74	364.4	479.5
2011-01-12	1900-01-11 09:30:00	488.4	269.8	255.2	147.6	533.1		93.49		101		65.33	399.2	506.6
2011-01-12	1900-01-11 09:40:00	524.7	445	368.6	246.1	566.8		129.5		75.63		80.45	432.3	512.8
2011-01-12	1900-01-11 09:50:00	558.6	524.1	447.8	283.3	600		142.1		94.84		92.37	460.9	574.3
2011-01-12	1900-01-11 10:00:00	592.4	545.9	499	201.9	631.6		169.4		80.86		104.6	494.2	549.2
2011-01-12	1900-01-11 10:10:00	619.3	576.2	506.1	248.9	663.3		131.1		79.51		145.2	524.5	604.6	423.2
2011-01-12	1900-01-11 10:20:00	651.6	608.8	536.6	278.9	691.1		166.2		101.6		130	554	602.3
2011-01-12	1900-01-11 10:30:00	684.4	632.7	584.9	382.1	716.6		229.1		102.4		131.6	582.3	661.5
2011-01-12	1900-01-11 10:40:00	597.5	661.2	610.6	298.1	743.6		267.1		87.16		129.3	609.9	697.3
2011-01-12	1900-01-11 10:50:00	747.2	690.8	629.9	278.9	768		369.5		93.76		121.5	636	657.8
2011-01-12	1900-01-11 11:00:00	769.3	714.9	514.9	306.5	789.9		258.2		102.1		124.3	660.4	705.9
2011-01-12	1900-01-11 11:10:00	794.3	738.5	547.9	300.3	813.7		341.2		98.29		245.4	682.4	742
2011-01-12	1900-01-11 11:20:00	819.3	760.4	673.7	346.6	858.8		327.5		87.07		169	702.5	747.3
2011-01-12	1900-01-11 11:30:00	837.6	780.7	770.7	543.3	884.4		439.1		134.5		124.7	723.8	778
2011-01-12	1900-01-11 11:40:00	852	798.8	749.7	581.8	910.9		652.2		120.1		178.3	741.5	807.9
2011-01-12	1900-01-11 11:50:00	864.7	815.4	791.3	586.8	760.1		805.9		145.5		183.9	755.9	771.7
2011-01-12	1900-01-11 12:00:00	876.6	830.2	816.7	719.3	461.9		824.9		124.1		197.5	770.5	801.2
2011-01-12	1900-01-11 12:10:00	894.2	844.8	845.7	865.9	276.2		800.8		118.8		193.2	784.8	798.4
2011-01-12	1900-01-11 12:20:00	904.8	855.6	644.6	817	192.7		795.6		174.3		229.7	788.9	786.5
2011-01-12	1900-01-11 12:30:00	903.6	864.8	865	791.6	269.4		883.1		213.7		221.3	798.8	812.3
2011-01-12	1900-01-11 12:40:00	953.7	872.4	660.3	763	190.5		953.7		227.1		226.7	805.8	801.3
2011-01-12	1900-01-11 12:50:00	656.5	876.5	935.6	831.2	625.2		804.3		336.4		201.1	810.7	822.2
2011-01-12	1900-01-11 13:00:00	715.5	879.1	881	876.1	808.4		276.4		317.9		229	811.4	802.1
2011-01-12	1900-01-11 13:10:00	801.4	876.8	551.5	808.3	955.1		186.8		389.1		373.4	785	799.7
2011-01-12	1900-01-11 13:20:00	646	843.1	429	872.4	478		332.6		369.2		305.7	807.6	786.6
2011-01-12	1900-01-11 13:30:00	869.2	873.3	616.3	855.1	250.7		291.7		503.3		477.9	822.4	783.6
2011-01-12	1900-01-11 13:40:00	740.3	866.9	472	849.7	496.2		227.4		753.5		304.1	868.4	772.2
2011-01-12	1900-01-11 13:50:00	533.9	860.3	800.2	839.2	226.7		227.3		428.2		414.7	891.6	759.7
2011-01-12	1900-01-11 14:00:00	525.3	851	504.2	826.2	296.6		332.1		425.1		496.5	771.9	744.7
2011-01-12	1900-01-11 14:10:00	706.9	840.1	285.5	815.5	671.9		359.6		551		438.8	471.1	728
2011-01-12	1900-01-11 14:20:00	816.9	825.9	461.2	798.2	912.6		334.7		512.8		377.2	744.1	708.7
2011-01-12	1900-01-11 14:30:00	770.9	809.7	641.3	780.5	730.6		372.7		495.6		486.5	669.3	688.1
2011-01-12	1900-01-11 14:40:00	825.7	791.5	400.7	759.7	647.4		269.5		396.3		332	698.1	667.1
2011-01-12	1900-01-11 14:50:00	580.5	773.4	561	742.6	579.6		479.4		519.5		289.8	573.2	643.1
2011-01-12	1900-01-11 15:00:00	664.5	752.3	149.5	719.1	809.1		238.3		432.4		257.7	758.5	619.2
2011-01-12	1900-01-11 15:10:00	740.5	729.8	137.3	694.2	783.3		109.6		340.5		283.2	656.6	592.4
2011-01-12	1900-01-11 15:20:00	653.8	704.9	163	669.3	602.2		143.9		337.5		247.3	638.5	565.6
2011-01-12	1900-01-11 15:30:00	415.7	679.1	275.7	642.7	710.3		158.1		319.5		208.4	625	536.4
2011-01-12	1900-01-11 15:40:00	170.5	651	247.4	614.6	632.9		423		250.9		234.9	598.5	506.7
2011-01-12	1900-01-11 15:50:00	394.9	621.8	158.5	582.7	591.1		616.5		346.9		206.2	648.7	477.1
2011-01-12	1900-01-11 16:00:00	396.5	590.3	279.2	551.2	550.7		640.4		217.9		204.8	625.9	414.4
2011-01-12	1900-01-11 16:10:00	217.2	558.5	114.9	517.6	525.8		589.9		238.4		204.6	612.6	412.4
2011-01-12	1900-01-11 16:20:00	283.3	524.2	100.4	484.2	361.7		457.8		183.9		194	565.1	380.8
2011-01-12	1900-01-11 16:30:00	335.7	490.4	134.3	448.3	229.9		484		186.5		156.3	534.7	325.9
2011-01-12	1900-01-11 16:40:00	87.78	454.6	119	410	362.3		443.1		168.5		132.3	490.4	305.5
2011-01-12	1900-01-11 16:50:00	95.61	419.8	403.1	373	233.8		238.5		155.2		117.1	455	239.6
2011-01-12	1900-01-11 17:00:00	124.9	382.8	348.1	335.7	269		254.2		122.2		97.47	404	242.6
2011-01-12	1900-01-11 17:10:00	88.46	345.1	307.6	294.4	185		123.3		95.16		63.54	355.5	188.5
2011-01-12	1900-01-11 17:20:00	67.61	308.8	131.4	255.4	57.7		140.7		74.44		62.68	311.3	144.8
2011-01-12	1900-01-11 17:30:00	55.98	267.7	178.3	212.3	46.39		233.1		71.49		53.45	258.7	144.8
2011-01-12	1900-01-11 17:40:00	58.91	219.3	156.4	164.8	45.11		161.3		64.69		37.53	206.7	80.38
2011-01-12	1900-01-11 17:50:00	41	171.4	97.51	121.9	16.33		125.8		50.2		33.6	142.2	46.14
2011-01-12	1900-01-11 18:00:00	70.51	126.3	108.3	86.8	9.731		132.9		50.57		25.17	60.28	18.27
2011-01-12	1900-01-11 18:10:00	52.94	85.77	67.59	54.32	4.362		94.06		40.22		17.86	24.89	10.18
2011-01-12	1900-01-11 18:20:00	30.83	49.59	65.8	15.39	0		44.68		32.32		11.48	12.1	4.591
2011-01-12	1900-01-11 18:30:00	7.857	22.61	25.01	5.025	0		28.46		28.37		6.898	5.961	0.502
2011-01-12	1900-01-11 18:40:00	0.685	6.007	8.725	0.022	0		15.89		23.93		2.444	0.685	0
2011-01-12	1900-01-11 18:50:00	0	0.89	1.873	0	0		5.208		15.46		0	0	0
2011-01-12	1900-01-11 19:00:00	0	0	0.685	0	0		0.022		10.14		0	0	0
2011-01-12	1900-01-11 19:10:00	0	0	0	0	0		0		3.609		0	0	0
2011-01-12	1900-01-11 19:20:00	0	0	0	0	0		0		0		0	0	0
2011-01-12	1900-01-11 19:30:00	0.022	0	0	0	0		0		0		0	0	0
2011-01-12	1900-01-11 19:40:00	0	0	0	0	0		0		0		0	0	0
2011-01-12	1900-01-11 19:50:00	0	0	0	0	0		0		0		0	0	0
2011-01-12	1900-01-11 20:00:00	0	0	0	0	0		0		0		0	0	0
2011-01-12	1900-01-11 20:10:00	0	0	0	0	0		0		0		0	0	0
2011-01-12	1900-01-11 20:20:00	0	0	0	0	0		0		0		0	0	0
2011-01-12	1900-01-11 20:30:00	0	0	0	0	0		0		0		0	0	0
2011-01-12	1900-01-11 20:40:00	0.022	0	0	0	0		0		0		0	0	0
2011-01-12	1900-01-11 20:50:00	0	0	0	0	0		0		0		0	0	0
2011-01-12	1900-01-11 21:00:00	0	0	0	0	0		0		0		0	0	0
2011-01-12	1900-01-11 21:10:00	0	0	0	0	0		0		0		0	0	0
2011-01-12	1900-01-11 21:20:00	0	0	0	0	0		0		0		0	0	0
2011-01-12	1900-01-11 21:30:00	0	0.045	0	0	0		0		0		0	0	0
2011-01-12	1900-01-11 21:40:00	0	0	0	0	0		0		0		0	0	0
2011-01-12	1900-01-11 21:50:00	0	0	0	0	0		0		0		0	0	0
2011-01-12	1900-01-11 22:00:00	0	0	0	0	0		0		0		0	0	0
2011-01-12	1900-01-11 22:10:00	0.022	0	0	0	0		0		0		0	0	0
2011-01-12	1900-01-11 22:20:00	0	0	0	0	0		0		0		0	0	0
2011-01-12	1900-01-11 22:30:00	0	0	0	0	0		0		0		0	0	0
2011-01-12	1900-01-11 22:40:00	0	0	0	0	0		0		0		0	0	0
2011-01-12	1900-01-11 22:50:00	0	0	0	0	0		0		0		0	0	0
2011-01-12	1900-01-11 23:00:00	0	0	0	0	0		0		0		0	0	0
2011-01-12	1900-01-11 23:10:00	0	0	0	0	0		0		0		0	0	0
2011-01-12	1900-01-11 23:20:00	0	0	0	0	0		0		0		0	0	0
2011-01-12	1900-01-11 23:30:00	0.022	0	0	0	0		0		0		0	0	0
2011-01-12	1900-01-11 23:40:00	0	0	0	0	0		0		0		0	0	0
2011-01-12	1900-01-11 23:50:00	0	0	0	0	0		0		0		0	0	0
2011-01-13	1900-01-12	0	0	0	0	0		0		0		0	0	0
2011-01-13	1900-01-12 00:10:00	0	0	0	0	0		0		0		0	0	0
2011-01-13	1900-01-12 00:20:00	0	0	0	0	0		0		0		0	0	0
2011-01-13	1900-01-12 00:30:00	0	0	0	0	0		0		0		0	0	0
2011-01-13	1900-01-12 00:40:00	0	0	0	0	0		0		0		0	0	0
2011-01-13	1900-01-12 00:50:00	0	0	0	0	0		0		0		0	0	0
2011-01-13	1900-01-12 01:00:00	0	0	0	0	0		0		0		0	0	0
2011-01-13	1900-01-12 01:10:00	0	0	0	0	0		0		0		0	0	0
2011-01-13	1900-01-12 01:20:00	0	0	0	0	0		0		0		0	0	0	0
2011-01-13	1900-01-12 01:30:00	0	0	0	0	0		0		0		0	0	0
2011-01-13	1900-01-12 01:40:00	0	0	0	0	0		0		0		0	0	0	0
2011-01-13	1900-01-12 01:50:00	0	0	0	0	0		0		0		0	0	0	0
2011-01-13	1900-01-12 02:00:00	0	0	0	0	0		0		0		0	0	0
2011-01-13	1900-01-12 02:10:00	0	0	0	0	0		0		0		0	0	0	0
2011-01-13	1900-01-12 02:20:00	0	0	0	0	0		0		0		0	0	0
2011-01-13	1900-01-12 02:30:00	0	0	0	0	0		0		0		0	0	0	0
2011-01-13	1900-01-12 02:40:00	0	0	0	0	0		0		0		0	0	0	0
2011-01-13	1900-01-12 02:50:00	0	0	0	0	0		0		0		0	0	0
2011-01-13	1900-01-12 03:00:00	0	0	0	0	0		0		0		0	0	0	0
2011-01-13	1900-01-12 03:10:00	0	0	0	0	0		0		0		0	0	0
2011-01-13	1900-01-12 03:20:00	0	0	0	0	0		0		0		0	0	0	0
2011-01-13	1900-01-12 03:30:00	0	0	0	0	0		0		0		0	0	0	0
2011-01-13	1900-01-12 03:40:00	0	0	0	0	0		0		0		0	0	0
2011-01-13	1900-01-12 03:50:00	0	0	0	0	0		0		0		0	0	0	0
2011-01-13	1900-01-12 04:00:00	0	0	0	0	0		0		0		0	0	0
2011-01-13	1900-01-12 04:10:00	0	0	0	0	0		0		0		0	0	0	0
2011-01-13	1900-01-12 04:20:00	0	0	0	0	0		0		0		0	0	0	0
2011-01-13	1900-01-12 04:30:00	0	0	0	0	0		0		0		0	0	0
2011-01-13	1900-01-12 04:40:00	0	0	0	0	0		0		0		0	0	0	0
2011-01-13	1900-01-12 04:50:00	0	0	0	0	0		0		0		0	0	0
2011-01-13	1900-01-12 05:00:00	0	0	0	0	0		0		0		0	0	0	0
2011-01-13	1900-01-12 05:10:00	0	0	0	0	0		0		0		0	0	0	0
2011-01-13	1900-01-12 05:20:00	0	0	0	0	0		0		0		0	0	0
2011-01-13	1900-01-12 05:30:00	0	0.045	0	0	0		0		0		0	0	0	0
2011-01-13	1900-01-12 05:40:00	0.022	0	0	0	0		0		0		0	0	0
2011-01-13	1900-01-12 05:50:00	0	0	0	0	0		0		0		0	0	0	0
2011-01-13	1900-01-12 06:00:00	0	0	0	0	0		0		0		0	0	0	0
2011-01-13	1900-01-12 06:10:00	0	0	0	0	0		0		0		0	0	0
2011-01-13	1900-01-12 06:20:00	0	0	0	0	0		0		0		0	0	0	0
2011-01-13	1900-01-12 06:30:00	0	0	0	0	0		0		0		0	0	0
2011-01-13	1900-01-12 06:40:00	0	0	0	0	0		0		0		0	0	0	0
2011-01-13	1900-01-12 06:50:00	0	0	0	0	0		0		0		0	0	0.616	1.256
2011-01-13	1900-01-12 07:00:00	0	0	0	0	4.385		0		0		0	0	5.916
2011-01-13	1900-01-12 07:10:00	3.243	0	0	1.37	11.8		0		0		0	3.586	14.41	12.97
2011-01-13	1900-01-12 07:20:00	8.588	3.015	1.416	7.263	28.5		0		0		0	15.96	42.87
2011-01-13	1900-01-12 07:30:00	16.28	10.41	7.698	14.36	62.54		1.005		0		0	35.45	81.32	29.42
2011-01-13	1900-01-12 07:40:00	28.66	20.17	17.97	30.24	94.45		7.401		0		0.662	67.27	114.6	49.63
2011-01-13	1900-01-12 07:50:00	44.49	42.25	36	34.56	136.5		16.81		0.548		5.893	84.76	149.7
2011-01-13	1900-01-12 08:00:00	87.07	75.12	69.14	28.09	184.1		36.34		5.527		7.835	100	186.5	84.9
2011-01-13	1900-01-12 08:10:00	143.5	114.4	107.3	81.45	228.8		70.37		9.845		8.794	125.9	222
2011-01-13	1900-01-12 08:20:00	207.2	163	164.4	152.2	273.4		114.1		18.47		12.99	155.7	257.7	109.6
2011-01-13	1900-01-12 08:30:00	253.9	210.2	130.3	174.1	311		127		24.05		18.09	187.1	294.3	203.5
2011-01-13	1900-01-12 08:40:00	294.9	256.8	124.9	230.1	347.7		159.1		32.55		20.71	220.5	330.3
2011-01-13	1900-01-12 08:50:00	335.4	298.6	168.4	132.1	388.3		136		35.33		29.87	255.6	364.2	255
2011-01-13	1900-01-12 09:00:00	375.9	336.8	296.7	174.8	426.8		281.8		51.48		42.25	282.8	397.7
2011-01-13	1900-01-12 09:10:00	412.7	375.2	345.4	367.6	463.7		312.6		57.42		61.67	315.2	432.2	312
2011-01-13	1900-01-12 09:20:00	450.7	411.9	380.1	400	499.9		262.9		59.41		101.3	348.4	463.7	317.5
2011-01-13	1900-01-12 09:30:00	484.7	446.3	418.1	530.9	536		267.9		75.24		68.39	390.9	496.3
2011-01-13	1900-01-12 09:40:00	518.8	481.8	453.3	490.7	571.4		288.2		74.3		110.2	420.2	528.3	355.2
2011-01-13	1900-01-12 09:50:00	552.6	517.2	488.4	541.1	605.1		405.1		92.19		143.7	462.5	557.9
2011-01-13	1900-01-12 10:00:00	585.6	550.5	521.1	466.5	637.1		471.3		117.1		106.7	494.5	587.2	584.7
2011-01-13	1900-01-12 10:10:00	616.8	582.8	553.9	547.3	666.5		549.5		162.4		127	515.9	614.9	585.7
2011-01-13	1900-01-12 10:20:00	646.1	613.9	583.3	491.4	693.6		584.6		194		133.4	539.8	640.8
2011-01-13	1900-01-12 10:30:00	675.1	643	617.9	633.4	721.2		618.4		248		172.4	577.1	664.7	643.4
2011-01-13	1900-01-12 10:40:00	702.7	671.2	651.4	649.6	746.3		646.9		302.9		235.9	605	688.5
2011-01-13	1900-01-12 10:50:00	729.7	697.6	691.7	699.6	769.4		687.1		549.3		253.2	622.8	709.4	651.2
2011-01-13	1900-01-12 11:00:00	751.3	722.7	741.7	724.2	788.2		703.1		672.4		312.1	654.2	729.4	737.9
2011-01-13	1900-01-12 11:10:00	773	747.1	795.3	753.1	809.7		728.2		697		346.5	672.2	746.6
2011-01-13	1900-01-12 11:20:00	791.2	768.4	585.2	646.7	823.2		752.5		727.7		266.3	693.1	763.6	800.3
2011-01-13	1900-01-12 11:30:00	811.2	787.5	375.7	608.4	838.5		774.9		754.8		311.6	710.4	776.1
2011-01-13	1900-01-12 11:40:00	830.2	808.3	857	745.2	854.1		793.7		779.5		224.4	734.4	787.6	805.4
2011-01-13	1900-01-12 11:50:00	844.2	824.8	733.9	821.6	865.4		811.2		804.1		220.9	747.9	795.2	810.8
2011-01-13	1900-01-12 12:00:00	857.6	839.9	857.1	813.7	873.7		830.1		825.5		303.4	760.1	804.2
2011-01-13	1900-01-12 12:10:00	868.6	853.6	877.4	718.4	881.9		850.4		847.1		318.5	768.7	812	777.1
2011-01-13	1900-01-12 12:20:00	878	865.8	777.5	609.3	887		873.1		864.4		665.3	774.2	817.6
2011-01-13	1900-01-12 12:30:00	885.8	874	472.8	634.8	889.6		932.3		880.8		363.3	785.9	818.5	834.5
2011-01-13	1900-01-12 12:40:00	889.4	882.1	470.2	753.2	888.6		602.6		893.9		625.7	796.7	825.1	828.3
2011-01-13	1900-01-12 12:50:00	889.9	887.9	267.7	836.1	839.3		653.4		905.7		506.3	801.6	817.8
2011-01-13	1900-01-12 13:00:00	855.6	891.3	369.2	850	882.1		164.4		915.1		720.4	804.4	791.2	811.9
2011-01-13	1900-01-12 13:10:00	881.1	891.7	323.6	791.2	877.2		165.4		923.2		322	789.5	804.2
2011-01-13	1900-01-12 13:20:00	877.6	852.7	944.6	636.2	871		227.5		929		490.6	802.8	796.5	824.6
2011-01-13	1900-01-12 13:30:00	870.5	884.7	702.3	839.6	860.4		415.2		932.5		395.6	799.3	792.1	805.4
2011-01-13	1900-01-12 13:40:00	858.7	877.6	249.6	861.1	850.6		745		905.9		819.3	794.7	785.1
2011-01-13	1900-01-12 13:50:00	848.1	871.3	765.3	849.6	836.6		303.4		925		403.3	792.7	771.8	782.8
2011-01-13	1900-01-12 14:00:00	832.9	861	737.5	823.2	819.8		226.3		930.7		409.1	779	754.6
2011-01-13	1900-01-12 14:10:00	819.2	850.8	481.8	813.6	799.5		386.3		924.6		457.3	767.8	738.9	756
2011-01-13	1900-01-12 14:20:00	802.9	836.1	626.8	797.3	778.6		572.4		917.7		663.2	751.6	723	724.3
2011-01-13	1900-01-12 14:30:00	785.9	822.7	355.7	774.2	761		484.4		907.6		567.5	734	700.9
2011-01-13	1900-01-12 14:40:00	766.2	801.1	434.2	731.2	736.7		202.5		897		339.7	718.3	679.9	689.1
2011-01-13	1900-01-12 14:50:00	745.2	781.5	328.4	688.6	709		168.6		881.6		398.3	698.1	651.2
2011-01-13	1900-01-12 15:00:00	721.5	759.5	760.6	638.7	677.4		259		864.3		458.4	675	627.5	674
2011-01-13	1900-01-12 15:10:00	694.6	735.7	718.2	581.7	651.8		339		846.6		400.6	654.5	602.9
2011-01-13	1900-01-12 15:20:00	666.1	711.3	417.2	625	615		237.9		822.2		401.8	629.5	573.7	628.9
2011-01-13	1900-01-12 15:30:00	637	684.7	609.3	584.4	579.9		443.3		803.1		471.7	604.4	545.1	546.3
2011-01-13	1900-01-12 15:40:00	606.1	656.7	106.4	540.9	552.4		231.1		774		547.2	575.5	517.5
2011-01-13	1900-01-12 15:50:00	576.5	627.9	139.4	425.8	516.1		241.4		748.1		584.9	548	486	284.8
2011-01-13	1900-01-12 16:00:00	543.4	596.4	336.4	381.3	479.3		308.2		720.2		521.7	517.7	451.1	320.8
2011-01-13	1900-01-12 16:10:00	510.4	564.8	463.7	391.9	440.3		259.9		692.6		450.9	490.2	420.2
2011-01-13	1900-01-12 16:20:00	472.5	528.9	233.5	409.4	403		194		663.6		298.5	467.7	385.1	380.8
2011-01-13	1900-01-12 16:30:00	435.2	496.7	444.8	386.5	367.8		157.1		630.1		442.1	436.6	348.9
2011-01-13	1900-01-12 16:40:00	398.1	460.1	242	273	327.6		133.2		590.9		409.2	388	313.1	146.8
2011-01-13	1900-01-12 16:50:00	360.9	424.4	234.2	300.9	290.6		142.6		561		365.7	264.9	277.7	171.5
2011-01-13	1900-01-12 17:00:00	321.2	388.3	306.8	221.8	252		119.6		521.9		309.8	303.4	241.4
2011-01-13	1900-01-12 17:10:00	283.2	352.2	301.9	244.4	211.5		106.1		487.8		216.8	266.5	205.5	125.2
2011-01-13	1900-01-12 17:20:00	239.4	312.2	149	154.8	166.5		58.72		450.8		187.1	231.9	170.5
2011-01-13	1900-01-12 17:30:00	193.6	272	93.06	92.42	122.8		67.38		412.8		108.4	165.9	136.6	88.58
2011-01-13	1900-01-12 17:40:00	145.6	224.9	68.89	98.49	82.64		146.6		367.7		56.8	153.3	104.5	64.66
2011-01-13	1900-01-12 17:50:00	103.6	176.8	66.76	107.7	49.18		67.84		330.5		72.66	119	76.56
2011-01-13	1900-01-12 18:00:00	66.38	129	54.59	73.57	19.41		29.05		288.8		77.16	82.96	49.45	47.05
2011-01-13	1900-01-12 18:10:00	36.22	85.5	37.39	33.25	7.857		31.52		244.2		39.83	43.94	23.93
2011-01-13	1900-01-12 18:20:00	17.58	47.76	24.07	16.72	0.913		32.07		194.4		41.13	22.77	7.423	9.959
2011-01-13	1900-01-12 18:30:00	6.258	22.59	18	10.23	0		40.36		144.2		28.25	8.086	1.233	0.137
2011-01-13	1900-01-12 18:40:00	0.685	7.332	6.738	3.289	0		18.61		97.03		11.35	1.621	0
2011-01-13	1900-01-12 18:50:00	0	1.256	1.05	0	0		6.898		58.5		3.974	0	0	0
2011-01-13	1900-01-12 19:00:00	0	0	0	0	0		0		37.02		0	0	0
2011-01-13	1900-01-12 19:10:00	0	0	0	0	0		0		15.09		0	0	0	0
2011-01-13	1900-01-12 19:20:00	0	0.022	0	0	0		0		5.505		0	0	0	0
2011-01-13	1900-01-12 19:30:00	0	0	0	0	0		0		0.068		0	0	0
2011-01-13	1900-01-12 19:40:00	0.022	0	0	0	0		0		0		0	0	0	0
2011-01-13	1900-01-12 19:50:00	0	0	0	0	0		0		0		0	0	0
2011-01-13	1900-01-12 20:00:00	0	0	0	0	0		0		0		0	0	0	0
2011-01-13	1900-01-12 20:10:00	0	0	0	0	0		0		0		0	0	0
2011-01-13	1900-01-12 20:20:00	0	0	0	0	0		0		0		0	0	0	0
2011-01-13	1900-01-12 20:30:00	0	0	0	0	0		0		0		0	0	0	0
2011-01-13	1900-01-12 20:40:00	0	0	0	0	0		0		0		0	0	0
2011-01-13	1900-01-12 20:50:00	0	0	0	0	0		0		0		0	0	0	0
2011-01-13	1900-01-12 21:00:00	0	0	0	0	0		0		0		0	0	0	0
2011-01-13	1900-01-12 21:10:00	0	0	0	0	0		0		0		0	0	0
2011-01-13	1900-01-12 21:20:00	0	0	0	0	0		0		0		0	0	0	0
2011-01-13	1900-01-12 21:30:00	0	0	0	0	0		0		0		0	0	0
2011-01-13	1900-01-12 21:40:00	0	0	0	0	0		0		0		0	0	0	0
2011-01-13	1900-01-12 21:50:00	0	0	0	0	0		0		0		0	0	0	0
2011-01-13	1900-01-12 22:00:00	0	0	0	0	0		0		0		0	0	0
2011-01-13	1900-01-12 22:10:00	0	0	0	0	0		0		0		0	0	0	0
2011-01-13	1900-01-12 22:20:00	0	0	0	0	0		0		0		0	0	0
2011-01-13	1900-01-12 22:30:00	0	0	0	0	0		0		0		0	0	0	0
2011-01-13	1900-01-12 22:40:00	0	0	0	0	0		0		0		0	0	0	0
2011-01-13	1900-01-12 22:50:00	0	0	0	0	0		0		0		0	0	0
2011-01-13	1900-01-12 23:00:00	0	0	0	0	0		0		0		0	0	0	0
2011-01-13	1900-01-12 23:10:00	0	0	0	0	0		0		0		0	0	0
2011-01-13	1900-01-12 23:20:00	0	0	0	0	0		0		0		0	0	0	0
2011-01-13	1900-01-12 23:30:00	0	0	0	0	0		0		0		0	0	0	0
2011-01-13	1900-01-12 23:40:00	0	0	0	0	0		0		0		0	0	0
2011-01-13	1900-01-12 23:50:00	0	0	0	0	0		0		0		0	0	0	0
2011-01-14	1900-01-13	0	0	0	0	0		0		0		0	0	0
2011-01-14	1900-01-13 00:10:00	0.022	0	0	0	0		0		0		0	0	0	0
2011-01-14	1900-01-13 00:20:00	0	0	0	0	0		0		0		0	0	0
2011-01-14	1900-01-13 00:30:00	0	0	0	0	0		0		0		0	0	0	0
2011-01-14	1900-01-13 00:40:00	0	0	0	0	0		0		0		0	0	0	0
2011-01-14	1900-01-13 00:50:00	0	0	0	0	0		0		0		0	0	0
2011-01-14	1900-01-13 01:00:00	0	0	0	0	0		0		0		0	0	0	0
2011-01-14	1900-01-13 01:10:00	0	0	0	0	0		0		0		0	0	0
2011-01-14	1900-01-13 01:20:00	0	0	0	0	0		0		0		0	0	0	0
2011-01-14	1900-01-13 01:30:00	0.022	0	0	0	0		0		0		0	0	0	0
2011-01-14	1900-01-13 01:40:00	0	0	0	0	0		0		0		0	0	0
2011-01-14	1900-01-13 01:50:00	0	0	0	0	0		0		0		0	0	0	0
2011-01-14	1900-01-13 02:00:00	0	0.022	0	0	0		0		0		0	0	0
2011-01-14	1900-01-13 02:10:00	0	0	0	0	0		0		0		0	0	0	0
2011-01-14	1900-01-13 02:20:00	0	0	0	0	0		0		0		0	0	0
2011-01-14	1900-01-13 02:30:00	0	0	0	0	0		0		0		0	0	0	0
2011-01-14	1900-01-13 02:40:00	0	0	0	0	0		0		0		0	0	0	0
2011-01-14	1900-01-13 02:50:00	0	0	0	0	0		0		0		0	0	0	0
2011-01-14	1900-01-13 03:00:00	0	0	0	0	0		0		0		0	0	0
2011-01-14	1900-01-13 03:10:00	0	0	0	0	0		0		0		0	0	0	0
2011-01-14	1900-01-13 03:20:00	0	0	0	0	0		0		0		0	0	0
2011-01-14	1900-01-13 03:30:00	0	0	0	0	0		0		0		0	0	0	0
2011-01-14	1900-01-13 03:40:00	0	0	0	0	0		0		0		0	0	0	0
2011-01-14	1900-01-13 03:50:00	0	0	0	0	0		0		0		0	0	0
2011-01-14	1900-01-13 04:00:00	0	0	0	0	0		0		0		0	0	0	0
2011-01-14	1900-01-13 04:10:00	0	0	0	0	0		0		0		0	0	0
2011-01-14	1900-01-13 04:20:00	0	0	0	0	0		0		0		0	0	0	0
2011-01-14	1900-01-13 04:30:00	0	0	0	0	0		0		0		0	0	0	0
2011-01-14	1900-01-13 04:40:00	0	0	0	0	0		0		0		0	0	0
2011-01-14	1900-01-13 04:50:00	0	0	0	0	0		0		0		0	0	0	0
2011-01-14	1900-01-13 05:00:00	0	0	0	0	0		0		0		0	0	0
2011-01-14	1900-01-13 05:10:00	0	0	0	0	0		0		0		0	0	0	0
2011-01-14	1900-01-13 05:20:00	0	0	0	0	0		0		0		0	0	0	0
2011-01-14	1900-01-13 05:30:00	0	0	0	0	0		0		0		0	0	0
2011-01-14	1900-01-13 05:40:00	0	0	0	0	0		0		0		0	0	0	0
2011-01-14	1900-01-13 05:50:00	0	0	0	0	0		0		0		0	0	0
2011-01-14	1900-01-13 06:00:00	0	0	0	0	0		0		0		0	0	0	0
2011-01-14	1900-01-13 06:10:00	0	0	0	0	0		0		0		0	0	0
2011-01-14	1900-01-13 06:20:00	0	0	0	0	0		0		0		0	0	0	0
2011-01-14	1900-01-13 06:30:00	0	0	0	0	0		0		0		0	0	0	0
2011-01-14	1900-01-13 06:40:00	0	0	0	0	0		0		0		0	0	0
2011-01-14	1900-01-13 06:50:00	0	0	0	0	0		0		0		0	0	0.571	0.936
2011-01-14	1900-01-13 07:00:00	0	0	0	0	4.796		0		0		0	0	6.51	13.77
2011-01-14	1900-01-13 07:10:00	2.01	0	0	1.37	15.83		0		0		0	3.517	21.35
2011-01-14	1900-01-13 07:20:00	8.428	4.134	2.558	9.708	33.19		0		0		0.982	12.76	48.95	55.46
2011-01-14	1900-01-13 07:30:00	18.09	11.78	8.657	22.97	61.46		2.558		0		7.172	24.39	79.33
2011-01-14	1900-01-13 07:40:00	37.21	22.43	18.82	34.3	95.57		12.72		0		18.52	39.03	113.6	110.1
2011-01-14	1900-01-13 07:50:00	76.2	48.28	31.72	48.67	135.7		26.54		0.936		42.48	65.96	151.7	168.2
2011-01-14	1900-01-13 08:00:00	96.19	83.55	60.41	98.86	179.7		52.69		7.743		80.22	97.99	187.2
2011-01-14	1900-01-13 08:10:00	154.6	124.3	97.42	136.1	224.9		86.61		14.91		131.6	125.2	223.6	224.7
2011-01-14	1900-01-13 08:20:00	200.4	169.5	135.3	179.1	267.6		124.6		47.53		182	156.9	259.6
2011-01-14	1900-01-13 08:30:00	249.1	217.2	178.4	224.4	305.6		166.7		75.12		225.6	189.2	296	285.8
2011-01-14	1900-01-13 08:40:00	290.5	264	224.4	286.9	342.4		208.5		75.06		105.3	220.6	332.6	346
2011-01-14	1900-01-13 08:50:00	328.7	303.8	269.8	277.1	380.7		252.7		135.2		148	255.1	370.2
2011-01-14	1900-01-13 09:00:00	366.6	340.5	307.2	242.3	417.6		291.6		226		289.6	290.8	406.9	407
2011-01-14	1900-01-13 09:10:00	402.9	382.3	343.3	247.9	453.4		330.3		255		362.1	327.9	441.4
2011-01-14	1900-01-13 09:20:00	438.5	414.7	380.4	419.9	489.2		368.1		309.1		398.9	356.5	472.7	463.9
2011-01-14	1900-01-13 09:30:00	474.1	451.3	416.6	452.1	524.3		404.7		349.3		435.9	384.6	505.6	519.8
2011-01-14	1900-01-13 09:40:00	506.9	487.4	452.5	485.1	557.6		440.1		394.4		473.6	420.6	539.4
2011-01-14	1900-01-13 09:50:00	540.6	515.5	485.7	522.4	589.3		475.8		428.3		506.5	456	569.5	572.3
2011-01-14	1900-01-13 10:00:00	573.4	557.4	519	556.2	622.2		511.7		467.5		541.7	482.7	594.1
2011-01-14	1900-01-13 10:10:00	605.4	584.4	551.1	648	658.2		545.3		505.6		592.8	509	625.1	620.4
2011-01-14	1900-01-13 10:20:00	635.4	619.9	582.4	631.4	702.7		579		544.5		557.4	535.6	650.4	662.1
2011-01-14	1900-01-13 10:30:00	663.2	648.8	613.5	462.9	713.1		612.1		581.1		413.1	553.9	674.1
2011-01-14	1900-01-13 10:40:00	690	663.7	643.4	398.2	743.2		643.4		615.2		685.9	579.1	699.5	701.6
2011-01-14	1900-01-13 10:50:00	715.7	684	669.7	613	775.1		671.8		631.4		708.3	611.5	722.2
2011-01-14	1900-01-13 11:00:00	740.9	715.1	695.3	742.5	746.1		700.1		679		728.5	634.3	745.4	734.5
2011-01-14	1900-01-13 11:10:00	764	753.8	720.9	750.2	759.6		724.2		709.3		750.7	661	764.2
2011-01-14	1900-01-13 11:20:00	783.6	777.8	744.3	722.3	819.7		748.4		737.7		770.4	713.3	778.9	766.5
2011-01-14	1900-01-13 11:30:00	801.2	801	766.3	783.6	834.4		771.3		764.4		769.2	741.2	797.6	791.9
2011-01-14	1900-01-13 11:40:00	818.6	820.5	785.6	801.3	851.8		791.4		788.5		549.5	736	812
2011-01-14	1900-01-13 11:50:00	833.6	840.1	806.3	820.4	865.4		810.8		809.4		568.5	773.1	852.7	813.6
2011-01-14	1900-01-13 12:00:00	847.2	861.2	822.4	833.6	872.9		828		830.9		694.1	766.2	950.3	827.8
2011-01-14	1900-01-13 12:10:00	857.8	860	836.1	845.7	880.7		843.1		851.8		689.3	813.4	825.6
2011-01-14	1900-01-13 12:20:00	864.8	830.8	815.4	857	884.2		855.9		873.4		756.1	836.4	602.4	836.3
2011-01-14	1900-01-13 12:30:00	872.7	700.5	858.4	863	887.8		868.5		889.6		1017	829.6	706.4
2011-01-14	1900-01-13 12:40:00	875.2	779.3	908.6	868.3	894.5		876.9		904.3		643.4	844.2	851.8	837.1
2011-01-14	1900-01-13 12:50:00	879.3	837.5	759.5	869	859.1		890.2		915.8		517.5	843.9	840.7	831.7
2011-01-14	1900-01-13 13:00:00	860.1	769.1	831.2	871.4	897.5		895		930.1		747.3	847.7	816.7
2011-01-14	1900-01-13 13:10:00	868.3	899	631.8	838.8	892.1		900.9		938.2		870.5	833.8	827.1	821.8
2011-01-14	1900-01-13 13:20:00	881.1	858.9	738.3	864.9	875.3		900		939.5		872.6	846.3	817.8
2011-01-14	1900-01-13 13:30:00	876.9	881.6	953.6	860.5	868.6		871.2		946.5		887.2	839.8	812.1	815.4
2011-01-14	1900-01-13 13:40:00	865.4	882.5	949.3	859.8	847.9		890.5		934.1		882.8	832	800.7	797.1
2011-01-14	1900-01-13 13:50:00	850.8	858.2	473.5	848.7	837.3		900.2		916.2		872.5	821.3	787.1
2011-01-14	1900-01-13 14:00:00	835.3	865.7	450.7	839.3	816.6		929		937.6		869.3	814.3	771	774.5
2011-01-14	1900-01-13 14:10:00	826.8	855.8	694.2	830.8	799.5		885.4		934.6		813.9	805.8	753.1	742.9
2011-01-14	1900-01-13 14:20:00	807.8	848	953.1	823.9	768		924.3		922.3		867.1	798.4	731.8
2011-01-14	1900-01-13 14:30:00	789.3	833.1	904.4	825.5	742.9		915.3		912		885.1	771.3	714.2	706
2011-01-14	1900-01-13 14:40:00	774.9	814.4	873	806.3	733.7		889.9		897.6		568.4	605.4	690.6
2011-01-14	1900-01-13 14:50:00	749.5	784.8	877.5	603.9	711.3		882.1		883.1		620.1	767.8	669.2	667.1
2011-01-14	1900-01-13 15:00:00	721.4	761.1	846.3	472	684.1		923.7		867.5		504.6	731.8	647.2
2011-01-14	1900-01-13 15:10:00	702.8	736.4	620.4	485.7	650.9		802		849.2		495.1	699.4	621.6	621.2
2011-01-14	1900-01-13 15:20:00	678.3	713.2	674.5	499.6	620.1		863.5		833.7		733.1	589	589.2	572.2
2011-01-14	1900-01-13 15:30:00	648.9	686.4	661	227.9	587.1		822.6		805.9		705.6	653.8	560.3
2011-01-14	1900-01-13 15:40:00	612.2	657.9	357.5	186.6	554.5		718		784		611.7	619	531.4	520
2011-01-14	1900-01-13 15:50:00	581.3	636.4	606.2	313.3	521.2		238.8		758.3		639.2	583.6	497.8
2011-01-14	1900-01-13 16:00:00	556.5	609.5	651.3	334.5	489.2		568.5		734.7		587.4	554	466.6	464.5
2011-01-14	1900-01-13 16:10:00	516.5	568.7	521.8	268.3	451.8		312.9		702.1		547.8	522.1	433	406
2011-01-14	1900-01-13 16:20:00	483.2	536.4	596.4	199.2	414		161.4		663.6		504.6	489.8	396
2011-01-14	1900-01-13 16:30:00	445	479.4	485.4	140.7	381.1		147.7		632.9		478.8	450.6	359.7	345.3
2011-01-14	1900-01-13 16:40:00	408.2	448.6	355.8	181.3	342.7		259.2		603.6		432.6	401.9	322
2011-01-14	1900-01-13 16:50:00	369.2	426.3	446.5	229.5	309.2		371.4		564.2		411.6	363.1	286.2	265.7
2011-01-14	1900-01-13 17:00:00	334.7	388.5	364.6	344.8	268.6		168.1		524.8		385.5	318.1	168.3	200
2011-01-14	1900-01-13 17:10:00	293.4	351.1	204.7	329	227.7		85.15		491.1		342.3	277.9	208.5
2011-01-14	1900-01-13 17:20:00	251.3	221.1	333.8	270.3	183.6		74.85		448.4		290.2	236	156.5	163.5
2011-01-14	1900-01-13 17:30:00	202.2	210.9	282.2	212.1	134.4		76.4		411.6		259.4	198.8	118.5
2011-01-14	1900-01-13 17:40:00	153	188.3	228.5	165.4	93.01		56.33		374.8		189.5	159	80.68	84.47
2011-01-14	1900-01-13 17:50:00	107.4	184.8	178.6	116.2	56.87		30.81		317.6		163.5	123	72.06	50.8
2011-01-14	1900-01-13 18:00:00	70.17	150.1	135.1	79.49	22.02		24.25		130.8		119.2	88.42	75.83
2011-01-14	1900-01-13 18:10:00	37.71	64.89	94.34	48.54	9.068		16.72		165.4		73.43	56.42	36	18.38
2011-01-14	1900-01-13 18:20:00	18.91	38.46	59.71	26.58	1.37		14.13		182.4		33.87	27.95	8.428
2011-01-14	1900-01-13 18:30:00	7.218	28.96	29.1	9.776	0		11.1		183.1		25.24	9.365	0.365	2.398
2011-01-14	1900-01-13 18:40:00	1.164	9.913	8.771	2.421	0		6.441		132.7		15	1.987	0	0
2011-01-14	1900-01-13 18:50:00	0	0.548	2.718	0	0		2.101		81.06		4.865	0	0
2011-01-14	1900-01-13 19:00:00	0	0	0	0	0		0		44.33		0.708	0	0	0
2011-01-14	1900-01-13 19:10:00	0	0	0	0	0		0		18.57		0	0	0
2011-01-14	1900-01-13 19:20:00	0	0	0	0	0		0		3.837		0	0	0	0
2011-01-14	1900-01-13 19:30:00	0	0	0	0	0		0		0		0	0	0	0
2011-01-14	1900-01-13 19:40:00	0	0	0	0	0		0		0		0	0	0
2011-01-14	1900-01-13 19:50:00	0	0	0	0	0		0		0		0	0	0	0
2011-01-14	1900-01-13 20:00:00	0	0	0	0	0		0		0		0	0	0	0
2011-01-14	1900-01-13 20:10:00	0	0	0	0	0		0		0		0	0	0
2011-01-14	1900-01-13 20:20:00	0	0	0	0	0		0		0		0	0	0	0
2011-01-14	1900-01-13 20:30:00	0	0	0	0	0		0		0		0	0	0
2011-01-14	1900-01-13 20:40:00	0	0	0	0	0		0		0		0	0	0	0
2011-01-14	1900-01-13 20:50:00	0	0	0	0	0		0		0		0	0	0
2011-01-14	1900-01-13 21:00:00	0	0	0	0	0		0		0		0	0	0	0
[truncated: 50,561 more rows]

## Sheet: Year 2012
Date	Time	Dera2012	HS2012	MD2012	MU2012
2012-01-01	00:00:00	0	0	0
2012-01-01	00:10:00	0	0	0
2012-01-01	00:20:00	0	0	0
2012-01-01	00:30:00	0	0	0
2012-01-01	00:40:00	0	0	0
2012-01-01	00:50:00	0	0	0
2012-01-01	01:00:00	0	0	0
2012-01-01	01:10:00	0	0	0
2012-01-01	01:20:00	0	0	0
2012-01-01	01:30:00	0	0	0
2012-01-01	01:40:00	0	0	0
2012-01-01	01:50:00	0	0	0
2012-01-01	02:00:00	0	0	0
2012-01-01	02:10:00	0	0	0
2012-01-01	02:20:00	0	0	0
2012-01-01	02:30:00	0	0	0
2012-01-01	02:40:00	0	0	0
2012-01-01	02:50:00	0	0	0
2012-01-01	03:00:00	0	0	0
2012-01-01	03:10:00	0	0	0
2012-01-01	03:20:00	0	0	0
2012-01-01	03:30:00	0	0	0
2012-01-01	03:40:00	0	0	0
2012-01-01	03:50:00	0	0	0
2012-01-01	04:00:00	0	0	0
2012-01-01	04:10:00	0	0	0
2012-01-01	04:20:00	0	0	0
2012-01-01	04:30:00	0	0	0
2012-01-01	04:40:00	0	0	0
2012-01-01	04:50:00	0	0	0
2012-01-01	05:00:00	0	0	0
2012-01-01	05:10:00	0	0	0
2012-01-01	05:20:00	0	0	0
2012-01-01	05:30:00	0	0	0
2012-01-01	05:40:00	0	0	0
2012-01-01	05:50:00	0	0	0
2012-01-01	06:00:00	0	0	0
2012-01-01	06:10:00	0	0	0
2012-01-01	06:20:00	0	0	0
2012-01-01	06:30:00	0	0	0
2012-01-01	06:40:00	0	0	0
2012-01-01	06:50:00	0	0	0
2012-01-01	07:00:00	0.274	0	0
2012-01-01	07:10:00	5.322	6.099	3.906
2012-01-01	07:20:00	12.74	18.06	16.37
2012-01-01	07:30:00	24.39	32.59	25.67
2012-01-01	07:40:00	53.77	65.17	33.51
2012-01-01	07:50:00	92.07	104	52.97
2012-01-01	08:00:00	135.2	148.6	90.75
2012-01-01	08:10:00	187.3	197.8	134.5
2012-01-01	08:20:00	233.2	247.5	183.3
2012-01-01	08:30:00	283	294.7	235.7
2012-01-01	08:40:00	326	336.6	287.9
2012-01-01	08:50:00	365.6	377	337
2012-01-01	09:00:00	405.9	418.2	378.4
2012-01-01	09:10:00	443.1	457.1	417.7
2012-01-01	09:20:00	479.5	494	456.5
2012-01-01	09:30:00	514.9	530.8	494.8
2012-01-01	09:40:00	549.5	566.9	531.9
2012-01-01	09:50:00	582.7	600.7	567.5
2012-01-01	10:00:00	615.4	633.2	603.1
2012-01-01	10:10:00	647.6	665.4	638.2
2012-01-01	10:20:00	678.5	695.7	671.1
2012-01-01	10:30:00	708.7	724.8	701.2
2012-01-01	10:40:00	735.6	750.5	731.4
2012-01-01	10:50:00	760.2	775.5	759.3
2012-01-01	11:00:00	783.8	799.4	786.7
2012-01-01	11:10:00	804.8	821.5	811.4
2012-01-01	11:20:00	824.4	841.6	833.7
2012-01-01	11:30:00	841.3	850.5	853.1
2012-01-01	11:40:00	857.2	874.1	872
2012-01-01	11:50:00	870.5	888.6	888
2012-01-01	12:00:00	883.6	900.5	901.9
2012-01-01	12:10:00	894	909.3	914.7
2012-01-01	12:20:00	902.4	918	924.3
2012-01-01	12:30:00	909.1	924.1	932
2012-01-01	12:40:00	911.7	928	937.5
2012-01-01	12:50:00	914.8	930.3	940.3
2012-01-01	13:00:00	879.8	927.8	896
2012-01-01	13:10:00	902	885.5	940.9
2012-01-01	13:20:00	907.2	920.3	936.9
2012-01-01	13:30:00	901	907.9	932.9
2012-01-01	13:40:00	891	846.1	926.5
2012-01-01	13:50:00	879.2	889.4	917.7
2012-01-01	14:00:00	865.7	871.5	907.1
2012-01-01	14:10:00	853.4	857.2	890.8
2012-01-01	14:20:00	835.3	838.8	877.1
2012-01-01	14:30:00	816.6	818.9	859
2012-01-01	14:40:00	796.4	794.2	840.8
2012-01-01	14:50:00	773.6	767.8	819.4
2012-01-01	15:00:00	746.5	744.5	794.6
2012-01-01	15:10:00	720	718.2	770.3
2012-01-01	15:20:00	689.7	691.1	744.2
2012-01-01	15:30:00	659.9	661.6	717.3
2012-01-01	15:40:00	631.8	630.3	687.2
2012-01-01	15:50:00	599.5	597.4	655
2012-01-01	16:00:00	569	562.2	621.8
2012-01-01	16:10:00	534.4	526.8	587.2
2012-01-01	16:20:00	497.6	490.6	553.1
2012-01-01	16:30:00	462.9	453.2	514.9
2012-01-01	16:40:00	424.9	414.9	477
2012-01-01	16:50:00	386.6	375.4	438
2012-01-01	17:00:00	348	335.3	396.9
2012-01-01	17:10:00	308.1	295.1	354.9
2012-01-01	17:20:00	261	253.2	314.2
2012-01-01	17:30:00	209.9	207.3	270.3
2012-01-01	17:40:00	159.4	158.4	218.3
2012-01-01	17:50:00	112.8	112.1	165.1
2012-01-01	18:00:00	74.35	70.6	116.2
2012-01-01	18:10:00	40.04	22.63	72.38
2012-01-01	18:20:00	19.82	9.091	29.1
2012-01-01	18:30:00	5.23	2.421	8.566
2012-01-01	18:40:00	0.045	0	2.946
2012-01-01	18:50:00	0	0	0
2012-01-01	19:00:00	0	0	0
2012-01-01	19:10:00	0	0	0
2012-01-01	19:20:00	0	0	0
2012-01-01	19:30:00	0	0	0
2012-01-01	19:40:00	0	0	0
2012-01-01	19:50:00	0	0	0
2012-01-01	20:00:00	0	0	0
2012-01-01	20:10:00	0	0	0
2012-01-01	20:20:00	0	0	0
2012-01-01	20:30:00	0	0	0
2012-01-01	20:40:00	0	0	0
2012-01-01	20:50:00	0	0	0
2012-01-01	21:00:00	0	0	0
2012-01-01	21:10:00	0	0	0
2012-01-01	21:20:00	0	0	0
2012-01-01	21:30:00	0	0	0
2012-01-01	21:40:00	0	0	0
2012-01-01	21:50:00	0	0	0
2012-01-01	22:00:00	0	0	0
2012-01-01	22:10:00	0	0	0
2012-01-01	22:20:00	0	0	0
2012-01-01	22:30:00	0	0	0
2012-01-01	22:40:00	0	0	0
2012-01-01	22:50:00	0	0	0
2012-01-01	23:00:00	0	0	0
2012-01-01	23:10:00	0	0	0
2012-01-01	23:20:00	0	0	0
2012-01-01	23:30:00	0	0	0
2012-01-01	23:40:00	0	0	0
2012-01-01	23:50:00	0	0	0
2012-01-02	1900-01-01	0	0	0
2012-01-02	1900-01-01 00:10:00	0	0	0
2012-01-02	1900-01-01 00:20:00	0	0	0
2012-01-02	1900-01-01 00:30:00	0	0	0
2012-01-02	1900-01-01 00:40:00	0	0	0
2012-01-02	1900-01-01 00:50:00	0	0	0
2012-01-02	1900-01-01 01:00:00	0	0	0
2012-01-02	1900-01-01 01:10:00	0	0	0
2012-01-02	1900-01-01 01:20:00	0	0	0
2012-01-02	1900-01-01 01:30:00	0	0	0
2012-01-02	1900-01-01 01:40:00	0	0	0
2012-01-02	1900-01-01 01:50:00	0	0	0
2012-01-02	1900-01-01 02:00:00	0	0	0
2012-01-02	1900-01-01 02:10:00	0	0	0
2012-01-02	1900-01-01 02:20:00	0	0	0
2012-01-02	1900-01-01 02:30:00	0	0	0
2012-01-02	1900-01-01 02:40:00	0	0	0
2012-01-02	1900-01-01 02:50:00	0	0	0
2012-01-02	1900-01-01 03:00:00	0	0	0
2012-01-02	1900-01-01 03:10:00	0	0	0
2012-01-02	1900-01-01 03:20:00	0	0	0
2012-01-02	1900-01-01 03:30:00	0	0	0
2012-01-02	1900-01-01 03:40:00	0	0	0
2012-01-02	1900-01-01 03:50:00	0	0	0
2012-01-02	1900-01-01 04:00:00	0	0	0
2012-01-02	1900-01-01 04:10:00	0	0	0
2012-01-02	1900-01-01 04:20:00	0	0	0
2012-01-02	1900-01-01 04:30:00	0	0	0
2012-01-02	1900-01-01 04:40:00	0	0	0
2012-01-02	1900-01-01 04:50:00	0	0	0
2012-01-02	1900-01-01 05:00:00	0	0	0
2012-01-02	1900-01-01 05:10:00	0	0	0
2012-01-02	1900-01-01 05:20:00	0	0	0
2012-01-02	1900-01-01 05:30:00	0	0	0
2012-01-02	1900-01-01 05:40:00	0	0	0
2012-01-02	1900-01-01 05:50:00	0	0	0
2012-01-02	1900-01-01 06:00:00	0	0	0
2012-01-02	1900-01-01 06:10:00	0	0	0
2012-01-02	1900-01-01 06:20:00	0	0	0
2012-01-02	1900-01-01 06:30:00	0	0	0
2012-01-02	1900-01-01 06:40:00	0	0	0
2012-01-02	1900-01-01 06:50:00	0	0	0
2012-01-02	1900-01-01 07:00:00	0.091	0	0
2012-01-02	1900-01-01 07:10:00	5.002	4.659	2.741
2012-01-02	1900-01-01 07:20:00	12.06	18.02	13.43
2012-01-02	1900-01-01 07:30:00	23.2	31.22	24.57
2012-01-02	1900-01-01 07:40:00	51.78	63.13	32.77
2012-01-02	1900-01-01 07:50:00	89.97	102.9	51.71
2012-01-02	1900-01-01 08:00:00	133.3	148.2	88.65
2012-01-02	1900-01-01 08:10:00	181.9	196.7	131.5
2012-01-02	1900-01-01 08:20:00	231.7	246.1	180.1
2012-01-02	1900-01-01 08:30:00	279.7	293.5	231.9
2012-01-02	1900-01-01 08:40:00	321.8	334.4	284.6
2012-01-02	1900-01-01 08:50:00	360.6	375.1	332.6
2012-01-02	1900-01-01 09:00:00	397.9	413.8	373.5
2012-01-02	1900-01-01 09:10:00	434.9	452.2	412.9
2012-01-02	1900-01-01 09:20:00	472	489.4	451.1
2012-01-02	1900-01-01 09:30:00	508.2	526.7	488.5
2012-01-02	1900-01-01 09:40:00	542.7	562.6	524.4
2012-01-02	1900-01-01 09:50:00	574.7	597.1	560.1
2012-01-02	1900-01-01 10:00:00	605	628.7	593.4
2012-01-02	1900-01-01 10:10:00	635.8	659.8	626.6
2012-01-02	1900-01-01 10:20:00	668.2	688.9	658.3
2012-01-02	1900-01-01 10:30:00	699.3	714.7	688.9
2012-01-02	1900-01-01 10:40:00	726.7	741.5	718
2012-01-02	1900-01-01 10:50:00	737.2	764.7	744.5
2012-01-02	1900-01-01 11:00:00	774.5	788.2	771.2
2012-01-02	1900-01-01 11:10:00	793.9	805.8	796.3
2012-01-02	1900-01-01 11:20:00	813.8	825.1	816.9
2012-01-02	1900-01-01 11:30:00	831.1	841.7	837.6
2012-01-02	1900-01-01 11:40:00	847.4	858.7	854.2
2012-01-02	1900-01-01 11:50:00	860.6	869.6	867.7
2012-01-02	1900-01-01 12:00:00	873.1	880.1	881.3
2012-01-02	1900-01-01 12:10:00	881	889	893.4
2012-01-02	1900-01-01 12:20:00	889.9	898.1	903
2012-01-02	1900-01-01 12:30:00	896.1	902.7	911.7
2012-01-02	1900-01-01 12:40:00	900.3	905.7	918.2
2012-01-02	1900-01-01 12:50:00	903.5	905.6	921.2
2012-01-02	1900-01-01 13:00:00	890	901.8	892
2012-01-02	1900-01-01 13:10:00	870.2	861.5	912.9
2012-01-02	1900-01-01 13:20:00	898.3	894.9	922.5
2012-01-02	1900-01-01 13:30:00	891.3	888	918.2
2012-01-02	1900-01-01 13:40:00	881.3	878.4	909.4
2012-01-02	1900-01-01 13:50:00	869.4	873.2	896.8
2012-01-02	1900-01-01 14:00:00	857.2	859.8	887.7
2012-01-02	1900-01-01 14:10:00	841.3	843.2	876.2
2012-01-02	1900-01-01 14:20:00	825.7	822.6	860.2
2012-01-02	1900-01-01 14:30:00	808	805.6	844.3
2012-01-02	1900-01-01 14:40:00	787.6	784.7	824.3
2012-01-02	1900-01-01 14:50:00	767.2	761.4	798.9
2012-01-02	1900-01-01 15:00:00	742.6	734.8	775.5
2012-01-02	1900-01-01 15:10:00	714.8	708.9	752.3
2012-01-02	1900-01-01 15:20:00	687.1	682.2	727.5
2012-01-02	1900-01-01 15:30:00	658.7	649.3	696.2
2012-01-02	1900-01-01 15:40:00	627.8	615.5	664.6
2012-01-02	1900-01-01 15:50:00	596.2	587.7	634.2
2012-01-02	1900-01-01 16:00:00	563.4	552.7	601.2
2012-01-02	1900-01-01 16:10:00	527.8	515.7	567.1
2012-01-02	1900-01-01 16:20:00	490.3	479.4	529.5
2012-01-02	1900-01-01 16:30:00	454.7	442.9	495.3
2012-01-02	1900-01-01 16:40:00	416.3	405.5	457.3
2012-01-02	1900-01-01 16:50:00	379.7	365.1	418.1
2012-01-02	1900-01-01 17:00:00	341.4	325.3	375.9
2012-01-02	1900-01-01 17:10:00	299.9	286.4	336.8
2012-01-02	1900-01-01 17:20:00	252.4	247.2	293.8
2012-01-02	1900-01-01 17:30:00	204.9	205.2	248.4
2012-01-02	1900-01-01 17:40:00	155.9	158.6	196.6
2012-01-02	1900-01-01 17:50:00	111.6	113	146
2012-01-02	1900-01-01 18:00:00	74.39	72.22	100.4
2012-01-02	1900-01-01 18:10:00	40.79	25.62	57.9
2012-01-02	1900-01-01 18:20:00	22.88	9.319	25.37
2012-01-02	1900-01-01 18:30:00	5.505	2.763	8.977
2012-01-02	1900-01-01 18:40:00	0.342	0	2.901
2012-01-02	1900-01-01 18:50:00	0	0	0
2012-01-02	1900-01-01 19:00:00	0	0	0
2012-01-02	1900-01-01 19:10:00	0	0	0
2012-01-02	1900-01-01 19:20:00	0	0	0
2012-01-02	1900-01-01 19:30:00	0	0	0
2012-01-02	1900-01-01 19:40:00	0	0	0
2012-01-02	1900-01-01 19:50:00	0	0	0
2012-01-02	1900-01-01 20:00:00	0	0	0
2012-01-02	1900-01-01 20:10:00	0	0	0
2012-01-02	1900-01-01 20:20:00	0	0	0
2012-01-02	1900-01-01 20:30:00	0	0	0
2012-01-02	1900-01-01 20:40:00	0	0	0
2012-01-02	1900-01-01 20:50:00	0	0	0
2012-01-02	1900-01-01 21:00:00	0	0	0
2012-01-02	1900-01-01 21:10:00	0	0	0
2012-01-02	1900-01-01 21:20:00	0	0	0
2012-01-02	1900-01-01 21:30:00	0	0	0
2012-01-02	1900-01-01 21:40:00	0	0	0
2012-01-02	1900-01-01 21:50:00	0	0	0
2012-01-02	1900-01-01 22:00:00	0	0	0
2012-01-02	1900-01-01 22:10:00	0	0	0
2012-01-02	1900-01-01 22:20:00	0	0	0
2012-01-02	1900-01-01 22:30:00	0	0	0
2012-01-02	1900-01-01 22:40:00	0	0	0
2012-01-02	1900-01-01 22:50:00	0	0	0
2012-01-02	1900-01-01 23:00:00	0	0	0
2012-01-02	1900-01-01 23:10:00	0	0	0
2012-01-02	1900-01-01 23:20:00	0	0	0
2012-01-02	1900-01-01 23:30:00	0	0	0
2012-01-02	1900-01-01 23:40:00	0	0	0
2012-01-02	1900-01-01 23:50:00	0	0	0
2012-01-03	1900-01-02	0	0	0
2012-01-03	1900-01-02 00:10:00	0	0	0
2012-01-03	1900-01-02 00:20:00	0	0	0
2012-01-03	1900-01-02 00:30:00	0	0	0
2012-01-03	1900-01-02 00:40:00	0	0	0
2012-01-03	1900-01-02 00:50:00	0	0	0
2012-01-03	1900-01-02 01:00:00	0	0	0
2012-01-03	1900-01-02 01:10:00	0	0	0
2012-01-03	1900-01-02 01:20:00	0	0	0
2012-01-03	1900-01-02 01:30:00	0	0	0
2012-01-03	1900-01-02 01:40:00	0	0	0
2012-01-03	1900-01-02 01:50:00	0	0	0
2012-01-03	1900-01-02 02:00:00	0	0	0
2012-01-03	1900-01-02 02:10:00	0	0	0
2012-01-03	1900-01-02 02:20:00	0	0	0
2012-01-03	1900-01-02 02:30:00	0	0	0
2012-01-03	1900-01-02 02:40:00	0	0	0
2012-01-03	1900-01-02 02:50:00	0	0	0
2012-01-03	1900-01-02 03:00:00	0	0	0
2012-01-03	1900-01-02 03:10:00	0	0	0
2012-01-03	1900-01-02 03:20:00	0	0	0
2012-01-03	1900-01-02 03:30:00	0	0	0
2012-01-03	1900-01-02 03:40:00	0	0	0
2012-01-03	1900-01-02 03:50:00	0	0	0
2012-01-03	1900-01-02 04:00:00	0	0	0
2012-01-03	1900-01-02 04:10:00	0	0	0
2012-01-03	1900-01-02 04:20:00	0	0	0
2012-01-03	1900-01-02 04:30:00	0	0	0
2012-01-03	1900-01-02 04:40:00	0	0	0
2012-01-03	1900-01-02 04:50:00	0	0	0
2012-01-03	1900-01-02 05:00:00	0	0	0
2012-01-03	1900-01-02 05:10:00	0	0	0
2012-01-03	1900-01-02 05:20:00	0	0	0
2012-01-03	1900-01-02 05:30:00	0	0	0
2012-01-03	1900-01-02 05:40:00	0	0	0
2012-01-03	1900-01-02 05:50:00	0	0	0
2012-01-03	1900-01-02 06:00:00	0	0	0
2012-01-03	1900-01-02 06:10:00	0	0	0
2012-01-03	1900-01-02 06:20:00	0	0	0
2012-01-03	1900-01-02 06:30:00	0	0	0
2012-01-03	1900-01-02 06:40:00	0	0	0
2012-01-03	1900-01-02 06:50:00	0	0	0
2012-01-03	1900-01-02 07:00:00	0.045	0	0
2012-01-03	1900-01-02 07:10:00	4.591	3.769	2.192
2012-01-03	1900-01-02 07:20:00	11.69	17.08	12.19
2012-01-03	1900-01-02 07:30:00	23.02	30.4	23.93
2012-01-03	1900-01-02 07:40:00	51.05	60.55	32.75
2012-01-03	1900-01-02 07:50:00	88.53	98.93	50.13
2012-01-03	1900-01-02 08:00:00	130.7	142.6	86.36
2012-01-03	1900-01-02 08:10:00	178.4	191.4	128.5
2012-01-03	1900-01-02 08:20:00	227.4	240.8	176.8
2012-01-03	1900-01-02 08:30:00	276.1	288.3	229.2
2012-01-03	1900-01-02 08:40:00	321.2	329.5	281.6
2012-01-03	1900-01-02 08:50:00	358.2	368.7	330.1
2012-01-03	1900-01-02 09:00:00	395.3	408.6	370.6
2012-01-03	1900-01-02 09:10:00	432.1	446.5	410
2012-01-03	1900-01-02 09:20:00	468.9	484.3	448.7
2012-01-03	1900-01-02 09:30:00	505.5	521.2	486.8
2012-01-03	1900-01-02 09:40:00	539.9	557.1	523.5
2012-01-03	1900-01-02 09:50:00	573.9	590.9	559.2
2012-01-03	1900-01-02 10:00:00	606.8	623.3	594.2
2012-01-03	1900-01-02 10:10:00	638.6	655.6	627.5
2012-01-03	1900-01-02 10:20:00	669.1	685.8	659.5
2012-01-03	1900-01-02 10:30:00	698.7	714.8	690
2012-01-03	1900-01-02 10:40:00	725.4	743.9	716.8
2012-01-03	1900-01-02 10:50:00	749.8	768	744.8
2012-01-03	1900-01-02 11:00:00	771.5	788.1	771.7
2012-01-03	1900-01-02 11:10:00	788.9	808.5	795.1
2012-01-03	1900-01-02 11:20:00	808.4	828.2	810.3
2012-01-03	1900-01-02 11:30:00	826.7	845.2	833.7
2012-01-03	1900-01-02 11:40:00	842.6	860.4	851.2
2012-01-03	1900-01-02 11:50:00	856.1	874.3	868.2
2012-01-03	1900-01-02 12:00:00	866	883.6	884.1
2012-01-03	1900-01-02 12:10:00	876.2	886.8	898
2012-01-03	1900-01-02 12:20:00	883.1	899.6	907.4
2012-01-03	1900-01-02 12:30:00	887.6	901.5	915.9
2012-01-03	1900-01-02 12:40:00	890.3	908.8	921
2012-01-03	1900-01-02 12:50:00	891.5	907.8	921.8
2012-01-03	1900-01-02 13:00:00	887	905.1	880.2
2012-01-03	1900-01-02 13:10:00	856.5	870.1	920.9
2012-01-03	1900-01-02 13:20:00	885.3	904.4	914.6
2012-01-03	1900-01-02 13:30:00	878.9	898.6	906.6
2012-01-03	1900-01-02 13:40:00	868.3	888.9	898.2
2012-01-03	1900-01-02 13:50:00	859.9	877.7	887.7
2012-01-03	1900-01-02 14:00:00	845.4	864.7	876.6
2012-01-03	1900-01-02 14:10:00	829.1	847.9	859.8
2012-01-03	1900-01-02 14:20:00	810.3	826.7	842.8
2012-01-03	1900-01-02 14:30:00	792.7	807.8	826.1
2012-01-03	1900-01-02 14:40:00	770.9	787.1	808.6
2012-01-03	1900-01-02 14:50:00	749.6	760.8	785
2012-01-03	1900-01-02 15:00:00	724.8	732.6	757.4
2012-01-03	1900-01-02 15:10:00	698	709.6	733.8
2012-01-03	1900-01-02 15:20:00	673.7	677.3	710
2012-01-03	1900-01-02 15:30:00	645	645.6	680
2012-01-03	1900-01-02 15:40:00	615.7	615.3	647.4
2012-01-03	1900-01-02 15:50:00	586.5	582.8	614.4
2012-01-03	1900-01-02 16:00:00	556.9	548.4	581.9
2012-01-03	1900-01-02 16:10:00	522.1	512.2	548.4
2012-01-03	1900-01-02 16:20:00	485.9	473.3	513.1
2012-01-03	1900-01-02 16:30:00	449.1	436.6	477.2
2012-01-03	1900-01-02 16:40:00	414.9	398.4	436.3
2012-01-03	1900-01-02 16:50:00	378.9	358.7	395.8
2012-01-03	1900-01-02 17:00:00	341.8	319.6	353.1
2012-01-03	1900-01-02 17:10:00	302.6	283.3	306.9
2012-01-03	1900-01-02 17:20:00	259.6	242.8	265.9
2012-01-03	1900-01-02 17:30:00	208.9	198.5	230.7
2012-01-03	1900-01-02 17:40:00	161.2	152.5	188.4
2012-01-03	1900-01-02 17:50:00	117	108	142.5
2012-01-03	1900-01-02 18:00:00	77.91	67.68	99.48
2012-01-03	1900-01-02 18:10:00	43.67	28	61.03
2012-01-03	1900-01-02 18:20:00	23.55	11.42	28.91
2012-01-03	1900-01-02 18:30:00	5.733	3.06	10.8
2012-01-03	1900-01-02 18:40:00	0.708	0	3.152
2012-01-03	1900-01-02 18:50:00	0	0	0
2012-01-03	1900-01-02 19:00:00	0	0	0
2012-01-03	1900-01-02 19:10:00	0	0	0
2012-01-03	1900-01-02 19:20:00	0	0	0
2012-01-03	1900-01-02 19:30:00	0	0	0
2012-01-03	1900-01-02 19:40:00	0	0	0
2012-01-03	1900-01-02 19:50:00	0	0	0
2012-01-03	1900-01-02 20:00:00	0	0	0
2012-01-03	1900-01-02 20:10:00	0	0	0
2012-01-03	1900-01-02 20:20:00	0	0	0
2012-01-03	1900-01-02 20:30:00	0	0	0
2012-01-03	1900-01-02 20:40:00	0	0	0
2012-01-03	1900-01-02 20:50:00	0	0	0
2012-01-03	1900-01-02 21:00:00	0	0	0
2012-01-03	1900-01-02 21:10:00	0	0	0
2012-01-03	1900-01-02 21:20:00	0	0	0
2012-01-03	1900-01-02 21:30:00	0	0	0
2012-01-03	1900-01-02 21:40:00	0	0	0
2012-01-03	1900-01-02 21:50:00	0	0	0
2012-01-03	1900-01-02 22:00:00	0	0	0
2012-01-03	1900-01-02 22:10:00	0	0	0
2012-01-03	1900-01-02 22:20:00	0	0	0
2012-01-03	1900-01-02 22:30:00	0	0	0
2012-01-03	1900-01-02 22:40:00	0	0	0
2012-01-03	1900-01-02 22:50:00	0	0	0
2012-01-03	1900-01-02 23:00:00	0	0	0
2012-01-03	1900-01-02 23:10:00	0	0	0
2012-01-03	1900-01-02 23:20:00	0	0	0
2012-01-03	1900-01-02 23:30:00	0	0	0
2012-01-03	1900-01-02 23:40:00	0	0	0
2012-01-03	1900-01-02 23:50:00	0	0	0
2012-01-04	1900-01-03	0	0	0
2012-01-04	1900-01-03 00:10:00	0	0	0
2012-01-04	1900-01-03 00:20:00	0	0	0
2012-01-04	1900-01-03 00:30:00	0	0	0
2012-01-04	1900-01-03 00:40:00	0	0	0
2012-01-04	1900-01-03 00:50:00	0	0	0
2012-01-04	1900-01-03 01:00:00	0	0	0
2012-01-04	1900-01-03 01:10:00	0	0	0
2012-01-04	1900-01-03 01:20:00	0	0	0
2012-01-04	1900-01-03 01:30:00	0	0	0
2012-01-04	1900-01-03 01:40:00	0	0	0
2012-01-04	1900-01-03 01:50:00	0	0	0
2012-01-04	1900-01-03 02:00:00	0	0	0
2012-01-04	1900-01-03 02:10:00	0	0	0
2012-01-04	1900-01-03 02:20:00	0	0	0
2012-01-04	1900-01-03 02:30:00	0	0	0
2012-01-04	1900-01-03 02:40:00	0	0	0
2012-01-04	1900-01-03 02:50:00	0	0	0
2012-01-04	1900-01-03 03:00:00	0	0	0
2012-01-04	1900-01-03 03:10:00	0	0	0
2012-01-04	1900-01-03 03:20:00	0	0	0
2012-01-04	1900-01-03 03:30:00	0	0	0
2012-01-04	1900-01-03 03:40:00	0	0	0
2012-01-04	1900-01-03 03:50:00	0	0	0
2012-01-04	1900-01-03 04:00:00	0	0	0
2012-01-04	1900-01-03 04:10:00	0	0	0
2012-01-04	1900-01-03 04:20:00	0	0	0
2012-01-04	1900-01-03 04:30:00	0	0	0
2012-01-04	1900-01-03 04:40:00	0	0	0
2012-01-04	1900-01-03 04:50:00	0	0	0
2012-01-04	1900-01-03 05:00:00	0	0	0
2012-01-04	1900-01-03 05:10:00	0	0	0
2012-01-04	1900-01-03 05:20:00	0	0	0
2012-01-04	1900-01-03 05:30:00	0	0	0
2012-01-04	1900-01-03 05:40:00	0	0	0
2012-01-04	1900-01-03 05:50:00	0	0	0
2012-01-04	1900-01-03 06:00:00	0	0	0
2012-01-04	1900-01-03 06:10:00	0	0	0
2012-01-04	1900-01-03 06:20:00	0	0	0
2012-01-04	1900-01-03 06:30:00	0	0	0
2012-01-04	1900-01-03 06:40:00	0	0	0
2012-01-04	1900-01-03 06:50:00	0	0	0
2012-01-04	1900-01-03 07:00:00	0	0	0
2012-01-04	1900-01-03 07:10:00	3.951	3.631	1.667
2012-01-04	1900-01-03 07:20:00	11.23	18.15	12.58
2012-01-04	1900-01-03 07:30:00	22.34	30.95	23.93
2012-01-04	1900-01-03 07:40:00	49.61	59.98	32.91
2012-01-04	1900-01-03 07:50:00	87.69	97.6	49.29
2012-01-04	1900-01-03 08:00:00	132.5	141	84.99
2012-01-04	1900-01-03 08:10:00	179.8	189.8	126.3
2012-01-04	1900-01-03 08:20:00	229.9	242.1	173.9
2012-01-04	1900-01-03 08:30:00	278.9	291.5	225.4
2012-01-04	1900-01-03 08:40:00	322.5	332	277.3
2012-01-04	1900-01-03 08:50:00	361.2	371.5	325.3
2012-01-04	1900-01-03 09:00:00	398.4	412.5	366.6
2012-01-04	1900-01-03 09:10:00	436.3	452.5	406.3
2012-01-04	1900-01-03 09:20:00	473.1	490.9	445.2
2012-01-04	1900-01-03 09:30:00	508	527.5	482.6
2012-01-04	1900-01-03 09:40:00	542.4	562.7	518.6
2012-01-04	1900-01-03 09:50:00	576	596.3	552.3
2012-01-04	1900-01-03 10:00:00	607.4	629.9	588.9
2012-01-04	1900-01-03 10:10:00	638.6	661.8	622.4
2012-01-04	1900-01-03 10:20:00	670.3	691.2	654.4
2012-01-04	1900-01-03 10:30:00	701.3	718.7	684.4
2012-01-04	1900-01-03 10:40:00	728.4	744.2	713
2012-01-04	1900-01-03 10:50:00	754.9	768.6	739.4
2012-01-04	1900-01-03 11:00:00	778.1	790.3	764.9
2012-01-04	1900-01-03 11:10:00	795.5	811.1	786.9
2012-01-04	1900-01-03 11:20:00	810.8	830.7	810.1
2012-01-04	1900-01-03 11:30:00	828	846.2	829.9
2012-01-04	1900-01-03 11:40:00	842.5	862.1	848.9
2012-01-04	1900-01-03 11:50:00	854.3	876.5	867.5
2012-01-04	1900-01-03 12:00:00	869.4	889.8	879.3
2012-01-04	1900-01-03 12:10:00	883.2	896.3	888.9
2012-01-04	1900-01-03 12:20:00	887	902.5	901.2
2012-01-04	1900-01-03 12:30:00	892	910.1	909.2
2012-01-04	1900-01-03 12:40:00	895.5	915.2	911.5
2012-01-04	1900-01-03 12:50:00	895	915.8	914.5
2012-01-04	1900-01-03 13:00:00	892.1	912.2	881.9
2012-01-04	1900-01-03 13:10:00	852.4	872.9	904.1
2012-01-04	1900-01-03 13:20:00	885.7	908.5	909
2012-01-04	1900-01-03 13:30:00	879.8	899.1	905.2
2012-01-04	1900-01-03 13:40:00	873	886.5	899.6
2012-01-04	1900-01-03 13:50:00	863.1	874.3	888.4
2012-01-04	1900-01-03 14:00:00	852.8	859.2	877
2012-01-04	1900-01-03 14:10:00	837.8	845.9	867.7
2012-01-04	1900-01-03 14:20:00	819.4	828	852
2012-01-04	1900-01-03 14:30:00	802.8	812	831.2
2012-01-04	1900-01-03 14:40:00	787.6	788.5	809.9
2012-01-04	1900-01-03 14:50:00	767.6	760.4	789.8
2012-01-04	1900-01-03 15:00:00	741.4	734	761.1
2012-01-04	1900-01-03 15:10:00	714.8	705.8	731.3
2012-01-04	1900-01-03 15:20:00	685.2	683.2	708.4
2012-01-04	1900-01-03 15:30:00	654.2	651.9	677.6
2012-01-04	1900-01-03 15:40:00	620.2	619.4	647.2
2012-01-04	1900-01-03 15:50:00	586.1	585.9	616.7
2012-01-04	1900-01-03 16:00:00	552.2	549.2	579.6
2012-01-04	1900-01-03 16:10:00	516.2	514.1	544.7
2012-01-04	1900-01-03 16:20:00	482.2	478.6	509.1
2012-01-04	1900-01-03 16:30:00	447.5	438.9	473.3
2012-01-04	1900-01-03 16:40:00	410	398.9	437.3
2012-01-04	1900-01-03 16:50:00	374.3	361.1	399.9
2012-01-04	1900-01-03 17:00:00	337.2	318	358.2
2012-01-04	1900-01-03 17:10:00	297.9	276.8	317.4
2012-01-04	1900-01-03 17:20:00	255.1	234.5	279.3
2012-01-04	1900-01-03 17:30:00	209	191.7	235.3
2012-01-04	1900-01-03 17:40:00	162.9	145.5	190.3
2012-01-04	1900-01-03 17:50:00	120.2	102.5	143.9
2012-01-04	1900-01-03 18:00:00	79.15	65.58	99.13
2012-01-04	1900-01-03 18:10:00	43.51	30.17	61.49
2012-01-04	1900-01-03 18:20:00	23.36	13.18	30.74
2012-01-04	1900-01-03 18:30:00	6.647	3.883	11.14
2012-01-04	1900-01-03 18:40:00	0.685	0	4.111
2012-01-04	1900-01-03 18:50:00	0	0	0
2012-01-04	1900-01-03 19:00:00	0	0	0
2012-01-04	1900-01-03 19:10:00	0	0	0
2012-01-04	1900-01-03 19:20:00	0	0	0
2012-01-04	1900-01-03 19:30:00	0	0	0
2012-01-04	1900-01-03 19:40:00	0	0	0
2012-01-04	1900-01-03 19:50:00	0	0	0
2012-01-04	1900-01-03 20:00:00	0	0	0
2012-01-04	1900-01-03 20:10:00	0	0	0
2012-01-04	1900-01-03 20:20:00	0	0	0
2012-01-04	1900-01-03 20:30:00	0	0	0
2012-01-04	1900-01-03 20:40:00	0	0	0
2012-01-04	1900-01-03 20:50:00	0	0	0
2012-01-04	1900-01-03 21:00:00	0	0	0
2012-01-04	1900-01-03 21:10:00	0	0	0
2012-01-04	1900-01-03 21:20:00	0	0	0
2012-01-04	1900-01-03 21:30:00	0	0	0
2012-01-04	1900-01-03 21:40:00	0	0	0
2012-01-04	1900-01-03 21:50:00	0	0	0
2012-01-04	1900-01-03 22:00:00	0	0	0
2012-01-04	1900-01-03 22:10:00	0	0	0
2012-01-04	1900-01-03 22:20:00	0	0	0
2012-01-04	1900-01-03 22:30:00	0	0	0
2012-01-04	1900-01-03 22:40:00	0	0	0
2012-01-04	1900-01-03 22:50:00	0	0	0
2012-01-04	1900-01-03 23:00:00	0	0	0
2012-01-04	1900-01-03 23:10:00	0	0	0
2012-01-04	1900-01-03 23:20:00	0	0	0
2012-01-04	1900-01-03 23:30:00	0	0	0
2012-01-04	1900-01-03 23:40:00	0	0	0
2012-01-04	1900-01-03 23:50:00	0	0	0
2012-01-05	1900-01-04	0	0	0
2012-01-05	1900-01-04 00:10:00	0	0	0
2012-01-05	1900-01-04 00:20:00	0	0	0
2012-01-05	1900-01-04 00:30:00	0	0	0
2012-01-05	1900-01-04 00:40:00	0	0	0
2012-01-05	1900-01-04 00:50:00	0	0	0
2012-01-05	1900-01-04 01:00:00	0	0	0
2012-01-05	1900-01-04 01:10:00	0	0	0
2012-01-05	1900-01-04 01:20:00	0	0	0
2012-01-05	1900-01-04 01:30:00	0	0	0
2012-01-05	1900-01-04 01:40:00	0	0	0
2012-01-05	1900-01-04 01:50:00	0	0	0
2012-01-05	1900-01-04 02:00:00	0	0	0
2012-01-05	1900-01-04 02:10:00	0	0	0
2012-01-05	1900-01-04 02:20:00	0	0	0
2012-01-05	1900-01-04 02:30:00	0	0	0
2012-01-05	1900-01-04 02:40:00	0	0	0
2012-01-05	1900-01-04 02:50:00	0	0	0
2012-01-05	1900-01-04 03:00:00	0	0	0
2012-01-05	1900-01-04 03:10:00	0	0	0
2012-01-05	1900-01-04 03:20:00	0	0	0
2012-01-05	1900-01-04 03:30:00	0	0	0
2012-01-05	1900-01-04 03:40:00	0	0	0
2012-01-05	1900-01-04 03:50:00	0	0	0
2012-01-05	1900-01-04 04:00:00	0	0	0
2012-01-05	1900-01-04 04:10:00	0	0	0
2012-01-05	1900-01-04 04:20:00	0	0	0
2012-01-05	1900-01-04 04:30:00	0	0	0
2012-01-05	1900-01-04 04:40:00	0	0	0
2012-01-05	1900-01-04 04:50:00	0	0	0
2012-01-05	1900-01-04 05:00:00	0	0	0
2012-01-05	1900-01-04 05:10:00	0	0	0
2012-01-05	1900-01-04 05:20:00	0	0	0
2012-01-05	1900-01-04 05:30:00	0	0	0
2012-01-05	1900-01-04 05:40:00	0	0	0
2012-01-05	1900-01-04 05:50:00	0	0	0
2012-01-05	1900-01-04 06:00:00	0	0	0
2012-01-05	1900-01-04 06:10:00	0	0	0
2012-01-05	1900-01-04 06:20:00	0	0	0
2012-01-05	1900-01-04 06:30:00	0	0	0
2012-01-05	1900-01-04 06:40:00	0	0	0
2012-01-05	1900-01-04 06:50:00	0	0	0
2012-01-05	1900-01-04 07:00:00	0	0	0
2012-01-05	1900-01-04 07:10:00	4.522	3.015	1.987
2012-01-05	1900-01-04 07:20:00	11.1	14.16	10.32
2012-01-05	1900-01-04 07:30:00	21.49	27.54	21.72
2012-01-05	1900-01-04 07:40:00	46.55	55.57	31.97
2012-01-05	1900-01-04 07:50:00	83.44	92.21	47.51
2012-01-05	1900-01-04 08:00:00	125.1	135.3	80.13
2012-01-05	1900-01-04 08:10:00	171.7	182.2	119.2
2012-01-05	1900-01-04 08:20:00	222.6	230.2	163.7
2012-01-05	1900-01-04 08:30:00	278.9	279.4	212.3
2012-01-05	1900-01-04 08:40:00	315.9	321.2	262.5
2012-01-05	1900-01-04 08:50:00	354.2	360.1	310
2012-01-05	1900-01-04 09:00:00	391.3	398.5	350.9
2012-01-05	1900-01-04 09:10:00	428.3	437.4	391
2012-01-05	1900-01-04 09:20:00	469	477	430.4
2012-01-05	1900-01-04 09:30:00	499.8	513	468.6
2012-01-05	1900-01-04 09:40:00	533.6	548.1	506.1
2012-01-05	1900-01-04 09:50:00	567.2	583.7	541.8
2012-01-05	1900-01-04 10:00:00	599.5	616.5	576.1
2012-01-05	1900-01-04 10:10:00	630.9	647.9	609.4
2012-01-05	1900-01-04 10:20:00	662.5	675.8	642
2012-01-05	1900-01-04 10:30:00	694	705.1	674.5
2012-01-05	1900-01-04 10:40:00	723	732.5	703.6
2012-01-05	1900-01-04 10:50:00	746.7	756.9	731.4
2012-01-05	1900-01-04 11:00:00	771.4	780.8	756.8
2012-01-05	1900-01-04 11:10:00	793	804.3	783
2012-01-05	1900-01-04 11:20:00	813.2	823.3	807
2012-01-05	1900-01-04 11:30:00	831.9	838.3	826.3
2012-01-05	1900-01-04 11:40:00	847.6	857.9	847.9
2012-01-05	1900-01-04 11:50:00	860.7	872.2	863.3
2012-01-05	1900-01-04 12:00:00	872.1	883.6	881.3
2012-01-05	1900-01-04 12:10:00	881.5	892.6	892.7
2012-01-05	1900-01-04 12:20:00	890.5	902.2	892.9
2012-01-05	1900-01-04 12:30:00	895.6	907.2	899.2
2012-01-05	1900-01-04 12:40:00	899.8	911.3	912.3
2012-01-05	1900-01-04 12:50:00	901.3	911.3	908.7
2012-01-05	1900-01-04 13:00:00	901.4	912.1	870.9
2012-01-05	1900-01-04 13:10:00	860.8	871.2	910.9
2012-01-05	1900-01-04 13:20:00	898.2	903.5	910
2012-01-05	1900-01-04 13:30:00	891	895.9	901.9
2012-01-05	1900-01-04 13:40:00	881.8	886.1	891.2
2012-01-05	1900-01-04 13:50:00	869.7	871.7	879.2
2012-01-05	1900-01-04 14:00:00	854.3	855.1	866.7
2012-01-05	1900-01-04 14:10:00	836.5	840.8	854.5
2012-01-05	1900-01-04 14:20:00	815.5	823.9	841.7
2012-01-05	1900-01-04 14:30:00	793.6	803	822.2
2012-01-05	1900-01-04 14:40:00	755.5	782.4	803.5
2012-01-05	1900-01-04 14:50:00	747.8	754.1	779.4
2012-01-05	1900-01-04 15:00:00	718.9	733.8	758.4
2012-01-05	1900-01-04 15:10:00	643.1	708.1	738.1
2012-01-05	1900-01-04 15:20:00	682.2	677.2	711
2012-01-05	1900-01-04 15:30:00	699.9	646.6	683.3
2012-01-05	1900-01-04 15:40:00	651.3	618.4	651.2
2012-01-05	1900-01-04 15:50:00	593.7	586.3	615.2
2012-01-05	1900-01-04 16:00:00	548.2	551.4	584.7
2012-01-05	1900-01-04 16:10:00	515.1	515.2	554.5
2012-01-05	1900-01-04 16:20:00	481.7	478.7	517.5
2012-01-05	1900-01-04 16:30:00	444.3	439.5	479.6
2012-01-05	1900-01-04 16:40:00	407.9	402.6	440.6
2012-01-05	1900-01-04 16:50:00	369	361.8	399.9
2012-01-05	1900-01-04 17:00:00	323	318.4	365.5
2012-01-05	1900-01-04 17:10:00	280.8	269.5	322.6
2012-01-05	1900-01-04 17:20:00	232.2	227.5	278.6
2012-01-05	1900-01-04 17:30:00	186.2	180.4	237.5
2012-01-05	1900-01-04 17:40:00	144.1	136.4	197.4
2012-01-05	1900-01-04 17:50:00	106.7	93.56	151.1
2012-01-05	1900-01-04 18:00:00	74.9	61.58	106
2012-01-05	1900-01-04 18:10:00	41.25	30.76	64.73
2012-01-05	1900-01-04 18:20:00	20.3	13.86	33.14
2012-01-05	1900-01-04 18:30:00	6.51	4.203	12.67
2012-01-05	1900-01-04 18:40:00	1.484	0	4.659
2012-01-05	1900-01-04 18:50:00	0	0	0.456
2012-01-05	1900-01-04 19:00:00	0	0	0
2012-01-05	1900-01-04 19:10:00	0	0	0
2012-01-05	1900-01-04 19:20:00	0	0	0
2012-01-05	1900-01-04 19:30:00	0	0	0
2012-01-05	1900-01-04 19:40:00	0	0	0
2012-01-05	1900-01-04 19:50:00	0	0	0
2012-01-05	1900-01-04 20:00:00	0	0	0
2012-01-05	1900-01-04 20:10:00	0	0	0
2012-01-05	1900-01-04 20:20:00	0	0	0
2012-01-05	1900-01-04 20:30:00	0	0	0
2012-01-05	1900-01-04 20:40:00	0	0	0
2012-01-05	1900-01-04 20:50:00	0	0	0
2012-01-05	1900-01-04 21:00:00	0	0	0
2012-01-05	1900-01-04 21:10:00	0	0	0
2012-01-05	1900-01-04 21:20:00	0	0	0
2012-01-05	1900-01-04 21:30:00	0	0	0
2012-01-05	1900-01-04 21:40:00	0	0	0
2012-01-05	1900-01-04 21:50:00	0	0	0
2012-01-05	1900-01-04 22:00:00	0	0	0
2012-01-05	1900-01-04 22:10:00	0	0	0
2012-01-05	1900-01-04 22:20:00	0	0	0
2012-01-05	1900-01-04 22:30:00	0	0	0
2012-01-05	1900-01-04 22:40:00	0	0	0
2012-01-05	1900-01-04 22:50:00	0	0	0
2012-01-05	1900-01-04 23:00:00	0	0	0
2012-01-05	1900-01-04 23:10:00	0	0	0
2012-01-05	1900-01-04 23:20:00	0	0	0
2012-01-05	1900-01-04 23:30:00	0	0	0
2012-01-05	1900-01-04 23:40:00	0	0	0
2012-01-05	1900-01-04 23:50:00	0	0	0
2012-01-06	1900-01-05	0	0	0
2012-01-06	1900-01-05 00:10:00	0	0	0
2012-01-06	1900-01-05 00:20:00	0	0	0
2012-01-06	1900-01-05 00:30:00	0	0	0
2012-01-06	1900-01-05 00:40:00	0	0	0
2012-01-06	1900-01-05 00:50:00	0	0	0
2012-01-06	1900-01-05 01:00:00	0	0	0
2012-01-06	1900-01-05 01:10:00	0	0	0
2012-01-06	1900-01-05 01:20:00	0	0	0
2012-01-06	1900-01-05 01:30:00	0	0	0
2012-01-06	1900-01-05 01:40:00	0	0	0
2012-01-06	1900-01-05 01:50:00	0	0	0
2012-01-06	1900-01-05 02:00:00	0	0	0
2012-01-06	1900-01-05 02:10:00	0	0	0
2012-01-06	1900-01-05 02:20:00	0	0	0
2012-01-06	1900-01-05 02:30:00	0	0	0
2012-01-06	1900-01-05 02:40:00	0	0	0
2012-01-06	1900-01-05 02:50:00	0	0	0
2012-01-06	1900-01-05 03:00:00	0	0	0
2012-01-06	1900-01-05 03:10:00	0	0	0
2012-01-06	1900-01-05 03:20:00	0	0	0
2012-01-06	1900-01-05 03:30:00	0	0	0
2012-01-06	1900-01-05 03:40:00	0	0	0
2012-01-06	1900-01-05 03:50:00	0	0	0
2012-01-06	1900-01-05 04:00:00	0	0	0
2012-01-06	1900-01-05 04:10:00	0	0	0
2012-01-06	1900-01-05 04:20:00	0	0	0
2012-01-06	1900-01-05 04:30:00	0	0	0
2012-01-06	1900-01-05 04:40:00	0	0	0
2012-01-06	1900-01-05 04:50:00	0	0	0
2012-01-06	1900-01-05 05:00:00	0	0	0
2012-01-06	1900-01-05 05:10:00	0	0	0
2012-01-06	1900-01-05 05:20:00	0	0	0
2012-01-06	1900-01-05 05:30:00	0	0	0
2012-01-06	1900-01-05 05:40:00	0	0	0
2012-01-06	1900-01-05 05:50:00	0	0	0
2012-01-06	1900-01-05 06:00:00	0	0	0
2012-01-06	1900-01-05 06:10:00	0	0	0
2012-01-06	1900-01-05 06:20:00	0	0	0
2012-01-06	1900-01-05 06:30:00	0	0	0
2012-01-06	1900-01-05 06:40:00	0.022	0	0
2012-01-06	1900-01-05 06:50:00	0.045	0	0
2012-01-06	1900-01-05 07:00:00	0.091	0	0
2012-01-06	1900-01-05 07:10:00	2.969	1.164	0.936
2012-01-06	1900-01-05 07:20:00	9.959	10.34	7.195
2012-01-06	1900-01-05 07:30:00	21.72	24.37	17.1
2012-01-06	1900-01-05 07:40:00	43.83	47.46	29.3
2012-01-06	1900-01-05 07:50:00	75.58	83.07	44.24
2012-01-06	1900-01-05 08:00:00	109.9	122.3	72.98
2012-01-06	1900-01-05 08:10:00	154.9	167	110.2
2012-01-06	1900-01-05 08:20:00	205.6	211.7	151.9
2012-01-06	1900-01-05 08:30:00	255.1	257.6	198.9
2012-01-06	1900-01-05 08:40:00	300.1	299	246.4
2012-01-06	1900-01-05 08:50:00	339.9	339.9	294.1
2012-01-06	1900-01-05 09:00:00	377.3	380.4	335.4
2012-01-06	1900-01-05 09:10:00	414.3	419.7	373
2012-01-06	1900-01-05 09:20:00	451.9	458.4	412.3
2012-01-06	1900-01-05 09:30:00	488.3	496.7	451.7
2012-01-06	1900-01-05 09:40:00	521.1	531.9	488.4
2012-01-06	1900-01-05 09:50:00	552.9	566.7	524.4
2012-01-06	1900-01-05 10:00:00	590.5	603.6	558.9
2012-01-06	1900-01-05 10:10:00	624.2	631.5	591.9
2012-01-06	1900-01-05 10:20:00	654.4	661.1	624.2
2012-01-06	1900-01-05 10:30:00	682.9	688.6	654
2012-01-06	1900-01-05 10:40:00	710.5	718.4	682.5
2012-01-06	1900-01-05 10:50:00	739.1	741.8	713.7
2012-01-06	1900-01-05 11:00:00	761.4	741.1	741.6
2012-01-06	1900-01-05 11:10:00	778.8	780.2	767.4
2012-01-06	1900-01-05 11:20:00	800.2	801.6	789.4
2012-01-06	1900-01-05 11:30:00	815.5	819.1	810.7
2012-01-06	1900-01-05 11:40:00	829.1	816.9	828.8
2012-01-06	1900-01-05 11:50:00	837.8	848.6	845.4
2012-01-06	1900-01-05 12:00:00	852.2	862.6	858.6
2012-01-06	1900-01-05 12:10:00	862.3	846	866.7
2012-01-06	1900-01-05 12:20:00	873.5	887	880.4
2012-01-06	1900-01-05 12:30:00	882	894	888.7
2012-01-06	1900-01-05 12:40:00	885.8	907	894.8
2012-01-06	1900-01-05 12:50:00	899.1	931.7	898.9
2012-01-06	1900-01-05 13:00:00	900.2	802.1	861.4
2012-01-06	1900-01-05 13:10:00	866.6	800.2	903.5
2012-01-06	1900-01-05 13:20:00	881.7	581.2	899.6
2012-01-06	1900-01-05 13:30:00	923.6	514.2	903.5
2012-01-06	1900-01-05 13:40:00	888.4	922.4	903.2
2012-01-06	1900-01-05 13:50:00	873.7	766.4	896.5
2012-01-06	1900-01-05 14:00:00	857.4	807.8	879.8
2012-01-06	1900-01-05 14:10:00	837.3	606.6	871.8
2012-01-06	1900-01-05 14:20:00	823.3	698.9	833
2012-01-06	1900-01-05 14:30:00	807.3	338	721.6
2012-01-06	1900-01-05 14:40:00	796.2	794.8	812.9
2012-01-06	1900-01-05 14:50:00	763.4	752.7	781.1
2012-01-06	1900-01-05 15:00:00	742	709.1	764.1
2012-01-06	1900-01-05 15:10:00	721.7	731.3	737.4
2012-01-06	1900-01-05 15:20:00	689.5	688.4	703.3
2012-01-06	1900-01-05 15:30:00	676.7	654	676.6
2012-01-06	1900-01-05 15:40:00	643	606.1	643.5
2012-01-06	1900-01-05 15:50:00	610.7	568.4	615.4
2012-01-06	1900-01-05 16:00:00	546.3	542.4	582
2012-01-06	1900-01-05 16:10:00	551.6	508.2	545.2
2012-01-06	1900-01-05 16:20:00	500	466.4	511.5
2012-01-06	1900-01-05 16:30:00	405	432.6	473.3
2012-01-06	1900-01-05 16:40:00	390.7	401.5	435.2
2012-01-06	1900-01-05 16:50:00	356.5	364.8	403.3
2012-01-06	1900-01-05 17:00:00	232.8	324	360.3
2012-01-06	1900-01-05 17:10:00	281.1	277.5	320.7
2012-01-06	1900-01-05 17:20:00	235.4	236.4	280.3
2012-01-06	1900-01-05 17:30:00	188.8	197.7	237.4
2012-01-06	1900-01-05 17:40:00	146.3	152.9	194.3
2012-01-06	1900-01-05 17:50:00	54.47	111	148.9
2012-01-06	1900-01-05 18:00:00	30.31	73.98	106.1
2012-01-06	1900-01-05 18:10:00	30.24	39.6	64.57
2012-01-06	1900-01-05 18:20:00	15.92	15.71	32.36
2012-01-06	1900-01-05 18:30:00	6.464	4.34	11.99
2012-01-06	1900-01-05 18:40:00	0.799	0	3.837
2012-01-06	1900-01-05 18:50:00	0	0	0
2012-01-06	1900-01-05 19:00:00	0	0	0
2012-01-06	1900-01-05 19:10:00	0	0	0
2012-01-06	1900-01-05 19:20:00	0	0	0
2012-01-06	1900-01-05 19:30:00	0	0	0
2012-01-06	1900-01-05 19:40:00	0	0	0
2012-01-06	1900-01-05 19:50:00	0	0	0
2012-01-06	1900-01-05 20:00:00	0	0	0
2012-01-06	1900-01-05 20:10:00	0	0	0
2012-01-06	1900-01-05 20:20:00	0	0	0
2012-01-06	1900-01-05 20:30:00	0	0	0
2012-01-06	1900-01-05 20:40:00	0	0	0
2012-01-06	1900-01-05 20:50:00	0	0	0
2012-01-06	1900-01-05 21:00:00	0	0	0
2012-01-06	1900-01-05 21:10:00	0	0	0
2012-01-06	1900-01-05 21:20:00	0	0	0
2012-01-06	1900-01-05 21:30:00	0	0	0
2012-01-06	1900-01-05 21:40:00	0	0	0
2012-01-06	1900-01-05 21:50:00	0	0	0
2012-01-06	1900-01-05 22:00:00	0	0	0
2012-01-06	1900-01-05 22:10:00	0	0	0
2012-01-06	1900-01-05 22:20:00	0	0	0
2012-01-06	1900-01-05 22:30:00	0	0	0
2012-01-06	1900-01-05 22:40:00	0	0	0
2012-01-06	1900-01-05 22:50:00	0	0	0
2012-01-06	1900-01-05 23:00:00	0	0	0
2012-01-06	1900-01-05 23:10:00	0	0	0
2012-01-06	1900-01-05 23:20:00	0	0	0
2012-01-06	1900-01-05 23:30:00	0	0	0
2012-01-06	1900-01-05 23:40:00	0	0	0
2012-01-06	1900-01-05 23:50:00	0	0	0
2012-01-07	1900-01-06	0	0	0
2012-01-07	1900-01-06 00:10:00	0	0	0
2012-01-07	1900-01-06 00:20:00	0	0	0
2012-01-07	1900-01-06 00:30:00	0	0	0
2012-01-07	1900-01-06 00:40:00	0	0	0
2012-01-07	1900-01-06 00:50:00	0	0	0
2012-01-07	1900-01-06 01:00:00	0	0	0
2012-01-07	1900-01-06 01:10:00	0	0	0
2012-01-07	1900-01-06 01:20:00	0	0	0
2012-01-07	1900-01-06 01:30:00	0	0	0
2012-01-07	1900-01-06 01:40:00	0	0	0
2012-01-07	1900-01-06 01:50:00	0	0	0
2012-01-07	1900-01-06 02:00:00	0	0	0
2012-01-07	1900-01-06 02:10:00	0	0	0
2012-01-07	1900-01-06 02:20:00	0	0	0
2012-01-07	1900-01-06 02:30:00	0	0	0
2012-01-07	1900-01-06 02:40:00	0	0	0
2012-01-07	1900-01-06 02:50:00	0	0	0
2012-01-07	1900-01-06 03:00:00	0	0	0
2012-01-07	1900-01-06 03:10:00	0	0	0
2012-01-07	1900-01-06 03:20:00	0	0	0
2012-01-07	1900-01-06 03:30:00	0	0	0
2012-01-07	1900-01-06 03:40:00	0	0	0
2012-01-07	1900-01-06 03:50:00	0	0	0
2012-01-07	1900-01-06 04:00:00	0	0	0
2012-01-07	1900-01-06 04:10:00	0	0	0
2012-01-07	1900-01-06 04:20:00	0	0	0
2012-01-07	1900-01-06 04:30:00	0	0	0
2012-01-07	1900-01-06 04:40:00	0	0	0
2012-01-07	1900-01-06 04:50:00	0	0	0
2012-01-07	1900-01-06 05:00:00	0	0	0
2012-01-07	1900-01-06 05:10:00	0	0	0
2012-01-07	1900-01-06 05:20:00	0	0	0
2012-01-07	1900-01-06 05:30:00	0	0	0
2012-01-07	1900-01-06 05:40:00	0	0	0
2012-01-07	1900-01-06 05:50:00	0	0	0
2012-01-07	1900-01-06 06:00:00	0	0	0
2012-01-07	1900-01-06 06:10:00	0	0	0
2012-01-07	1900-01-06 06:20:00	0	0	0
2012-01-07	1900-01-06 06:30:00	0	0	0
2012-01-07	1900-01-06 06:40:00	0	0	0
2012-01-07	1900-01-06 06:50:00	0	0	0
2012-01-07	1900-01-06 07:00:00	0	0	0
2012-01-07	1900-01-06 07:10:00	3.426	1.804	1.119
2012-01-07	1900-01-06 07:20:00	9.89	10.34	6.852
2012-01-07	1900-01-06 07:30:00	20.44	24.55	17.13
2012-01-07	1900-01-06 07:40:00	40.84	47.8	30.01
2012-01-07	1900-01-06 07:50:00	71.97	77.93	44.52
2012-01-07	1900-01-06 08:00:00	110	116.4	71.86
2012-01-07	1900-01-06 08:10:00	152.8	162	107
2012-01-07	1900-01-06 08:20:00	199.3	207.5	147.8
2012-01-07	1900-01-06 08:30:00	247.1	253.3	193
2012-01-07	1900-01-06 08:40:00	292	294.4	242
2012-01-07	1900-01-06 08:50:00	329.2	334	289.2
2012-01-07	1900-01-06 09:00:00	368.7	372	329.7
2012-01-07	1900-01-06 09:10:00	406.6	411.1	367.6
2012-01-07	1900-01-06 09:20:00	444.4	447.6	406.9
2012-01-07	1900-01-06 09:30:00	474.3	485.8	447.1
2012-01-07	1900-01-06 09:40:00	506.1	521.7	484.4
2012-01-07	1900-01-06 09:50:00	543.9	556	520.4
2012-01-07	1900-01-06 10:00:00	580.1	589.4	554.4
2012-01-07	1900-01-06 10:10:00	613.4	622.5	586.9
2012-01-07	1900-01-06 10:20:00	645.7	653.3	617.4
2012-01-07	1900-01-06 10:30:00	676.6	682.6	647.9
2012-01-07	1900-01-06 10:40:00	705	708.9	678.7
2012-01-07	1900-01-06 10:50:00	729.1	734.3	708.8
2012-01-07	1900-01-06 11:00:00	754.5	760.2	735.4
2012-01-07	1900-01-06 11:10:00	774.3	785.2	759.7
2012-01-07	1900-01-06 11:20:00	793.6	805.1	781.8
2012-01-07	1900-01-06 11:30:00	812.4	823.4	802.1
2012-01-07	1900-01-06 11:40:00	827.6	839.6	823.4
2012-01-07	1900-01-06 11:50:00	842.8	854.6	840.7
2012-01-07	1900-01-06 12:00:00	854.3	867.4	853.2
2012-01-07	1900-01-06 12:10:00	862.6	877.2	863.7
2012-01-07	1900-01-06 12:20:00	874.8	884.1	877.1
2012-01-07	1900-01-06 12:30:00	880.7	890.5	884.1
2012-01-07	1900-01-06 12:40:00	883.6	898.3	890.7
2012-01-07	1900-01-06 12:50:00	885.2	898.4	893.6
2012-01-07	1900-01-06 13:00:00	878.4	894.7	860.8
2012-01-07	1900-01-06 13:10:00	852.2	857.5	894.1
2012-01-07	1900-01-06 13:20:00	884.9	884.8	898
2012-01-07	1900-01-06 13:30:00	878.2	881.5	895.4
2012-01-07	1900-01-06 13:40:00	867.1	870.4	886.6
2012-01-07	1900-01-06 13:50:00	859.5	856.7	880.7
2012-01-07	1900-01-06 14:00:00	845.7	843	861.9
2012-01-07	1900-01-06 14:10:00	825.5	827.7	851.2
2012-01-07	1900-01-06 14:20:00	819	809.6	839.6
2012-01-07	1900-01-06 14:30:00	800.1	795.5	822.2
2012-01-07	1900-01-06 14:40:00	773.4	773.8	803.4
2012-01-07	1900-01-06 14:50:00	754.5	748.6	775.7
2012-01-07	1900-01-06 15:00:00	732.5	729.5	756.5
2012-01-07	1900-01-06 15:10:00	699.4	699.3	730.9
2012-01-07	1900-01-06 15:20:00	675.8	672.8	707.3
2012-01-07	1900-01-06 15:30:00	647	644.7	682.4
2012-01-07	1900-01-06 15:40:00	624.6	611.3	648.2
2012-01-07	1900-01-06 15:50:00	584.8	575.4	617
2012-01-07	1900-01-06 16:00:00	552.9	539.2	590.8
2012-01-07	1900-01-06 16:10:00	529.5	502.2	555.7
2012-01-07	1900-01-06 16:20:00	496.9	471.9	517.9
2012-01-07	1900-01-06 16:30:00	452.5	438	484.6
2012-01-07	1900-01-06 16:40:00	402.4	398.6	446.2
2012-01-07	1900-01-06 16:50:00	361.9	359.7	407.9
2012-01-07	1900-01-06 17:00:00	322.2	318	361.7
2012-01-07	1900-01-06 17:10:00	281	279.8	324.9
2012-01-07	1900-01-06 17:20:00	236.5	241.3	286
2012-01-07	1900-01-06 17:30:00	190.8	203.3	245.1
2012-01-07	1900-01-06 17:40:00	145	159.3	200.5
2012-01-07	1900-01-06 17:50:00	105.9	115.3	153.2
2012-01-07	1900-01-06 18:00:00	72.2	77.16	109.2
2012-01-07	1900-01-06 18:10:00	41.16	38.83	70.92
2012-01-07	1900-01-06 18:20:00	19.71	15.39	36.06
2012-01-07	1900-01-06 18:30:00	7.698	5.345	12.54
2012-01-07	1900-01-06 18:40:00	1.073	0	4.02
2012-01-07	1900-01-06 18:50:00	0	0	0
2012-01-07	1900-01-06 19:00:00	0	0	0
2012-01-07	1900-01-06 19:10:00	0	0	0
2012-01-07	1900-01-06 19:20:00	0	0	0
2012-01-07	1900-01-06 19:30:00	0	0	0
2012-01-07	1900-01-06 19:40:00	0	0	0
2012-01-07	1900-01-06 19:50:00	0	0	0
2012-01-07	1900-01-06 20:00:00	0	0	0
2012-01-07	1900-01-06 20:10:00	0	0	0
2012-01-07	1900-01-06 20:20:00	0	0	0
2012-01-07	1900-01-06 20:30:00	0	0	0
2012-01-07	1900-01-06 20:40:00	0	0	0
2012-01-07	1900-01-06 20:50:00	0	0	0
2012-01-07	1900-01-06 21:00:00	0	0	0
2012-01-07	1900-01-06 21:10:00	0	0	0
2012-01-07	1900-01-06 21:20:00	0	0	0
2012-01-07	1900-01-06 21:30:00	0	0	0
2012-01-07	1900-01-06 21:40:00	0	0	0
2012-01-07	1900-01-06 21:50:00	0	0	0
2012-01-07	1900-01-06 22:00:00	0	0	0
2012-01-07	1900-01-06 22:10:00	0	0	0
2012-01-07	1900-01-06 22:20:00	0	0	0
2012-01-07	1900-01-06 22:30:00	0	0	0
2012-01-07	1900-01-06 22:40:00	0	0	0
2012-01-07	1900-01-06 22:50:00	0	0	0
2012-01-07	1900-01-06 23:00:00	0	0	0
2012-01-07	1900-01-06 23:10:00	0	0	0
2012-01-07	1900-01-06 23:20:00	0	0	0
2012-01-07	1900-01-06 23:30:00	0	0	0
2012-01-07	1900-01-06 23:40:00	0	0	0
2012-01-07	1900-01-06 23:50:00	0	0	0
2012-01-08	1900-01-07	0	0	0
2012-01-08	1900-01-07 00:10:00	0	0	0
2012-01-08	1900-01-07 00:20:00	0	0	0
2012-01-08	1900-01-07 00:30:00	0	0	0
2012-01-08	1900-01-07 00:40:00	0	0	0
2012-01-08	1900-01-07 00:50:00	0	0	0
2012-01-08	1900-01-07 01:00:00	0	0	0
2012-01-08	1900-01-07 01:10:00	0	0	0
2012-01-08	1900-01-07 01:20:00	0	0	0
2012-01-08	1900-01-07 01:30:00	0	0	0
2012-01-08	1900-01-07 01:40:00	0	0	0
2012-01-08	1900-01-07 01:50:00	0	0	0
2012-01-08	1900-01-07 02:00:00	0	0	0
2012-01-08	1900-01-07 02:10:00	0	0	0
2012-01-08	1900-01-07 02:20:00	0	0	0
2012-01-08	1900-01-07 02:30:00	0	0	0
2012-01-08	1900-01-07 02:40:00	0	0	0
2012-01-08	1900-01-07 02:50:00	0	0	0
2012-01-08	1900-01-07 03:00:00	0	0	0
2012-01-08	1900-01-07 03:10:00	0	0	0
2012-01-08	1900-01-07 03:20:00	0	0	0
2012-01-08	1900-01-07 03:30:00	0	0	0
2012-01-08	1900-01-07 03:40:00	0	0	0
2012-01-08	1900-01-07 03:50:00	0	0	0
2012-01-08	1900-01-07 04:00:00	0	0	0
2012-01-08	1900-01-07 04:10:00	0	0	0
2012-01-08	1900-01-07 04:20:00	0	0	0
2012-01-08	1900-01-07 04:30:00	0	0	0
2012-01-08	1900-01-07 04:40:00	0	0	0
2012-01-08	1900-01-07 04:50:00	0	0	0
2012-01-08	1900-01-07 05:00:00	0	0	0
2012-01-08	1900-01-07 05:10:00	0	0	0
2012-01-08	1900-01-07 05:20:00	0	0	0
2012-01-08	1900-01-07 05:30:00	0	0	0
2012-01-08	1900-01-07 05:40:00	0	0	0
2012-01-08	1900-01-07 05:50:00	0	0	0
2012-01-08	1900-01-07 06:00:00	0	0	0
2012-01-08	1900-01-07 06:10:00	0	0	0
2012-01-08	1900-01-07 06:20:00	0	0	0
2012-01-08	1900-01-07 06:30:00	0	0	0
2012-01-08	1900-01-07 06:40:00	0	0	0
2012-01-08	1900-01-07 06:50:00	0	0	0
2012-01-08	1900-01-07 07:00:00	0	0	0
2012-01-08	1900-01-07 07:10:00	3.631	1.142	1.439
2012-01-08	1900-01-07 07:20:00	11.76	11.46	7.994
2012-01-08	1900-01-07 07:30:00	24.64	24.39	22.47
2012-01-08	1900-01-07 07:40:00	45.04	43.9	33.07
2012-01-08	1900-01-07 07:50:00	74.92	70.19	46.14
2012-01-08	1900-01-07 08:00:00	104	106.8	70.03
2012-01-08	1900-01-07 08:10:00	139.4	141.5	104.9
2012-01-08	1900-01-07 08:20:00	189.3	183.8	146.6
2012-01-08	1900-01-07 08:30:00	236.9	233.5	191.2
2012-01-08	1900-01-07 08:40:00	280	271.8	231.5
2012-01-08	1900-01-07 08:50:00	319.8	310.6	272.9
2012-01-08	1900-01-07 09:00:00	364.6	357.9	313.3
2012-01-08	1900-01-07 09:10:00	402.2	398.1	348.1
2012-01-08	1900-01-07 09:20:00	437.4	431.2	384.6
2012-01-08	1900-01-07 09:30:00	471.7	464.6	426
2012-01-08	1900-01-07 09:40:00	500.8	495.4	465.6
2012-01-08	1900-01-07 09:50:00	528.4	533.3	509.9
2012-01-08	1900-01-07 10:00:00	563.7	565.3	543.4
2012-01-08	1900-01-07 10:10:00	596.9	595.8	567.5
2012-01-08	1900-01-07 10:20:00	632.9	633.9	599.3
2012-01-08	1900-01-07 10:30:00	665.5	665.2	631.1
2012-01-08	1900-01-07 10:40:00	687.6	693.8	651
2012-01-08	1900-01-07 10:50:00	717.6	717.5	687.5
2012-01-08	1900-01-07 11:00:00	740.3	743.5	718.7
2012-01-08	1900-01-07 11:10:00	762.2	758.6	745.4
2012-01-08	1900-01-07 11:20:00	781.4	777.9	769.8
2012-01-08	1900-01-07 11:30:00	796	794.1	787.4
2012-01-08	1900-01-07 11:40:00	810.8	812.9	802.2
2012-01-08	1900-01-07 11:50:00	825.6	828.9	816
2012-01-08	1900-01-07 12:00:00	846.3	662.8	833
2012-01-08	1900-01-07 12:10:00	858.3	550.4	845.7
2012-01-08	1900-01-07 12:20:00	871.1	856.7	860.2
2012-01-08	1900-01-07 12:30:00	876.5	865	869.3
2012-01-08	1900-01-07 12:40:00	874.5	874.7	875.9
2012-01-08	1900-01-07 12:50:00	880.1	881.8	879.9
2012-01-08	1900-01-07 13:00:00	877.3	885.4	869
2012-01-08	1900-01-07 13:10:00	832.6	849.5	884.8
2012-01-08	1900-01-07 13:20:00	213	862.4	895.2
2012-01-08	1900-01-07 13:30:00	808.4	865	889
2012-01-08	1900-01-07 13:40:00	952.9	860.5	875.4
2012-01-08	1900-01-07 13:50:00	834	850.7	867.7
2012-01-08	1900-01-07 14:00:00	192.3	841.6	855.8
2012-01-08	1900-01-07 14:10:00	277	839.5	829.2
2012-01-08	1900-01-07 14:20:00	562.4	817.7	822.6
2012-01-08	1900-01-07 14:30:00	311.9	795.9	807.2
2012-01-08	1900-01-07 14:40:00	480.9	476.7	779.8
2012-01-08	1900-01-07 14:50:00	811.9	213.7	753.7
2012-01-08	1900-01-07 15:00:00	755.4	572.3	723.9
2012-01-08	1900-01-07 15:10:00	706.6	443	699.7
2012-01-08	1900-01-07 15:20:00	662.7	198.4	673.3
2012-01-08	1900-01-07 15:30:00	623	240.8	645
2012-01-08	1900-01-07 15:40:00	522.9	192.9	617.3
2012-01-08	1900-01-07 15:50:00	559.3	204.6	581.9
2012-01-08	1900-01-07 16:00:00	504.7	206.7	544.8
2012-01-08	1900-01-07 16:10:00	502.1	172.6	516.3
2012-01-08	1900-01-07 16:20:00	463.4	131.7	494.8
2012-01-08	1900-01-07 16:30:00	418.1	133.6	468.7
2012-01-08	1900-01-07 16:40:00	390.1	139.9	435.2
2012-01-08	1900-01-07 16:50:00	356.1	194.5	392
2012-01-08	1900-01-07 17:00:00	306.2	225.2	346.1
2012-01-08	1900-01-07 17:10:00	252.8	221	308.8
2012-01-08	1900-01-07 17:20:00	207.3	247.7	271.8
2012-01-08	1900-01-07 17:30:00	179.9	195.3	227.2
2012-01-08	1900-01-07 17:40:00	143.8	141.8	187.1
2012-01-08	1900-01-07 17:50:00	112.9	96.76	140.1
2012-01-08	1900-01-07 18:00:00	74.92	58.79	91.98
2012-01-08	1900-01-07 18:10:00	41.18	33.3	59.13
2012-01-08	1900-01-07 18:20:00	20.14	15.62	31.22
2012-01-08	1900-01-07 18:30:00	7.423	3.654	14.25
2012-01-08	1900-01-07 18:40:00	0	0	3.312
2012-01-08	1900-01-07 18:50:00	0	0	0
2012-01-08	1900-01-07 19:00:00	0	0	0
2012-01-08	1900-01-07 19:10:00	0	0	0
2012-01-08	1900-01-07 19:20:00	0	0	0
2012-01-08	1900-01-07 19:30:00	0	0	0
2012-01-08	1900-01-07 19:40:00	0	0	0
2012-01-08	1900-01-07 19:50:00	0	0	0
2012-01-08	1900-01-07 20:00:00	0	0	0
2012-01-08	1900-01-07 20:10:00	0	0	0
2012-01-08	1900-01-07 20:20:00	0	0	0
2012-01-08	1900-01-07 20:30:00	0	0	0
2012-01-08	1900-01-07 20:40:00	0	0	0
2012-01-08	1900-01-07 20:50:00	0	0	0
2012-01-08	1900-01-07 21:00:00	0	0	0
2012-01-08	1900-01-07 21:10:00	0	0	0
2012-01-08	1900-01-07 21:20:00	0	0	0
2012-01-08	1900-01-07 21:30:00	0	0	0
2012-01-08	1900-01-07 21:40:00	0	0	0
2012-01-08	1900-01-07 21:50:00	0	0	0
2012-01-08	1900-01-07 22:00:00	0	0	0
2012-01-08	1900-01-07 22:10:00	0	0	0
2012-01-08	1900-01-07 22:20:00	0	0	0
2012-01-08	1900-01-07 22:30:00	0	0	0
2012-01-08	1900-01-07 22:40:00	0	0	0
2012-01-08	1900-01-07 22:50:00	0	0	0
2012-01-08	1900-01-07 23:00:00	0	0	0
2012-01-08	1900-01-07 23:10:00	0	0	0
2012-01-08	1900-01-07 23:20:00	0	0	0
2012-01-08	1900-01-07 23:30:00	0	0	0
2012-01-08	1900-01-07 23:40:00	0	0	0
2012-01-08	1900-01-07 23:50:00	0	0	0
2012-01-09	1900-01-08	0	0	0
2012-01-09	1900-01-08 00:10:00	0	0	0
2012-01-09	1900-01-08 00:20:00	0	0	0
2012-01-09	1900-01-08 00:30:00	0	0	0
2012-01-09	1900-01-08 00:40:00	0	0	0
2012-01-09	1900-01-08 00:50:00	0	0	0
2012-01-09	1900-01-08 01:00:00	0	0	0
2012-01-09	1900-01-08 01:10:00	0	0	0
2012-01-09	1900-01-08 01:20:00	0	0	0
2012-01-09	1900-01-08 01:30:00	0	0	0
2012-01-09	1900-01-08 01:40:00	0	0	0
2012-01-09	1900-01-08 01:50:00	0	0	0
2012-01-09	1900-01-08 02:00:00	0	0	0
2012-01-09	1900-01-08 02:10:00	0	0	0
2012-01-09	1900-01-08 02:20:00	0	0	0
2012-01-09	1900-01-08 02:30:00	0	0	0
2012-01-09	1900-01-08 02:40:00	0	0	0
2012-01-09	1900-01-08 02:50:00	0	0	0
2012-01-09	1900-01-08 03:00:00	0	0	0
2012-01-09	1900-01-08 03:10:00	0	0	0
2012-01-09	1900-01-08 03:20:00	0	0	0
2012-01-09	1900-01-08 03:30:00	0	0	0
2012-01-09	1900-01-08 03:40:00	0	0	0
2012-01-09	1900-01-08 03:50:00	0	0	0
2012-01-09	1900-01-08 04:00:00	0	0	0
2012-01-09	1900-01-08 04:10:00	0	0	0
2012-01-09	1900-01-08 04:20:00	0	0	0
2012-01-09	1900-01-08 04:30:00	0	0	0
2012-01-09	1900-01-08 04:40:00	0	0	0
2012-01-09	1900-01-08 04:50:00	0	0	0
2012-01-09	1900-01-08 05:00:00	0	0	0
2012-01-09	1900-01-08 05:10:00	0	0	0
2012-01-09	1900-01-08 05:20:00	0	0	0
2012-01-09	1900-01-08 05:30:00	0	0	0
2012-01-09	1900-01-08 05:40:00	0	0	0
2012-01-09	1900-01-08 05:50:00	0	0	0
2012-01-09	1900-01-08 06:00:00	0	0	0
2012-01-09	1900-01-08 06:10:00	0	0	0
2012-01-09	1900-01-08 06:20:00	0	0	0
2012-01-09	1900-01-08 06:30:00	0	0	0
2012-01-09	1900-01-08 06:40:00	0	0	0
2012-01-09	1900-01-08 06:50:00	0	0	0
2012-01-09	1900-01-08 07:00:00	0	0	0
2012-01-09	1900-01-08 07:10:00	1.987	0.137	0
2012-01-09	1900-01-08 07:20:00	8.725	7.401	4.705
2012-01-09	1900-01-08 07:30:00	19.57	20.74	14.71
2012-01-09	1900-01-08 07:40:00	40.36	46.37	27.25
2012-01-09	1900-01-08 07:50:00	72.95	78.32	44.15
2012-01-09	1900-01-08 08:00:00	111.7	115.7	72.48
2012-01-09	1900-01-08 08:10:00	155.6	157	106.6
2012-01-09	1900-01-08 08:20:00	203	202.3	147.4
2012-01-09	1900-01-08 08:30:00	250.6	247.2	194.8
2012-01-09	1900-01-08 08:40:00	292.4	286.9	243.5
2012-01-09	1900-01-08 08:50:00	331.4	325.4	290.1
2012-01-09	1900-01-08 09:00:00	370.3	365.3	334
2012-01-09	1900-01-08 09:10:00	407.9	403.2	374.7
2012-01-09	1900-01-08 09:20:00	444.6	440	413.1
2012-01-09	1900-01-08 09:30:00	482.1	477.2	451
2012-01-09	1900-01-08 09:40:00	516.3	514.3	487.6
2012-01-09	1900-01-08 09:50:00	550.5	548.8	522.1
2012-01-09	1900-01-08 10:00:00	581.4	581.6	553.8
2012-01-09	1900-01-08 10:10:00	612.5	614	585.2
2012-01-09	1900-01-08 10:20:00	646.2	643.2	615.9
2012-01-09	1900-01-08 10:30:00	677.4	672.3	645.7
2012-01-09	1900-01-08 10:40:00	702.6	700	675.5
2012-01-09	1900-01-08 10:50:00	727.2	724.8	705.3
2012-01-09	1900-01-08 11:00:00	748.8	748.2	732.2
2012-01-09	1900-01-08 11:10:00	769	769.4	758.4
2012-01-09	1900-01-08 11:20:00	785.9	793.8	781.9
2012-01-09	1900-01-08 11:30:00	805.4	811.9	800.1
2012-01-09	1900-01-08 11:40:00	825.4	834.7	816.6
2012-01-09	1900-01-08 11:50:00	838.3	848.9	834.5
2012-01-09	1900-01-08 12:00:00	851.1	854.1	848.5
2012-01-09	1900-01-08 12:10:00	863.2	859.5	856.6
2012-01-09	1900-01-08 12:20:00	873.7	867.2	866.2
2012-01-09	1900-01-08 12:30:00	880.1	872.7	873.7
2012-01-09	1900-01-08 12:40:00	878.6	876.9	880.5
2012-01-09	1900-01-08 12:50:00	882.9	882.6	890.1
2012-01-09	1900-01-08 13:00:00	884.9	886.8	880.7
2012-01-09	1900-01-08 13:10:00	848.9	859.2	865.5
2012-01-09	1900-01-08 13:20:00	881	866.5	894.1
2012-01-09	1900-01-08 13:30:00	875.9	880.5	885.2
2012-01-09	1900-01-08 13:40:00	865.6	877.7	879.6
2012-01-09	1900-01-08 13:50:00	857.5	863.8	867.2
2012-01-09	1900-01-08 14:00:00	842	845.4	858.3
2012-01-09	1900-01-08 14:10:00	832.6	834.6	844.4
2012-01-09	1900-01-08 14:20:00	815.2	819.3	836.7
2012-01-09	1900-01-08 14:30:00	794.2	794	820.7
2012-01-09	1900-01-08 14:40:00	776.6	770	797.5
2012-01-09	1900-01-08 14:50:00	755.2	750.6	774.3
2012-01-09	1900-01-08 15:00:00	727.1	730	688.7
2012-01-09	1900-01-08 15:10:00	698.7	704.3	722.4
2012-01-09	1900-01-08 15:20:00	670	672.7	694.3
2012-01-09	1900-01-08 15:30:00	646.8	639.7	680.8
2012-01-09	1900-01-08 15:40:00	616	609.8	637.7
2012-01-09	1900-01-08 15:50:00	585.1	584.1	599.5
2012-01-09	1900-01-08 16:00:00	557.2	547.4	575.9
2012-01-09	1900-01-08 16:10:00	517.7	505	535.3
2012-01-09	1900-01-08 16:20:00	481	467.3	494.3
2012-01-09	1900-01-08 16:30:00	441.6	434.8	456.6
2012-01-09	1900-01-08 16:40:00	404.7	391.2	425.9
2012-01-09	1900-01-08 16:50:00	377	349.2	394.5
2012-01-09	1900-01-08 17:00:00	341.4	298.4	353.9
2012-01-09	1900-01-08 17:10:00	295.5	258.1	319.6
2012-01-09	1900-01-08 17:20:00	247.5	216	275.4
2012-01-09	1900-01-08 17:30:00	198.3	173.7	223.5
2012-01-09	1900-01-08 17:40:00	156.8	136.8	164.7
2012-01-09	1900-01-08 17:50:00	108.9	105.9	139.8
2012-01-09	1900-01-08 18:00:00	72.68	75.35	100
2012-01-09	1900-01-08 18:10:00	42.71	48.58	69.09
2012-01-09	1900-01-08 18:20:00	26.9	22.11	39.47
2012-01-09	1900-01-08 18:30:00	9.022	6.487	17.77
2012-01-09	1900-01-08 18:40:00	0.548	0	4.248
2012-01-09	1900-01-08 18:50:00	0	0	0.159
2012-01-09	1900-01-08 19:00:00	0	0	0
2012-01-09	1900-01-08 19:10:00	0	0	0
2012-01-09	1900-01-08 19:20:00	0	0	0
2012-01-09	1900-01-08 19:30:00	0	0	0
2012-01-09	1900-01-08 19:40:00	0	0	0
2012-01-09	1900-01-08 19:50:00	0	0	0
2012-01-09	1900-01-08 20:00:00	0	0	0
2012-01-09	1900-01-08 20:10:00	0	0	0
2012-01-09	1900-01-08 20:20:00	0	0	0
2012-01-09	1900-01-08 20:30:00	0	0	0
2012-01-09	1900-01-08 20:40:00	0	0	0
2012-01-09	1900-01-08 20:50:00	0	0	0
2012-01-09	1900-01-08 21:00:00	0	0	0
2012-01-09	1900-01-08 21:10:00	0	0	0
2012-01-09	1900-01-08 21:20:00	0	0	0
2012-01-09	1900-01-08 21:30:00	0	0	0
2012-01-09	1900-01-08 21:40:00	0	0	0
2012-01-09	1900-01-08 21:50:00	0	0	0
2012-01-09	1900-01-08 22:00:00	0	0	0
2012-01-09	1900-01-08 22:10:00	0	0	0
2012-01-09	1900-01-08 22:20:00	0	0	0
2012-01-09	1900-01-08 22:30:00	0	0	0
2012-01-09	1900-01-08 22:40:00	0	0	0
2012-01-09	1900-01-08 22:50:00	0	0	0
2012-01-09	1900-01-08 23:00:00	0	0	0
2012-01-09	1900-01-08 23:10:00	0	0	0
2012-01-09	1900-01-08 23:20:00	0	0	0
2012-01-09	1900-01-08 23:30:00	0	0	0
2012-01-09	1900-01-08 23:40:00	0	0	0
2012-01-09	1900-01-08 23:50:00	0	0	0
2012-01-10	1900-01-09	0	0	0
2012-01-10	1900-01-09 00:10:00	0	0	0
2012-01-10	1900-01-09 00:20:00	0	0	0
2012-01-10	1900-01-09 00:30:00	0	0	0
2012-01-10	1900-01-09 00:40:00	0	0	0
2012-01-10	1900-01-09 00:50:00	0	0	0
2012-01-10	1900-01-09 01:00:00	0	0	0
2012-01-10	1900-01-09 01:10:00	0	0	0
2012-01-10	1900-01-09 01:20:00	0	0	0
2012-01-10	1900-01-09 01:30:00	0	0	0
2012-01-10	1900-01-09 01:40:00	0	0	0
2012-01-10	1900-01-09 01:50:00	0	0	0
2012-01-10	1900-01-09 02:00:00	0	0	0
2012-01-10	1900-01-09 02:10:00	0	0	0
2012-01-10	1900-01-09 02:20:00	0	0	0
2012-01-10	1900-01-09 02:30:00	0	0	0
2012-01-10	1900-01-09 02:40:00	0	0	0
2012-01-10	1900-01-09 02:50:00	0	0	0
2012-01-10	1900-01-09 03:00:00	0	0	0
2012-01-10	1900-01-09 03:10:00	0	0	0
2012-01-10	1900-01-09 03:20:00	0	0	0
2012-01-10	1900-01-09 03:30:00	0	0	0
2012-01-10	1900-01-09 03:40:00	0	0	0
2012-01-10	1900-01-09 03:50:00	0	0	0
2012-01-10	1900-01-09 04:00:00	0	0	0
2012-01-10	1900-01-09 04:10:00	0	0	0
2012-01-10	1900-01-09 04:20:00	0	0	0
2012-01-10	1900-01-09 04:30:00	0	0	0
2012-01-10	1900-01-09 04:40:00	0	0	0
2012-01-10	1900-01-09 04:50:00	0	0	0
2012-01-10	1900-01-09 05:00:00	0	0	0
2012-01-10	1900-01-09 05:10:00	0	0	0
2012-01-10	1900-01-09 05:20:00	0	0	0
2012-01-10	1900-01-09 05:30:00	0	0	0
2012-01-10	1900-01-09 05:40:00	0	0	0
2012-01-10	1900-01-09 05:50:00	0	0	0
2012-01-10	1900-01-09 06:00:00	0	0	0
2012-01-10	1900-01-09 06:10:00	0	0	0
2012-01-10	1900-01-09 06:20:00	0	0	0
2012-01-10	1900-01-09 06:30:00	0	0	0
2012-01-10	1900-01-09 06:40:00	0	0	0
2012-01-10	1900-01-09 06:50:00	0	0	0
2012-01-10	1900-01-09 07:00:00	0	0	0
2012-01-10	1900-01-09 07:10:00	1.256	0	0
2012-01-10	1900-01-09 07:20:00	6.121	6.624	2.307
2012-01-10	1900-01-09 07:30:00	12.31	18	10.48
2012-01-10	1900-01-09 07:40:00	19.37	43.72	25.21
2012-01-10	1900-01-09 07:50:00	32.39	76.31	40.27
2012-01-10	1900-01-09 08:00:00	100.7	114.6	62.58
2012-01-10	1900-01-09 08:10:00	146.9	158.7	99.18
2012-01-10	1900-01-09 08:20:00	192.8	205.6	99.29
2012-01-10	1900-01-09 08:30:00	240.7	251.6	102.7
2012-01-10	1900-01-09 08:40:00	284.3	293.6	191.2
2012-01-10	1900-01-09 08:50:00	325.4	333.8	259.2
2012-01-10	1900-01-09 09:00:00	364.4	371.9	314
2012-01-10	1900-01-09 09:10:00	403.5	409.4	321.9
2012-01-10	1900-01-09 09:20:00	439.8	446.9	414.2
2012-01-10	1900-01-09 09:30:00	475.6	481.9	430.9
2012-01-10	1900-01-09 09:40:00	513	520.4	428.1
2012-01-10	1900-01-09 09:50:00	548.5	553.4	487.8
2012-01-10	1900-01-09 10:00:00	580.5	588.3	553.7
2012-01-10	1900-01-09 10:10:00	614.3	624.3	584.5
2012-01-10	1900-01-09 10:20:00	645.5	652	613.9
2012-01-10	1900-01-09 10:30:00	675	681.9	644.7
2012-01-10	1900-01-09 10:40:00	704	706.8	676.9
2012-01-10	1900-01-09 10:50:00	728.6	714	699
2012-01-10	1900-01-09 11:00:00	750.7	758.9	722.5
2012-01-10	1900-01-09 11:10:00	772.3	784.6	745.4
2012-01-10	1900-01-09 11:20:00	783.8	803	774.7
2012-01-10	1900-01-09 11:30:00	807.7	819	789.1
2012-01-10	1900-01-09 11:40:00	825.4	835.5	798.3
2012-01-10	1900-01-09 11:50:00	839.5	850.1	832
2012-01-10	1900-01-09 12:00:00	852.1	863.1	845
2012-01-10	1900-01-09 12:10:00	863.3	874.3	862.8
2012-01-10	1900-01-09 12:20:00	870.1	887	876.9
2012-01-10	1900-01-09 12:30:00	880.7	895.9	881.9
2012-01-10	1900-01-09 12:40:00	886.5	890.6	885.9
2012-01-10	1900-01-09 12:50:00	888.9	900.9	893.4
2012-01-10	1900-01-09 13:00:00	886.2	901.4	897.4
2012-01-10	1900-01-09 13:10:00	847.3	883.4	865.5
2012-01-10	1900-01-09 13:20:00	881.9	871.5	898.7
2012-01-10	1900-01-09 13:30:00	878.5	887	892.6
2012-01-10	1900-01-09 13:40:00	870.1	879.9	886.4
2012-01-10	1900-01-09 13:50:00	860.2	869.1	876.7
2012-01-10	1900-01-09 14:00:00	849.2	856.1	864.1
2012-01-10	1900-01-09 14:10:00	835.8	838.6	854.8
2012-01-10	1900-01-09 14:20:00	820.8	820.9	839.1
2012-01-10	1900-01-09 14:30:00	802.9	801.7	825.6
2012-01-10	1900-01-09 14:40:00	783.9	781.1	803
2012-01-10	1900-01-09 14:50:00	762.5	756.6	780.4
2012-01-10	1900-01-09 15:00:00	740	731.6	759.8
2012-01-10	1900-01-09 15:10:00	714.3	707	736.9
2012-01-10	1900-01-09 15:20:00	687.3	678.8	710.5
2012-01-10	1900-01-09 15:30:00	657.7	649.5	685.3
2012-01-10	1900-01-09 15:40:00	627	619.4	654.6
2012-01-10	1900-01-09 15:50:00	595.9	587.3	621.8
2012-01-10	1900-01-09 16:00:00	564.1	551.5	580.5
2012-01-10	1900-01-09 16:10:00	529.2	517.7	557.5
2012-01-10	1900-01-09 16:20:00	495.6	480.4	522.5
2012-01-10	1900-01-09 16:30:00	457.7	443.1	488.1
2012-01-10	1900-01-09 16:40:00	419.9	404.2	449.2
2012-01-10	1900-01-09 16:50:00	382.4	366.3	411.6
2012-01-10	1900-01-09 17:00:00	339.6	330.7	372.9
2012-01-10	1900-01-09 17:10:00	309.9	287.7	334.3
2012-01-10	1900-01-09 17:20:00	266.4	247.4	296.2
2012-01-10	1900-01-09 17:30:00	217.6	205.8	254.9
2012-01-10	1900-01-09 17:40:00	170.9	162.1	211.9
2012-01-10	1900-01-09 17:50:00	125.8	118.2	163.3
2012-01-10	1900-01-09 18:00:00	85.36	78.19	117.2
2012-01-10	1900-01-09 18:10:00	50.39	43.76	76.75
2012-01-10	1900-01-09 18:20:00	25.76	16.33	43.28
2012-01-10	1900-01-09 18:30:00	9.868	6.692	15.64
2012-01-10	1900-01-09 18:40:00	2.147	0.045	6.076
2012-01-10	1900-01-09 18:50:00	0	0	0.525
2012-01-10	1900-01-09 19:00:00	0	0	0
2012-01-10	1900-01-09 19:10:00	0	0	0
2012-01-10	1900-01-09 19:20:00	0	0	0
2012-01-10	1900-01-09 19:30:00	0	0	0
2012-01-10	1900-01-09 19:40:00	0	0	0
2012-01-10	1900-01-09 19:50:00	0	0	0
2012-01-10	1900-01-09 20:00:00	0	0	0
2012-01-10	1900-01-09 20:10:00	0	0	0
2012-01-10	1900-01-09 20:20:00	0	0	0
2012-01-10	1900-01-09 20:30:00	0	0	0
2012-01-10	1900-01-09 20:40:00	0	0	0
2012-01-10	1900-01-09 20:50:00	0	0	0
2012-01-10	1900-01-09 21:00:00	0	0	0
2012-01-10	1900-01-09 21:10:00	0	0	0
2012-01-10	1900-01-09 21:20:00	0	0	0
2012-01-10	1900-01-09 21:30:00	0	0	0
2012-01-10	1900-01-09 21:40:00	0	0	0
2012-01-10	1900-01-09 21:50:00	0	0	0
2012-01-10	1900-01-09 22:00:00	0	0	0
2012-01-10	1900-01-09 22:10:00	0	0	0
2012-01-10	1900-01-09 22:20:00	0	0	0
2012-01-10	1900-01-09 22:30:00	0	0	0
2012-01-10	1900-01-09 22:40:00	0	0	0
2012-01-10	1900-01-09 22:50:00	0	0	0
2012-01-10	1900-01-09 23:00:00	0	0	0
2012-01-10	1900-01-09 23:10:00	0	0	0
2012-01-10	1900-01-09 23:20:00	0	0	0
2012-01-10	1900-01-09 23:30:00	0	0	0
2012-01-10	1900-01-09 23:40:00	0	0	0
2012-01-10	1900-01-09 23:50:00	0	0	0
2012-01-11	1900-01-10	0	0	0
2012-01-11	1900-01-10 00:10:00	0	0	0
2012-01-11	1900-01-10 00:20:00	0	0	0
2012-01-11	1900-01-10 00:30:00	0	0	0
2012-01-11	1900-01-10 00:40:00	0	0	0
2012-01-11	1900-01-10 00:50:00	0	0	0
2012-01-11	1900-01-10 01:00:00	0	0	0
2012-01-11	1900-01-10 01:10:00	0	0	0
2012-01-11	1900-01-10 01:20:00	0	0	0
2012-01-11	1900-01-10 01:30:00	0	0	0
2012-01-11	1900-01-10 01:40:00	0	0	0
2012-01-11	1900-01-10 01:50:00	0	0	0
2012-01-11	1900-01-10 02:00:00	0	0	0
2012-01-11	1900-01-10 02:10:00	0	0	0
2012-01-11	1900-01-10 02:20:00	0	0	0
2012-01-11	1900-01-10 02:30:00	0	0	0
2012-01-11	1900-01-10 02:40:00	0	0	0
2012-01-11	1900-01-10 02:50:00	0	0	0
2012-01-11	1900-01-10 03:00:00	0	0	0
2012-01-11	1900-01-10 03:10:00	0	0	0
2012-01-11	1900-01-10 03:20:00	0	0	0
2012-01-11	1900-01-10 03:30:00	0	0	0
2012-01-11	1900-01-10 03:40:00	0	0	0
2012-01-11	1900-01-10 03:50:00	0	0	0
2012-01-11	1900-01-10 04:00:00	0	0	0
2012-01-11	1900-01-10 04:10:00	0	0	0
2012-01-11	1900-01-10 04:20:00	0	0	0
2012-01-11	1900-01-10 04:30:00	0	0	0
2012-01-11	1900-01-10 04:40:00	0	0	0
2012-01-11	1900-01-10 04:50:00	0	0	0
2012-01-11	1900-01-10 05:00:00	0	0	0
2012-01-11	1900-01-10 05:10:00	0	0	0
2012-01-11	1900-01-10 05:20:00	0	0	0
2012-01-11	1900-01-10 05:30:00	0	0	0
2012-01-11	1900-01-10 05:40:00	0	0	0
2012-01-11	1900-01-10 05:50:00	0	0	0
2012-01-11	1900-01-10 06:00:00	0	0	0
2012-01-11	1900-01-10 06:10:00	0	0	0
2012-01-11	1900-01-10 06:20:00	0	0	0
2012-01-11	1900-01-10 06:30:00	0	0	0
2012-01-11	1900-01-10 06:40:00	0	0	0
2012-01-11	1900-01-10 06:50:00	0	0	0
2012-01-11	1900-01-10 07:00:00	0	0	0
2012-01-11	1900-01-10 07:10:00	3.22	3.266	1.598
2012-01-11	1900-01-10 07:20:00	9.205	13.11	8.703
2012-01-11	1900-01-10 07:30:00	19.32	25.17	19.02
2012-01-11	1900-01-10 07:40:00	39.33	49.56	30.03
2012-01-11	1900-01-10 07:50:00	74.19	84.88	42
2012-01-11	1900-01-10 08:00:00	112.6	125.5	71.33
2012-01-11	1900-01-10 08:10:00	158.8	171.6	108
2012-01-11	1900-01-10 08:20:00	204	219.6	150
2012-01-11	1900-01-10 08:30:00	252.3	265.8	194.6
2012-01-11	1900-01-10 08:40:00	292.6	310.7	231.5
2012-01-11	1900-01-10 08:50:00	332.6	353.4	285.7
2012-01-11	1900-01-10 09:00:00	356.2	395.4	335.9
2012-01-11	1900-01-10 09:10:00	362.9	433.4	371.9
2012-01-11	1900-01-10 09:20:00	407.7	464.1	411.2
2012-01-11	1900-01-10 09:30:00	476	499.1	447.9
2012-01-11	1900-01-10 09:40:00	522	507.2	487.4
2012-01-11	1900-01-10 09:50:00	558.7	535.2	527.7
2012-01-11	1900-01-10 10:00:00	590.3	572.7	561.7
2012-01-11	1900-01-10 10:10:00	618.1	613.9	597.1
2012-01-11	1900-01-10 10:20:00	654	639.9	616.5
2012-01-11	1900-01-10 10:30:00	686.1	669.6	652.3
2012-01-11	1900-01-10 10:40:00	716.6	684.9	670.9
2012-01-11	1900-01-10 10:50:00	741.2	725.2	702.9
2012-01-11	1900-01-10 11:00:00	764.8	753	737.8
2012-01-11	1900-01-10 11:10:00	789.5	766.7	748.3
2012-01-11	1900-01-10 11:20:00	807.8	784.6	773.5
2012-01-11	1900-01-10 11:30:00	820.3	814.4	779.9
2012-01-11	1900-01-10 11:40:00	840	826.4	774.1
2012-01-11	1900-01-10 11:50:00	849.2	843.4	820.1
2012-01-11	1900-01-10 12:00:00	863.5	860.7	849.5
2012-01-11	1900-01-10 12:10:00	875.4	869.8	859.1
2012-01-11	1900-01-10 12:20:00	868.1	877.8	882.4
2012-01-11	1900-01-10 12:30:00	885.2	875	897.9
2012-01-11	1900-01-10 12:40:00	892.9	892.8	894.4
2012-01-11	1900-01-10 12:50:00	897.3	891	906.7
2012-01-11	1900-01-10 13:00:00	897.8	907.3	907.4
2012-01-11	1900-01-10 13:10:00	861.8	888.6	865
2012-01-11	1900-01-10 13:20:00	887.5	874.9	907.2
2012-01-11	1900-01-10 13:30:00	887.9	890.8	904.1
2012-01-11	1900-01-10 13:40:00	883.6	885.5	892.9
2012-01-11	1900-01-10 13:50:00	876.5	871.5	887.9
2012-01-11	1900-01-10 14:00:00	864.5	862.7	877.8
2012-01-11	1900-01-10 14:10:00	846	843.5	862.4
2012-01-11	1900-01-10 14:20:00	831.7	828.3	849.2
2012-01-11	1900-01-10 14:30:00	815.8	809.4	833.9
2012-01-11	1900-01-10 14:40:00	796.5	787.3	815.2
2012-01-11	1900-01-10 14:50:00	775.1	765.8	792
2012-01-11	1900-01-10 15:00:00	746.7	741.7	772.3
2012-01-11	1900-01-10 15:10:00	723.4	717.1	746.1
2012-01-11	1900-01-10 15:20:00	694.6	689.9	721.8
2012-01-11	1900-01-10 15:30:00	664.9	662.2	694.3
2012-01-11	1900-01-10 15:40:00	633.7	631.3	663.8
2012-01-11	1900-01-10 15:50:00	602.9	596.5	633.3
2012-01-11	1900-01-10 16:00:00	570	563.9	598.9
2012-01-11	1900-01-10 16:10:00	537.6	528.8	564
2012-01-11	1900-01-10 16:20:00	502.1	490.7	529.9
2012-01-11	1900-01-10 16:30:00	465	453.1	495.8
2012-01-11	1900-01-10 16:40:00	429.2	418.4	465.6
2012-01-11	1900-01-10 16:50:00	396.2	380.1	422.6
2012-01-11	1900-01-10 17:00:00	354.4	341.4	385.5
2012-01-11	1900-01-10 17:10:00	315.1	301.7	306.9
2012-01-11	1900-01-10 17:20:00	277.8	263.1	307.7
2012-01-11	1900-01-10 17:30:00	241	221.4	268.2
2012-01-11	1900-01-10 17:40:00	185.6	175.5	233.9
2012-01-11	1900-01-10 17:50:00	155.1	129.6	186.6
2012-01-11	1900-01-10 18:00:00	125.3	86	152.4
2012-01-11	1900-01-10 18:10:00	89.93	48.99	95.73
2012-01-11	1900-01-10 18:20:00	46.64	15.23	48.6
2012-01-11	1900-01-10 18:30:00	15.14	6.807	19.14
2012-01-11	1900-01-10 18:40:00	2.444	0.274	6.601
2012-01-11	1900-01-10 18:50:00	0	0	0.571
2012-01-11	1900-01-10 19:00:00	0	0	0
2012-01-11	1900-01-10 19:10:00	0	0	0
2012-01-11	1900-01-10 19:20:00	0	0	0
2012-01-11	1900-01-10 19:30:00	0	0	0
2012-01-11	1900-01-10 19:40:00	0	0	0
2012-01-11	1900-01-10 19:50:00	0	0	0
2012-01-11	1900-01-10 20:00:00	0	0	0
2012-01-11	1900-01-10 20:10:00	0	0	0
2012-01-11	1900-01-10 20:20:00	0	0	0
2012-01-11	1900-01-10 20:30:00	0	0	0
2012-01-11	1900-01-10 20:40:00	0	0	0
2012-01-11	1900-01-10 20:50:00	0	0	0
2012-01-11	1900-01-10 21:00:00	0	0	0
2012-01-11	1900-01-10 21:10:00	0	0	0
2012-01-11	1900-01-10 21:20:00	0	0	0
2012-01-11	1900-01-10 21:30:00	0	0	0
2012-01-11	1900-01-10 21:40:00	0	0	0
2012-01-11	1900-01-10 21:50:00	0	0	0
2012-01-11	1900-01-10 22:00:00	0	0	0
2012-01-11	1900-01-10 22:10:00	0	0	0
2012-01-11	1900-01-10 22:20:00	0	0	0
2012-01-11	1900-01-10 22:30:00	0	0	0
2012-01-11	1900-01-10 22:40:00	0	0	0
2012-01-11	1900-01-10 22:50:00	0	0	0
2012-01-11	1900-01-10 23:00:00	0	0	0
2012-01-11	1900-01-10 23:10:00	0	0	0
2012-01-11	1900-01-10 23:20:00	0	0	0
2012-01-11	1900-01-10 23:30:00	0	0	0
2012-01-11	1900-01-10 23:40:00	0	0	0
2012-01-11	1900-01-10 23:50:00	0	0	0
2012-01-12	1900-01-11	0	0	0
2012-01-12	1900-01-11 00:10:00	0	0	0
2012-01-12	1900-01-11 00:20:00	0	0	0
2012-01-12	1900-01-11 00:30:00	0	0	0
2012-01-12	1900-01-11 00:40:00	0	0	0
2012-01-12	1900-01-11 00:50:00	0	0	0
2012-01-12	1900-01-11 01:00:00	0	0	0
2012-01-12	1900-01-11 01:10:00	0	0	0
2012-01-12	1900-01-11 01:20:00	0	0	0
2012-01-12	1900-01-11 01:30:00	0	0	0
2012-01-12	1900-01-11 01:40:00	0	0	0
2012-01-12	1900-01-11 01:50:00	0	0	0
2012-01-12	1900-01-11 02:00:00	0	0	0
2012-01-12	1900-01-11 02:10:00	0	0	0
2012-01-12	1900-01-11 02:20:00	0	0	0
2012-01-12	1900-01-11 02:30:00	0	0	0
2012-01-12	1900-01-11 02:40:00	0	0	0
2012-01-12	1900-01-11 02:50:00	0	0	0
2012-01-12	1900-01-11 03:00:00	0	0	0
2012-01-12	1900-01-11 03:10:00	0	0	0
2012-01-12	1900-01-11 03:20:00	0	0	0
2012-01-12	1900-01-11 03:30:00	0	0	0
2012-01-12	1900-01-11 03:40:00	0	0	0
2012-01-12	1900-01-11 03:50:00	0	0	0
2012-01-12	1900-01-11 04:00:00	0	0	0
2012-01-12	1900-01-11 04:10:00	0	0	0
2012-01-12	1900-01-11 04:20:00	0	0	0
2012-01-12	1900-01-11 04:30:00	0	0	0
2012-01-12	1900-01-11 04:40:00	0	0	0
2012-01-12	1900-01-11 04:50:00	0	0	0
2012-01-12	1900-01-11 05:00:00	0	0	0
2012-01-12	1900-01-11 05:10:00	0	0	0
2012-01-12	1900-01-11 05:20:00	0	0	0
2012-01-12	1900-01-11 05:30:00	0	0	0
2012-01-12	1900-01-11 05:40:00	0	0	0
2012-01-12	1900-01-11 05:50:00	0	0	0
2012-01-12	1900-01-11 06:00:00	0	0	0
2012-01-12	1900-01-11 06:10:00	0	0	0
2012-01-12	1900-01-11 06:20:00	0	0	0
2012-01-12	1900-01-11 06:30:00	0	0	0
2012-01-12	1900-01-11 06:40:00	0	0	0
2012-01-12	1900-01-11 06:50:00	0	0	0
2012-01-12	1900-01-11 07:00:00	0	0	0
2012-01-12	1900-01-11 07:10:00	2.649	1.187	0.822
2012-01-12	1900-01-11 07:20:00	8.817	12.12	8.977
2012-01-12	1900-01-11 07:30:00	18.54	23.96	19.59
2012-01-12	1900-01-11 07:40:00	39.01	47.76	29.12
2012-01-12	1900-01-11 07:50:00	74.35	82.98	40.59
2012-01-12	1900-01-11 08:00:00	113.6	123.8	70.51
2012-01-12	1900-01-11 08:10:00	159.4	170.1	108.3
2012-01-12	1900-01-11 08:20:00	208.6	218.5	152.2
2012-01-12	1900-01-11 08:30:00	257.3	266	200.6
2012-01-12	1900-01-11 08:40:00	301.9	307.2	251.3
2012-01-12	1900-01-11 08:50:00	341.1	345	300.8
2012-01-12	1900-01-11 09:00:00	379.8	383.2	342.9
2012-01-12	1900-01-11 09:10:00	416.8	422.2	382
2012-01-12	1900-01-11 09:20:00	453.5	460.3	421.4
2012-01-12	1900-01-11 09:30:00	490.7	498.8	459.4
2012-01-12	1900-01-11 09:40:00	526.4	536	495.6
2012-01-12	1900-01-11 09:50:00	561.8	571.2	532
2012-01-12	1900-01-11 10:00:00	595.3	604.5	566.8
2012-01-12	1900-01-11 10:10:00	628.3	637.4	599.8
2012-01-12	1900-01-11 10:20:00	661.1	669.3	636.6
2012-01-12	1900-01-11 10:30:00	691.6	698.4	667.3
2012-01-12	1900-01-11 10:40:00	719.1	725.8	696.4
2012-01-12	1900-01-11 10:50:00	744.5	752.8	722.6
2012-01-12	1900-01-11 11:00:00	764.8	780.4	748.2
2012-01-12	1900-01-11 11:10:00	790.4	802.6	775.9
2012-01-12	1900-01-11 11:20:00	810.3	823.6	797
2012-01-12	1900-01-11 11:30:00	831.5	843.3	819.5
2012-01-12	1900-01-11 11:40:00	849.7	861.6	835.4
2012-01-12	1900-01-11 11:50:00	861.7	876.1	855.7
2012-01-12	1900-01-11 12:00:00	874.7	890.6	868.9
2012-01-12	1900-01-11 12:10:00	886.9	902.7	882.8
2012-01-12	1900-01-11 12:20:00	898.9	910	894.6
2012-01-12	1900-01-11 12:30:00	905.1	916.9	901.4
2012-01-12	1900-01-11 12:40:00	908.2	814.9	908.7
2012-01-12	1900-01-11 12:50:00	911.5	921.1	914.3
2012-01-12	1900-01-11 13:00:00	910.9	921.7	905
2012-01-12	1900-01-11 13:10:00	864.3	902.5	887.4
2012-01-12	1900-01-11 13:20:00	908.5	890.3	911.3
2012-01-12	1900-01-11 13:30:00	901.6	907.1	910.4
2012-01-12	1900-01-11 13:40:00	893.8	888.2	903.6
2012-01-12	1900-01-11 13:50:00	868.4	886	891
2012-01-12	1900-01-11 14:00:00	851.2	873.9	877.2
2012-01-12	1900-01-11 14:10:00	838.2	856.9	868.8
2012-01-12	1900-01-11 14:20:00	825.7	839.9	853.8
2012-01-12	1900-01-11 14:30:00	806.8	822.1	837.9
2012-01-12	1900-01-11 14:40:00	789.9	801.7	808.6
2012-01-12	1900-01-11 14:50:00	772	778.5	807.6
2012-01-12	1900-01-11 15:00:00	747.4	752.6	777.7
2012-01-12	1900-01-11 15:10:00	724.4	726	748.2
2012-01-12	1900-01-11 15:20:00	697	699.9	716.7
2012-01-12	1900-01-11 15:30:00	668.1	673.1	541
2012-01-12	1900-01-11 15:40:00	631.7	648	668.8
2012-01-12	1900-01-11 15:50:00	602.2	587.4	625.2
2012-01-12	1900-01-11 16:00:00	572.4	568.4	599.4
2012-01-12	1900-01-11 16:10:00	538.7	546.4	567.7
2012-01-12	1900-01-11 16:20:00	500.3	487	534.5
2012-01-12	1900-01-11 16:30:00	467.3	452.1	500.6
2012-01-12	1900-01-11 16:40:00	428.6	300.1	462.2
2012-01-12	1900-01-11 16:50:00	389.1	360.2	421.7
2012-01-12	1900-01-11 17:00:00	351.4	262.9	382.5
2012-01-12	1900-01-11 17:10:00	314.1	52.83	346.6
2012-01-12	1900-01-11 17:20:00	276.3	119.4	307.2
2012-01-12	1900-01-11 17:30:00	231.1	103.1	265.7
2012-01-12	1900-01-11 17:40:00	182.9	33.99	225
2012-01-12	1900-01-11 17:50:00	136	68.04	177.8
2012-01-12	1900-01-11 18:00:00	93.33	66.7	129.4
2012-01-12	1900-01-11 18:10:00	57.31	42.44	84.95
2012-01-12	1900-01-11 18:20:00	30.26	15.73	49.06
2012-01-12	1900-01-11 18:30:00	11.94	6.533	19.23
2012-01-12	1900-01-11 18:40:00	2.878	0.296	6.738
2012-01-12	1900-01-11 18:50:00	0	0	0.776
2012-01-12	1900-01-11 19:00:00	0	0	0
2012-01-12	1900-01-11 19:10:00	0	0	0
2012-01-12	1900-01-11 19:20:00	0	0	0
2012-01-12	1900-01-11 19:30:00	0	0	0
2012-01-12	1900-01-11 19:40:00	0	0	0
2012-01-12	1900-01-11 19:50:00	0	0	0
2012-01-12	1900-01-11 20:00:00	0	0	0
2012-01-12	1900-01-11 20:10:00	0	0	0
2012-01-12	1900-01-11 20:20:00	0	0	0
2012-01-12	1900-01-11 20:30:00	0	0	0
2012-01-12	1900-01-11 20:40:00	0	0	0
2012-01-12	1900-01-11 20:50:00	0	0	0
2012-01-12	1900-01-11 21:00:00	0	0	0
2012-01-12	1900-01-11 21:10:00	0	0	0
2012-01-12	1900-01-11 21:20:00	0	0	0
2012-01-12	1900-01-11 21:30:00	0	0	0
2012-01-12	1900-01-11 21:40:00	0	0	0
2012-01-12	1900-01-11 21:50:00	0	0	0
2012-01-12	1900-01-11 22:00:00	0	0	0
2012-01-12	1900-01-11 22:10:00	0	0	0
2012-01-12	1900-01-11 22:20:00	0	0	0
2012-01-12	1900-01-11 22:30:00	0	0	0
2012-01-12	1900-01-11 22:40:00	0	0	0
2012-01-12	1900-01-11 22:50:00	0	0	0
2012-01-12	1900-01-11 23:00:00	0	0	0
2012-01-12	1900-01-11 23:10:00	0	0	0
2012-01-12	1900-01-11 23:20:00	0	0	0
2012-01-12	1900-01-11 23:30:00	0	0	0
2012-01-12	1900-01-11 23:40:00	0	0	0
2012-01-12	1900-01-11 23:50:00	0	0	0
2012-01-13	1900-01-12	0	0	0
2012-01-13	1900-01-12 00:10:00	0	0	0
2012-01-13	1900-01-12 00:20:00	0	0	0
2012-01-13	1900-01-12 00:30:00	0	0	0
2012-01-13	1900-01-12 00:40:00	0	0	0
2012-01-13	1900-01-12 00:50:00	0	0	0
2012-01-13	1900-01-12 01:00:00	0	0	0
2012-01-13	1900-01-12 01:10:00	0	0	0
2012-01-13	1900-01-12 01:20:00	0	0	0
2012-01-13	1900-01-12 01:30:00	0	0	0
2012-01-13	1900-01-12 01:40:00	0	0	0
2012-01-13	1900-01-12 01:50:00	0	0	0
2012-01-13	1900-01-12 02:00:00	0	0	0
2012-01-13	1900-01-12 02:10:00	0	0	0
2012-01-13	1900-01-12 02:20:00	0	0	0
2012-01-13	1900-01-12 02:30:00	0	0	0
2012-01-13	1900-01-12 02:40:00	0	0	0
2012-01-13	1900-01-12 02:50:00	0	0	0
2012-01-13	1900-01-12 03:00:00	0	0	0
2012-01-13	1900-01-12 03:10:00	0	0	0
2012-01-13	1900-01-12 03:20:00	0	0	0
2012-01-13	1900-01-12 03:30:00	0	0	0
2012-01-13	1900-01-12 03:40:00	0	0	0
2012-01-13	1900-01-12 03:50:00	0	0	0
2012-01-13	1900-01-12 04:00:00	0	0	0
2012-01-13	1900-01-12 04:10:00	0	0	0
2012-01-13	1900-01-12 04:20:00	0	0	0
2012-01-13	1900-01-12 04:30:00	0	0	0
2012-01-13	1900-01-12 04:40:00	0	0	0
2012-01-13	1900-01-12 04:50:00	0	0	0
2012-01-13	1900-01-12 05:00:00	0	0	0
2012-01-13	1900-01-12 05:10:00	0	0	0
2012-01-13	1900-01-12 05:20:00	0	0	0
2012-01-13	1900-01-12 05:30:00	0	0	0
2012-01-13	1900-01-12 05:40:00	0	0	0
2012-01-13	1900-01-12 05:50:00	0	0	0
2012-01-13	1900-01-12 06:00:00	0	0	0
2012-01-13	1900-01-12 06:10:00	0	0	0
2012-01-13	1900-01-12 06:20:00	0	0	0
2012-01-13	1900-01-12 06:30:00	0	0	0
2012-01-13	1900-01-12 06:40:00	0	0	0
2012-01-13	1900-01-12 06:50:00	0	0	0
2012-01-13	1900-01-12 07:00:00	0	0	0
2012-01-13	1900-01-12 07:10:00	2.444	0.708	0.479
2012-01-13	1900-01-12 07:20:00	9.091	9.616	7.149
2012-01-13	1900-01-12 07:30:00	20.71	22.36	16.42
2012-01-13	1900-01-12 07:40:00	36.31	43.99	27.66
2012-01-13	1900-01-12 07:50:00	68.71	76.24	40.54
2012-01-13	1900-01-12 08:00:00	106.2	114.6	68.23
2012-01-13	1900-01-12 08:10:00	149.3	158.8	103.9
2012-01-13	1900-01-12 08:20:00	196	205.4	145.5
2012-01-13	1900-01-12 08:30:00	244.1	251.4	191.9
2012-01-13	1900-01-12 08:40:00	289.5	294.2	240.7
2012-01-13	1900-01-12 08:50:00	328.9	334.4	288.2
2012-01-13	1900-01-12 09:00:00	365.6	374.3	331.4
2012-01-13	1900-01-12 09:10:00	402.9	412.9	372.1
2012-01-13	1900-01-12 09:20:00	440.5	450.4	411.3
2012-01-13	1900-01-12 09:30:00	475.7	488.6	448.7
2012-01-13	1900-01-12 09:40:00	510.9	526.7	485.4
2012-01-13	1900-01-12 09:50:00	545	563.6	520.9
2012-01-13	1900-01-12 10:00:00	577.8	597.2	555.3
2012-01-13	1900-01-12 10:10:00	609.8	628.1	588.7
2012-01-13	1900-01-12 10:20:00	643.9	658.8	622.2
2012-01-13	1900-01-12 10:30:00	675.3	688.2	655
2012-01-13	1900-01-12 10:40:00	703.5	715.6	685.3
2012-01-13	1900-01-12 10:50:00	728.9	741.7	714.2
2012-01-13	1900-01-12 11:00:00	751.8	766.7	740.5
2012-01-13	1900-01-12 11:10:00	773.8	789.3	765.8
2012-01-13	1900-01-12 11:20:00	794.6	809.8	788.4
2012-01-13	1900-01-12 11:30:00	813.9	827.5	808.3
2012-01-13	1900-01-12 11:40:00	829.1	845.8	827.9
2012-01-13	1900-01-12 11:50:00	845.2	861.4	846.7
2012-01-13	1900-01-12 12:00:00	859.2	873.3	862.5
2012-01-13	1900-01-12 12:10:00	869.5	880.1	874.5
2012-01-13	1900-01-12 12:20:00	879.5	892	885.8
2012-01-13	1900-01-12 12:30:00	886.8	895	895.7
2012-01-13	1900-01-12 12:40:00	890.4	899	900.9
2012-01-13	1900-01-12 12:50:00	894.4	902.7	905.8
2012-01-13	1900-01-12 13:00:00	895.6	900.8	908
2012-01-13	1900-01-12 13:10:00	853.2	890.7	863.2
2012-01-13	1900-01-12 13:20:00	888.8	863.3	905.8
2012-01-13	1900-01-12 13:30:00	883.2	894.7	907.7
2012-01-13	1900-01-12 13:40:00	878.2	885.8	901.9
2012-01-13	1900-01-12 13:50:00	866.2	808.2	890.8
2012-01-13	1900-01-12 14:00:00	855.8	870.2	880.2
2012-01-13	1900-01-12 14:10:00	843.5	859	865.7
2012-01-13	1900-01-12 14:20:00	826.7	841.8	851.1
2012-01-13	1900-01-12 14:30:00	811.7	813.4	835.7
2012-01-13	1900-01-12 14:40:00	793.8	821.1	816.3
2012-01-13	1900-01-12 14:50:00	771.6	733.5	796.3
2012-01-13	1900-01-12 15:00:00	754.2	817.5	773.1
2012-01-13	1900-01-12 15:10:00	724.9	740.2	750.6
2012-01-13	1900-01-12 15:20:00	697.8	756.6	724.2
2012-01-13	1900-01-12 15:30:00	668.7	418.8	697.4
2012-01-13	1900-01-12 15:40:00	640.7	414.2	667.6
2012-01-13	1900-01-12 15:50:00	612.9	380.8	638.9
2012-01-13	1900-01-12 16:00:00	574.6	197.8	329.3
2012-01-13	1900-01-12 16:10:00	540.3	177.9	513.6
2012-01-13	1900-01-12 16:20:00	509	121.7	532.3
2012-01-13	1900-01-12 16:30:00	476.9	131.8	497.1
2012-01-13	1900-01-12 16:40:00	380.7	318.2	449.3
2012-01-13	1900-01-12 16:50:00	386.2	187.1	413.2
2012-01-13	1900-01-12 17:00:00	345	155.7	375.4
2012-01-13	1900-01-12 17:10:00	306.1	128.4	271.4
2012-01-13	1900-01-12 17:20:00	268.2	70.88	294
2012-01-13	1900-01-12 17:30:00	221.8	70.9	219.5
2012-01-13	1900-01-12 17:40:00	177.9	176.7	193.1
2012-01-13	1900-01-12 17:50:00	130.3	56.83	102.9
2012-01-13	1900-01-12 18:00:00	90.32	37.32	95.18
2012-01-13	1900-01-12 18:10:00	53.77	23.61	84.42
2012-01-13	1900-01-12 18:20:00	26.38	10.66	35.13
2012-01-13	1900-01-12 18:30:00	6.807	2.398	18.98
2012-01-13	1900-01-12 18:40:00	1.484	0	6.555
2012-01-13	1900-01-12 18:50:00	0	0	0.502
2012-01-13	1900-01-12 19:00:00	0	0	0
2012-01-13	1900-01-12 19:10:00	0	0	0
2012-01-13	1900-01-12 19:20:00	0	0	0
2012-01-13	1900-01-12 19:30:00	0	0	0
2012-01-13	1900-01-12 19:40:00	0	0	0
2012-01-13	1900-01-12 19:50:00	0	0	0
2012-01-13	1900-01-12 20:00:00	0	0	0
2012-01-13	1900-01-12 20:10:00	0	0	0
2012-01-13	1900-01-12 20:20:00	0	0	0
2012-01-13	1900-01-12 20:30:00	0	0	0
2012-01-13	1900-01-12 20:40:00	0	0	0
2012-01-13	1900-01-12 20:50:00	0	0	0
2012-01-13	1900-01-12 21:00:00	0	0	0
2012-01-13	1900-01-12 21:10:00	0	0	0
2012-01-13	1900-01-12 21:20:00	0	0	0
2012-01-13	1900-01-12 21:30:00	0	0	0
2012-01-13	1900-01-12 21:40:00	0	0	0
2012-01-13	1900-01-12 21:50:00	0	0	0
2012-01-13	1900-01-12 22:00:00	0	0	0
2012-01-13	1900-01-12 22:10:00	0	0	0
2012-01-13	1900-01-12 22:20:00	0	0	0
2012-01-13	1900-01-12 22:30:00	0	0	0
2012-01-13	1900-01-12 22:40:00	0	0	0
2012-01-13	1900-01-12 22:50:00	0	0	0
2012-01-13	1900-01-12 23:00:00	0	0	0
2012-01-13	1900-01-12 23:10:00	0	0	0
2012-01-13	1900-01-12 23:20:00	0	0	0
2012-01-13	1900-01-12 23:30:00	0	0	0
2012-01-13	1900-01-12 23:40:00	0	0	0
2012-01-13	1900-01-12 23:50:00	0	0	0
2012-01-14	1900-01-13	0	0	0
2012-01-14	1900-01-13 00:10:00	0	0	0
2012-01-14	1900-01-13 00:20:00	0	0	0
2012-01-14	1900-01-13 00:30:00	0	0	0
2012-01-14	1900-01-13 00:40:00	0	0	0
2012-01-14	1900-01-13 00:50:00	0	0	0
2012-01-14	1900-01-13 01:00:00	0	0	0
2012-01-14	1900-01-13 01:10:00	0	0	0
2012-01-14	1900-01-13 01:20:00	0	0	0
2012-01-14	1900-01-13 01:30:00	0	0	0
2012-01-14	1900-01-13 01:40:00	0	0	0
2012-01-14	1900-01-13 01:50:00	0	0	0
2012-01-14	1900-01-13 02:00:00	0	0	0
2012-01-14	1900-01-13 02:10:00	0	0	0
2012-01-14	1900-01-13 02:20:00	0	0	0
2012-01-14	1900-01-13 02:30:00	0	0	0
2012-01-14	1900-01-13 02:40:00	0	0	0
2012-01-14	1900-01-13 02:50:00	0	0	0
2012-01-14	1900-01-13 03:00:00	0	0	0
2012-01-14	1900-01-13 03:10:00	0	0	0
2012-01-14	1900-01-13 03:20:00	0	0	0
2012-01-14	1900-01-13 03:30:00	0	0	0
2012-01-14	1900-01-13 03:40:00	0	0	0
2012-01-14	1900-01-13 03:50:00	0	0	0
2012-01-14	1900-01-13 04:00:00	0	0	0
2012-01-14	1900-01-13 04:10:00	0	0	0
2012-01-14	1900-01-13 04:20:00	0	0	0
2012-01-14	1900-01-13 04:30:00	0	0	0
2012-01-14	1900-01-13 04:40:00	0	0	0
2012-01-14	1900-01-13 04:50:00	0	0	0
2012-01-14	1900-01-13 05:00:00	0	0	0
2012-01-14	1900-01-13 05:10:00	0	0	0
2012-01-14	1900-01-13 05:20:00	0	0	0
2012-01-14	1900-01-13 05:30:00	0	0	0
2012-01-14	1900-01-13 05:40:00	0	0	0
2012-01-14	1900-01-13 05:50:00	0	0	0
2012-01-14	1900-01-13 06:00:00	0	0	0
2012-01-14	1900-01-13 06:10:00	0	0	0
2012-01-14	1900-01-13 06:20:00	0	0	0
2012-01-14	1900-01-13 06:30:00	0	0	0
2012-01-14	1900-01-13 06:40:00	0	0	0
2012-01-14	1900-01-13 06:50:00	0	0	0
2012-01-14	1900-01-13 07:00:00	0	0	0
2012-01-14	1900-01-13 07:10:00	0.73	0	0
2012-01-14	1900-01-13 07:20:00	8.771	7.446	0.616
2012-01-14	1900-01-13 07:30:00	21.88	24.21	2.832
2012-01-14	1900-01-13 07:40:00	29.53	58.02	6.692
2012-01-14	1900-01-13 07:50:00	54.82	74.46	13.02
2012-01-14	1900-01-13 08:00:00	70.88	128.2	23.71
2012-01-14	1900-01-13 08:10:00	87.07	116.9	31.18
2012-01-14	1900-01-13 08:20:00	114.9	117	47.94
2012-01-14	1900-01-13 08:30:00	148	109.5	54.34
2012-01-14	1900-01-13 08:40:00	181.1	182.9	47.14
2012-01-14	1900-01-13 08:50:00	172.4	407.7	80.54
2012-01-14	1900-01-13 09:00:00	172.7	455.8	74.9
2012-01-14	1900-01-13 09:10:00	209.5	453.4	78.46
2012-01-14	1900-01-13 09:20:00	229.2	258.2	124
2012-01-14	1900-01-13 09:30:00	457.4	548.2	130.6
2012-01-14	1900-01-13 09:40:00	337.4	615.5	212.4
2012-01-14	1900-01-13 09:50:00	320.8	539.7	252.7
2012-01-14	1900-01-13 10:00:00	475.1	494.2	354.7
2012-01-14	1900-01-13 10:10:00	531.5	566	329.4
2012-01-14	1900-01-13 10:20:00	557.8	653.8	300.5
2012-01-14	1900-01-13 10:30:00	690.2	683.6	431
2012-01-14	1900-01-13 10:40:00	760.8	681	642.5
2012-01-14	1900-01-13 10:50:00	764.8	771.4	684.8
2012-01-14	1900-01-13 11:00:00	651.7	692.4	639.2
2012-01-14	1900-01-13 11:10:00	852.1	559.1	761.7
2012-01-14	1900-01-13 11:20:00	626.5	744.4	779.8
2012-01-14	1900-01-13 11:30:00	575.8	846.5	774
2012-01-14	1900-01-13 11:40:00	745.6	554.7	797.2
2012-01-14	1900-01-13 11:50:00	972.6	885.2	833.3
2012-01-14	1900-01-13 12:00:00	966.5	848.2	847.4
2012-01-14	1900-01-13 12:10:00	1049	901.7	861.7
2012-01-14	1900-01-13 12:20:00	786.4	731.3	872.7
2012-01-14	1900-01-13 12:30:00	205.9	706.7	881.3
2012-01-14	1900-01-13 12:40:00	109.8	483.6	889.3
2012-01-14	1900-01-13 12:50:00	88.78	602.6	896.1
2012-01-14	1900-01-13 13:00:00	92.39	747.9	897.4
2012-01-14	1900-01-13 13:10:00	112.2	951	869.3
2012-01-14	1900-01-13 13:20:00	136	817.2	897.3
2012-01-14	1900-01-13 13:30:00	303.7	922.2	893.2
2012-01-14	1900-01-13 13:40:00	541.8	917.5	888.4
2012-01-14	1900-01-13 13:50:00	892.5	910	889.7
2012-01-14	1900-01-13 14:00:00	619.6	986	877.5
2012-01-14	1900-01-13 14:10:00	831	955.4	852.3
2012-01-14	1900-01-13 14:20:00	662.8	419.5	956.8
2012-01-14	1900-01-13 14:30:00	343	257.8	694.5
2012-01-14	1900-01-13 14:40:00	266.4	273.8	755.3
2012-01-14	1900-01-13 14:50:00	210.7	411.7	838.9
2012-01-14	1900-01-13 15:00:00	232.9	632.3	784.2
2012-01-14	1900-01-13 15:10:00	459.8	633.6	799.9
2012-01-14	1900-01-13 15:20:00	231.2	508.1	693.7
2012-01-14	1900-01-13 15:30:00	158.8	436.3	684.8
2012-01-14	1900-01-13 15:40:00	126.1	301.1	586.5
2012-01-14	1900-01-13 15:50:00	193	257	647
2012-01-14	1900-01-13 16:00:00	285.5	151.2	605.2
2012-01-14	1900-01-13 16:10:00	141.6	161	574
2012-01-14	1900-01-13 16:20:00	150.1	121.7	536.5
2012-01-14	1900-01-13 16:30:00	146.3	113.4	494.5
2012-01-14	1900-01-13 16:40:00	197.4	153.3	417.6
2012-01-14	1900-01-13 16:50:00	429.6	180.1	256.3
2012-01-14	1900-01-13 17:00:00	157.6	176.3	315.7
2012-01-14	1900-01-13 17:10:00	99.66	242.2	238
2012-01-14	1900-01-13 17:20:00	183.3	179.7	299.8
2012-01-14	1900-01-13 17:30:00	123.3	77.32	175.7
2012-01-14	1900-01-13 17:40:00	190.4	120.8	67.38
2012-01-14	1900-01-13 17:50:00	75.26	100.6	126.6
2012-01-14	1900-01-13 18:00:00	96	45.66	122
2012-01-14	1900-01-13 18:10:00	47.49	19.18	81.98
2012-01-14	1900-01-13 18:20:00	23.57	13.08	47.19
2012-01-14	1900-01-13 18:30:00	10.75	3.54	20.69
2012-01-14	1900-01-13 18:40:00	3.312	0	7.241
2012-01-14	1900-01-13 18:50:00	0	0	1.256
2012-01-14	1900-01-13 19:00:00	0	0	0
2012-01-14	1900-01-13 19:10:00	0	0	0
2012-01-14	1900-01-13 19:20:00	0	0	0
2012-01-14	1900-01-13 19:30:00	0	0	0
2012-01-14	1900-01-13 19:40:00	0	0	0
2012-01-14	1900-01-13 19:50:00	0	0	0
2012-01-14	1900-01-13 20:00:00	0	0	0
2012-01-14	1900-01-13 20:10:00	0	0	0
2012-01-14	1900-01-13 20:20:00	0	0	0
2012-01-14	1900-01-13 20:30:00	0	0	0
2012-01-14	1900-01-13 20:40:00	0	0	0
2012-01-14	1900-01-13 20:50:00	0	0	0
2012-01-14	1900-01-13 21:00:00	0	0	0
[truncated: 50,705 more rows]
